# Supplementary material for: Histone tails cooperate to control the breathing of genomic nucleosomes
Source: PLoS Comput Biol. 2021 Jun 3;17(6):e1009013. doi: 10.1371/journal.pcbi.1009013 (PMC8174689; doi:10.1371/journal.pcbi.1009013)
Supplement: S1 Data — Spreadsheets (bzip2 compressed Excel format) with the time series (every 40 ps) of Rg and γ angles. The document has 2 sheets titled by the properties they contain. Each column contains the data from one simulation ensemble with the individual simulations following each other in rows. Each row represents a simulation frame. (BZ2) [file pcbi.1009013.s005.bz2]

Archive with 1 entries (1 files):
- pcbi.1009013.s005
