# Supplementary material for: Histone tails cooperate to control the breathing of genomic nucleosomes
Source: PLoS Comput Biol. 2021 Jun 3;17(6):e1009013. doi: 10.1371/journal.pcbi.1009013 (PMC8174689; doi:10.1371/journal.pcbi.1009013)
Supplement: S1 Data — Spreadsheets (bzip2 compressed Excel format) with the time series (every 40 ps) of Rg and γ angles. The document has 2 sheets titled by the properties they contain. Each column contains the data from one simulation ensemble with the individual simulations following each other in rows. Each row represents a simulation frame. (BZ2) [file pcbi.1009013.s005.bz2 › pcbi.1009013.s005]

## Sheet: Radius_of_Gyration
S1 Data: Time series for the radius of gyration
hLin28b_Rgyr	dLin28b_Rgyr	hEsrrb_Rgyr	dEsrrb_Rgyr	hWidom_Rgyr	dWidom_Rgyr	TLLin28b_Rgyr	TLEsrrb_Rgyr	TLWidom_Rgyr
48.5109	48.2011	48.3503	48.7954	47.9587	48.4763	48.7812	49.8781	48.6942
48.474	48.2262	48.2705	48.73	47.886	48.4779	48.915	49.8998	48.7982
48.3347	48.1295	48.2678	48.5385	47.7274	48.5032	48.9008	49.8668	48.7056
48.2987	48.2105	48.367	48.6728	47.791	48.4207	48.8833	49.7797	48.7456
48.2776	48.3217	48.2564	48.5299	47.766	48.3185	48.7629	49.6821	48.8337
48.2989	48.2865	48.2371	48.6091	47.7739	48.4663	48.8256	49.5967	48.9346
48.2679	48.1836	48.2294	48.5572	47.8395	48.2343	48.6907	49.7476	48.9488
48.1457	48.3846	48.3947	48.5767	47.8298	48.2478	48.6347	49.7704	48.9926
48.1878	48.4338	48.3273	48.3968	47.9613	48.3984	48.7223	49.6656	49.1247
48.2123	48.3567	48.2649	48.39	47.9463	48.3484	48.678	49.7951	49.0239
48.1753	48.2809	48.2106	48.5716	48.0599	48.3263	48.6775	49.7425	49.1055
48.1895	48.1924	48.382	48.4544	48.105	48.4214	48.6612	49.6699	48.9634
48.1321	48.1416	48.3752	48.5451	48.2026	48.2945	48.6265	49.6695	49.2738
48.2354	48.2023	48.3058	48.7039	48.1782	48.3383	48.6897	49.6499	49.0565
48.2813	48.0904	48.4839	48.7768	48.1151	48.3497	48.7405	49.4906	49.1012
48.2188	48.192	48.4183	48.6658	48.1409	48.2914	48.586	49.5512	49.0307
48.1593	48.2073	48.3393	48.729	48.1971	48.282	48.6831	49.5751	49.1872
48.2269	48.1447	48.1605	48.5198	48.2182	48.2823	48.8078	49.5009	49.1344
48.028	48.3416	48.3127	48.4299	48.1415	48.1781	48.8301	49.7348	49.2062
48.2207	48.3259	48.3048	48.5104	47.9779	48.3442	48.9027	49.7235	49.2219
48.1441	48.2368	48.2643	48.6866	48.0637	48.1656	48.9039	49.7436	49.1211
48.1476	48.3048	48.234	48.6984	47.88	48.1539	48.9882	49.6619	49.1431
48.0537	48.3669	48.2083	48.7103	47.9372	48.2045	49.0877	49.475	48.9984
48.0425	48.2685	48.191	48.7508	47.8713	48.216	49.1241	49.5916	48.9704
48.1181	48.3061	48.2756	48.6473	48.0326	48.1793	49.1848	49.5583	49.0272
48.1251	48.3887	48.3719	48.6568	47.9515	48.1953	49.264	49.5306	48.968
48.0733	48.3709	48.3616	48.7464	47.7987	48.0277	49.1954	49.4988	49.0025
48.0007	48.4114	48.1996	48.6804	48.0181	48.1405	49.3079	49.5428	48.8447
48.0801	48.3783	48.1603	48.6516	48.0584	48.1074	49.2739	49.4651	49.0253
48.1185	48.3993	48.2613	48.5199	48.0301	48.0902	49.1224	49.5871	48.8289
48.2574	48.4348	48.1431	48.4638	48.009	47.7908	49.1328	49.6803	48.8749
48.2983	48.3831	48.1026	48.4036	48.0111	48.0022	49.2426	49.5807	48.6517
48.3678	48.4607	48.0382	48.4657	47.9818	47.947	49.0984	49.6002	48.857
48.3149	48.3157	48.1489	48.5284	47.8481	47.9619	48.9609	49.4861	48.8022
48.2564	48.3558	48.0726	48.5992	47.8212	48.1039	49.0058	49.5901	48.9121
48.1302	48.2816	48.1542	48.7315	47.903	48.0471	48.8593	49.5779	49.0264
48.0528	48.2826	48.0873	48.7327	47.956	47.9218	48.7987	49.3917	49.0053
48.1173	48.3157	48.1097	48.643	48.0188	47.8983	48.7431	49.4199	49.1057
48.0932	48.3611	48.2272	48.6971	47.9156	48.1485	48.7955	49.5536	49.0657
48.3081	48.2726	48.1191	48.5699	47.9156	48.2173	48.7504	49.4763	49.1002
48.243	48.2161	48.2413	48.4616	47.8912	48.2645	48.691	49.4032	49.1193
48.214	48.3366	48.2613	48.5065	47.7344	48.2229	48.7177	49.398	49.1591
48.0743	48.4355	48.344	48.4109	47.8406	48.31	48.7518	49.5802	49.2307
48.1499	48.3361	48.3467	48.4392	47.8328	48.212	48.7123	49.6867	49.1074
48.083	48.4071	48.3372	48.2222	47.7792	48.2001	48.8426	49.7426	48.9991
48.1937	48.3792	48.4028	48.1768	47.7724	48.0902	48.8699	49.663	48.9589
48.0208	48.3622	48.2591	48.1707	47.7463	48.2473	48.6773	49.7927	48.9752
47.9994	48.3442	48.44	48.2102	47.7259	48.2762	48.8215	49.877	48.9466
48.0459	48.4276	48.4421	48.181	47.8165	48.1906	48.796	49.8111	48.9138
48.1841	48.2829	48.3916	47.9827	47.9974	48.1766	48.9192	49.8384	48.8253
48.2688	48.2681	48.366	48.0845	48.0356	48.1857	48.9221	50.0471	48.8627
48.2532	48.2107	48.478	48.1477	48.0807	48.2914	48.9524	50.0789	48.9016
48.3771	48.2	48.5039	48.2128	47.9419	48.2499	48.9238	50.07	48.8994
48.3758	48.2311	48.5915	48.2795	48.0911	48.3613	49.0482	50.0055	48.7241
48.2412	48.0338	48.6143	48.1977	48.1043	48.2739	49.1265	49.9912	48.7309
48.2921	48.1287	48.7419	48.2619	48.2727	48.3249	49.0906	49.8213	48.7063
48.2085	48.2069	48.6702	48.19	48.1994	48.3027	49.0738	49.821	48.5924
48.2728	48.3317	48.6898	48.2189	48.2554	48.4088	49.1515	49.7385	48.5761
48.3675	48.2247	48.6439	48.1938	48.1833	48.3452	49.2009	49.5568	48.6541
48.4496	48.2977	48.5397	48.0617	48.2214	48.3336	49.316	49.7846	48.6414
48.4482	48.4208	48.7368	48.0753	48.1088	48.3156	49.4337	49.4649	48.6292
48.5564	48.3763	48.7435	48.0919	48.1431	48.1693	49.3966	49.4228	48.4834
48.6709	48.3783	48.8059	48.0601	48.3543	48.0357	49.3852	49.4508	48.7252
48.7281	48.4539	48.7824	48.042	48.2798	48.0627	49.4131	49.4681	48.7678
48.6737	48.417	48.7486	48.0139	48.2025	48.2651	49.4114	49.4512	48.7744
48.8375	48.4161	48.6281	47.986	48.2717	48.3017	49.2724	49.4391	48.9747
48.6347	48.3737	48.5283	47.9786	48.1819	48.0573	49.2165	49.647	49.0409
48.5147	48.3334	48.6328	48.1322	48.158	47.9759	49.2649	49.4441	49.1256
48.4184	48.3489	48.7119	47.9895	48.1164	48.065	49.0506	49.4725	49.0178
48.4647	48.1598	48.6534	47.9002	48.2572	48.2608	48.9032	49.4848	49.1033
48.3965	48.322	48.3949	48.0681	48.0847	48.1176	48.8497	49.4732	49.0805
48.3841	48.2799	48.5512	48.0022	48.0378	48.3503	48.9008	49.5319	49.1566
48.4635	48.3692	48.5821	48.0277	48.1635	48.3693	48.9673	49.6634	49.0955
48.5149	48.5192	48.6909	48.118	48.2598	48.2612	48.9339	49.7798	49.1275
48.5392	48.3981	48.5937	48.1736	48.2068	48.2879	48.8798	49.8134	48.9081
48.5162	48.3796	48.494	48.1367	48.0985	48.3034	49.0471	49.7475	49.0562
48.6165	48.2497	48.6455	47.9788	48.1146	48.1627	48.9662	49.768	48.9545
48.676	48.353	48.6262	48.0373	48.0651	48.1029	48.9087	49.9266	48.9004
48.575	48.2863	48.6179	48.0265	47.987	48.0548	48.787	49.6162	49.0382
48.6112	48.2494	48.6022	48.1159	47.9408	48.1653	49.0207	49.7412	49.216
48.6217	48.2764	48.6721	48.0291	47.9679	48.1401	48.9499	49.6665	49.3663
48.7461	48.1361	48.6916	47.9781	47.9278	48.1338	49.0485	49.7142	49.3733
48.6607	48.1669	48.6639	48.0638	48.0396	48.1765	48.9546	49.701	49.3988
48.7056	48.1932	48.4683	48.1306	47.8267	48.1356	48.7812	49.656	49.1557
48.7875	48.1301	48.6124	48.0629	48.0092	48.2722	48.9313	49.7158	49.2268
48.676	48.1359	48.596	48.1771	48.0245	48.4065	49.0352	49.5767	48.9393
48.7571	48.2649	48.4337	48.0155	48.0666	48.39	49.1608	49.7576	48.8829
48.7649	48.0891	48.4431	47.9994	48.0229	48.4072	49.3182	49.7218	48.9463
48.7838	48.0416	48.3947	48.0059	47.9808	48.2556	49.3065	49.6804	49.0138
48.8341	48.0513	48.4435	48.0684	48.0418	48.3152	49.3955	49.7146	48.853
48.853	48.1863	48.5022	48.0359	47.9509	48.3006	49.4502	49.6021	48.8047
48.9083	48.2259	48.6195	47.9529	48.0403	48.2254	49.1728	49.5205	48.8253
48.8772	48.306	48.4994	47.8156	47.9747	48.1029	49.2681	49.4639	48.8715
48.848	48.3096	48.4584	47.9792	47.9453	48.0546	49.2001	49.5473	48.7196
48.8391	48.387	48.3517	47.7791	47.8881	48.1076	49.0811	49.5518	48.5707
48.7476	48.2867	48.3248	47.7852	47.9947	48.2087	49.0467	49.5268	48.5657
48.7982	48.2471	48.364	47.9283	47.9516	48.2194	48.9937	49.613	48.4323
48.6256	48.2214	48.321	48.1564	47.9291	48.4222	48.9738	49.4858	48.4283
48.4858	48.1525	48.2866	48.1555	47.8796	48.4239	48.9912	49.4263	48.4525
48.7133	48.1988	48.1929	47.9787	47.9854	48.287	48.8804	49.2999	48.5943
48.6858	48.0797	48.3563	47.8987	47.9209	48.0779	48.7529	49.2369	48.7399
48.8612	48.1584	48.3666	47.9583	47.8803	48.1638	48.7332	49.3016	48.7237
48.8004	48.1611	48.3047	48.1098	48.018	48.2112	48.7112	49.344	48.7276
48.94	48.1474	48.405	48.2013	47.9417	48.1972	48.6104	49.1947	48.7372
48.7871	48.222	48.502	48.1249	47.9625	48.1684	48.5628	49.0599	48.8536
48.5564	48.195	48.5262	48.1668	47.9554	48.1679	48.6927	49.195	48.7234
48.6535	48.1263	48.531	48.1576	47.8419	48.1159	48.6892	49.3129	48.6916
48.6105	48.3075	48.5098	48.1274	47.9723	48.2981	48.7263	49.234	48.7998
48.6633	48.3076	48.6471	48.1915	47.962	48.1796	48.6451	49.1736	48.8602
48.6478	48.2054	48.6644	47.9923	47.9018	48.1676	48.6603	49.1581	48.8919
48.6452	48.2209	48.5456	48.1272	47.8839	48.1198	48.5378	49.1791	48.8924
48.5206	48.2512	48.5021	48.091	47.8267	48.1565	48.3232	49.1133	48.7178
48.5199	48.2431	48.4407	48.0226	47.88	48.2699	48.3315	49.1549	48.9378
48.611	48.3107	48.5508	48.12	47.9463	48.2128	48.3662	49.0821	48.9622
48.7011	48.2052	48.4595	48.1143	47.8744	48.3887	48.4217	49.2461	48.7999
48.7213	48.1997	48.314	47.9914	47.7979	48.345	48.4026	49.2883	48.7568
48.6676	48.2268	48.3434	48.027	47.8387	48.2011	48.3629	49.1644	48.7742
48.7161	48.2441	48.4155	48.1236	47.9386	48.2468	48.4376	49.1671	48.7167
48.6919	48.372	48.285	47.9603	48.0562	48.1605	48.4176	49.307	48.7422
48.465	48.3656	48.2931	48.1129	48.1698	48.2831	48.3836	49.2073	48.8982
48.4523	48.3074	48.3243	48.0179	48.0826	48.2706	48.4884	49.133	48.9369
48.5206	48.3736	48.2811	47.9774	48.2806	48.3348	48.4646	49.215	48.9232
48.4565	48.2827	48.302	47.9458	48.1097	48.2185	48.4137	49.1751	48.9245
48.4815	48.1566	48.2632	48.0699	48.2583	48.3102	48.3679	49.079	48.8945
48.3938	48.1099	48.402	47.9874	48.271	48.3704	48.3836	49.1825	49.0371
48.4764	48.0926	48.2982	47.8904	48.4342	48.2225	48.3182	48.9458	49.0943
48.4779	48.1339	48.3219	47.9001	48.4528	48.262	48.3935	49.0787	48.9366
48.4906	48.3171	48.3393	47.939	48.5134	48.2176	48.3782	49.0831	48.9157
48.438	48.3732	48.459	47.9555	48.5773	48.2609	48.4689	49.2603	48.8737
48.4308	48.3335	48.4518	47.794	48.4521	48.1829	48.4308	49.2337	48.9405
48.5827	48.4146	48.4575	47.9493	48.467	48.2262	48.5226	49.2095	48.9504
48.3706	48.5495	48.4628	48.0539	48.415	48.2185	48.3834	48.9579	49.0424
48.4359	48.4507	48.5391	47.9894	48.4582	48.4748	48.4314	49.0629	49.1093
48.3928	48.5089	48.5836	47.9239	48.3886	48.3537	48.5497	49.2288	49.1073
48.5767	48.3073	48.5249	47.7461	48.5115	48.3261	48.7476	49.3858	48.9646
48.5332	48.3729	48.5451	47.7836	48.4297	48.3933	48.6071	49.4759	49.0253
48.497	48.5274	48.5205	47.8979	48.3559	48.386	48.4359	49.3845	49.008
48.5065	48.6108	48.4595	47.9535	48.4152	48.5428	48.5551	49.2505	48.9649
48.5283	48.6155	48.4811	47.9407	48.4402	48.3479	48.6182	49.1903	49.0135
48.7479	48.587	48.5528	47.906	48.5032	48.3816	48.9101	49.1803	49.0753
48.7396	48.6963	48.5811	47.9185	48.4827	48.4402	48.7824	49.1844	49.0446
48.8015	48.7413	48.6487	47.9328	48.5562	48.5322	48.6463	49.0429	48.9985
48.8685	48.7072	48.6753	47.9645	48.5601	48.6368	48.8417	49.2345	49.2743
48.9171	48.6511	48.5005	48.0727	48.4998	48.5143	48.9791	49.2919	49.2559
48.8267	48.6334	48.5612	47.9627	48.6195	48.6912	49.0607	49.3684	49.2242
48.9834	48.62	48.4097	47.8827	48.5571	48.609	49.0356	49.3527	49.0591
48.8277	48.6918	48.426	47.805	48.5941	48.5502	48.8204	49.3602	48.8831
48.9365	48.7839	48.4964	47.896	48.5763	48.6618	48.9682	49.2714	48.8876
48.9548	48.7416	48.5321	47.858	48.6423	48.6177	48.9398	48.9962	48.7463
49.0637	48.6336	48.5225	47.8565	48.5438	48.6921	49.0279	49.1267	48.6648
48.8825	48.6633	48.4323	47.7358	48.603	48.6917	49.1036	48.9961	48.755
48.9348	48.7017	48.533	47.767	48.5328	48.643	49.1718	49.0413	48.9978
48.9592	48.6929	48.469	47.674	48.533	48.6232	49.2106	48.981	49.1659
48.8603	48.8595	48.5284	47.6733	48.5342	48.5928	49.1407	48.9777	49.2911
48.8798	48.7653	48.6012	47.664	48.5047	48.6269	49.3622	48.9052	49.1138
48.7487	48.6308	48.5423	47.6521	48.3067	48.6738	49.3062	49.1434	49.0975
48.8061	48.6634	48.5245	47.6237	48.2466	48.5551	49.2807	49.0302	49.3106
48.9003	48.5743	48.5349	47.836	48.1414	48.5823	49.3973	48.88	49.1765
48.8583	48.613	48.562	47.7755	48.1193	48.632	49.5524	49.0444	49.3691
48.9176	48.5342	48.4068	47.7333	48.3208	48.668	49.3044	48.9951	49.4327
48.7801	48.5145	48.4082	47.7919	48.2219	48.5642	49.7539	48.9918	49.1858
48.7037	48.4379	48.3603	47.7519	48.1347	48.6895	49.7971	48.8808	49.1712
48.7284	48.4025	48.4509	47.7751	48.2658	48.5045	49.5532	48.9484	49.1243
48.7471	48.4737	48.5075	47.7198	48.1677	48.5809	49.5283	48.8889	49.0212
48.7582	48.5407	48.5873	47.5518	48.2564	48.4937	49.437	48.9048	49.0055
48.8088	48.6117	48.5329	47.7077	48.2675	48.5426	49.4348	48.8505	48.9476
48.7468	48.6376	48.545	47.7708	48.3159	48.6793	49.3051	48.8101	49.0545
48.8094	48.5676	48.5202	47.7786	48.4217	48.8282	49.4323	48.7444	49.0497
48.6767	48.465	48.5059	47.7013	48.4326	48.8214	49.3741	48.7056	48.8605
48.5317	48.4773	48.5844	47.8375	48.3512	48.5804	49.4486	48.7135	48.9772
48.6254	48.4451	48.4515	47.8651	48.3439	48.4915	49.29	48.7607	48.9969
48.6043	48.3973	48.4132	48.0187	48.3068	48.4158	49.2025	48.6773	48.9371
48.5982	48.2071	48.439	47.9326	48.3274	48.5573	49.4092	48.6542	49.0071
48.6255	48.4188	48.4183	48.0453	48.4937	48.5664	49.4142	48.6035	48.8978
48.5614	48.5207	48.5053	47.8339	48.5266	48.462	49.389	48.6309	48.8513
48.6685	48.5193	48.7039	47.7845	48.4662	48.5748	49.4294	48.7582	48.9221
48.7772	48.3081	48.5605	47.8093	48.3294	48.643	49.3793	48.6775	49.0078
48.7408	48.398	48.6235	47.8427	48.4475	48.5899	49.2691	48.5732	49.0652
48.7561	48.369	48.5814	47.7897	48.2573	48.575	49.2899	48.5343	49.2307
48.8175	48.4811	48.5902	47.7651	48.4254	48.5906	49.1002	48.5438	49.1196
48.7611	48.4941	48.5492	47.8899	48.3028	48.5313	49.0585	48.3046	49.119
48.7523	48.2684	48.6053	47.8877	48.2987	48.4166	49.162	48.3619	48.924
48.8001	48.4729	48.6513	47.9088	48.4121	48.3278	49.1869	48.2223	48.8239
48.6904	48.6066	48.5189	47.8809	48.4962	48.4579	49.1544	48.2269	48.7543
48.6891	48.4687	48.5672	48.0255	48.3718	48.4362	49.0883	48.3143	48.8895
48.6142	48.5853	48.5971	47.9205	48.4086	48.4326	49.1129	48.4112	48.875
48.6557	48.3949	48.5754	48.0003	48.3587	48.4613	49.2454	48.452	48.6742
48.6254	48.6357	48.5847	47.9206	48.3805	48.5366	49.1779	48.295	48.6926
48.4124	48.7622	48.5943	48.0929	48.1751	48.3643	49.1995	48.3852	48.8218
48.3983	48.7693	48.6274	47.9363	48.2754	48.4911	49.1326	48.5502	48.7091
48.4719	48.6685	48.7721	47.9665	48.2619	48.5546	49.2442	48.5354	48.6892
48.4077	48.6352	48.5693	47.9055	48.1626	48.6395	49.2604	48.6697	48.6927
48.3882	48.7813	48.7407	47.9985	48.2861	48.5542	49.3907	48.5832	48.6575
48.5362	48.8021	48.6398	47.9616	48.2798	48.6545	49.3201	48.4968	48.6495
48.6229	48.7108	48.731	47.9617	48.297	48.6552	49.2372	48.5146	48.5913
48.4816	48.916	48.6515	47.8076	48.0399	48.6004	49.0909	48.6219	48.5899
48.4795	48.9427	48.5939	47.778	48.2041	48.589	48.9423	48.7358	48.6708
48.7548	49.1642	48.6972	47.8577	48.153	48.6443	48.9212	48.6231	48.7802
48.6332	48.9331	48.896	47.9707	48.1268	48.6445	48.9268	48.5869	48.8135
48.7363	48.9068	48.7012	47.8904	48.088	48.6253	49.004	48.4896	48.8189
48.602	49.0871	48.6791	47.8418	48.2495	48.6118	48.9695	48.509	48.8799
48.7286	49.0466	48.6836	47.9078	48.155	48.4642	48.9044	48.5513	49.0101
48.7462	48.9105	48.5639	47.9261	48.2064	48.5157	48.9202	48.5312	48.9896
48.6483	48.8403	48.6853	47.8603	48.087	48.4521	48.9944	48.6822	49.1006
48.7812	48.9354	48.8287	47.803	48.2071	48.4858	49.1325	48.6578	49.2224
48.7686	48.8866	48.8478	47.8948	48.1219	48.5139	49.0209	48.5224	49.0197
48.8185	48.9262	48.7898	47.9027	48.0585	48.4478	49.0295	48.6301	48.9687
48.7417	48.939	48.5612	47.8893	48.0551	48.5054	49.0138	48.6857	48.8691
48.8405	48.8048	48.6973	47.9475	48.1114	48.4059	49.1893	48.6852	48.8748
48.9028	48.8592	48.6009	47.8712	48.084	48.4024	49.2684	48.7951	48.8111
49.0157	48.6874	48.6661	47.8729	48.162	48.3695	49.2877	48.6787	48.9837
49.0226	48.8332	48.8302	48.0477	48.2044	48.3938	49.3428	48.5111	48.9519
48.9108	48.8022	48.8139	47.888	48.4121	48.3571	49.3537	48.6801	48.9452
49.0096	48.7379	48.9796	47.8582	48.1753	48.3526	49.2633	48.7059	48.9178
49.0652	48.8976	48.8542	47.9094	48.2121	48.4223	49.1514	48.7685	48.9988
49.1009	48.88	48.8489	47.8123	48.3297	48.3887	49.0621	48.7953	48.9732
48.8347	48.8155	48.7379	47.9263	48.309	48.3058	49.0534	48.8068	49.0209
49.0788	48.9226	48.7361	47.8623	48.2553	48.3168	48.9924	48.7746	48.9537
48.9907	48.8593	48.7171	47.8251	48.4513	48.2331	49.0759	48.7885	48.9051
49.0241	48.7824	48.7684	47.8216	48.4266	48.3138	49.1151	48.6809	48.7962
49.003	48.6713	48.9171	47.9064	48.4674	48.2411	49.1114	48.8351	48.7572
49.0323	48.4943	48.9776	47.8745	48.4724	48.2459	49.1357	48.7901	48.7913
48.9889	48.5962	48.9446	47.8754	48.3196	48.293	49.0032	48.7438	48.6823
49.1245	48.517	48.8454	47.8679	48.5117	48.3147	48.9627	48.6595	48.6541
49.1643	48.596	48.8008	47.8381	48.5668	48.19	48.9955	48.6174	48.783
49.2381	48.6403	48.7606	47.937	48.6798	48.087	49.0074	48.6544	48.6007
49.1317	48.6152	48.713	47.9487	48.5604	48.2332	48.9753	48.8575	48.7805
49.0757	48.5198	48.8006	47.8347	48.5599	48.1487	48.9853	48.8072	48.5211
49.0648	48.4807	48.6833	47.6923	48.5357	48.1751	48.9395	48.8237	48.4483
49.1049	48.4078	48.576	47.8156	48.5131	48.0628	48.99	48.9334	48.415
49.0957	48.4416	48.8605	47.8209	48.5152	48.121	48.8688	49.0029	48.3371
49.1668	48.5592	48.748	47.9076	48.4913	48.1427	48.8494	48.998	48.292
48.9994	48.5762	48.687	47.9191	48.5903	48.2456	48.7539	49.0073	48.3725
49.0755	48.5633	48.7338	47.9992	48.5204	48.0823	48.7708	48.8569	48.4775
48.9491	48.4443	48.6539	47.915	48.547	48.1201	48.6734	48.823	48.3975
48.8141	48.6191	48.6802	47.8745	48.519	48.0858	48.7465	48.6994	48.3239
48.8755	48.4798	48.7437	47.8511	48.4871	48.1871	48.8041	48.5538	48.2207
48.7939	48.4035	48.8281	47.849	48.5406	48.1475	49.0233	48.679	48.5192
48.8271	48.4779	48.7291	47.7725	48.392	48.1288	49.0267	48.5343	48.5058
48.8721	48.4017	48.8639	47.6972	48.4624	48.0904	48.9947	48.6262	48.4683
48.8472	48.5792	48.6853	47.7649	48.4458	48.2167	49.0409	48.6317	48.4231
48.822	48.3963	48.7195	47.7423	48.3017	48.2099	48.806	48.5689	48.3985
48.9339	48.4868	48.6956	47.7334	48.4351	48.2385	48.904	48.4663	48.5291
48.7277	48.4406	48.6194	47.7333	48.3566	48.1904	48.9661	48.4376	48.6545
48.8142	48.5022	48.7182	47.6866	48.4041	48.1349	48.9565	48.4581	48.5998
48.7016	48.6433	48.6551	47.7031	48.6052	47.9497	48.7881	48.4551	48.6029
48.6689	48.5905	48.69	47.7735	48.6139	48.1328	48.6429	48.4961	48.5864
48.5646	48.6472	48.5572	47.8324	48.6249	48.2115	48.9637	48.7298	48.6065
48.7116	48.5147	48.6117	47.7527	48.6348	48.1045	48.8667	48.7137	48.539
48.7098	48.384	48.6113	47.7454	48.5761	48.0268	48.9815	48.7235	48.5623
48.6784	48.3191	48.5129	47.844	48.4421	48.2234	48.8395	48.8308	48.3162
48.6541	48.2234	48.5803	47.7922	48.33	48.0973	48.8662	48.8391	48.339
48.6628	48.2772	48.608	47.7733	48.1754	48.103	48.8297	48.8273	48.4571
48.6673	48.3813	48.7656	47.7291	48.3089	48.1694	48.9908	48.7121	48.6168
48.6161	48.3009	48.7909	47.7108	48.3446	48.1896	48.9946	48.7491	48.4393
48.6543	48.495	48.7382	47.7029	48.2178	48.2436	49.0761	48.6617	48.4658
48.6023	48.4093	48.6678	47.8193	48.2202	48.4261	49.0631	48.543	48.5929
48.7059	48.4427	48.8551	47.8369	48.2787	48.391	49.0946	48.6902	48.5402
48.623	48.329	48.7762	47.787	48.3679	48.4262	48.9999	48.7679	48.4127
48.6331	48.3809	48.628	47.7591	48.4408	48.2033	48.9981	48.8617	48.3811
48.4839	48.5338	48.6434	47.694	48.5215	48.1912	48.942	48.7861	48.4326
48.581	48.3848	48.4938	47.6652	48.5161	48.184	49.109	48.6386	48.4097
48.576	48.5129	48.6123	47.6741	48.6297	48.249	49.0778	48.6966	48.4547
48.7846	48.5624	48.6374	47.6115	48.5571	48.1398	49.1571	48.4921	48.4953
48.673	48.4202	48.6614	47.8189	48.4772	48.1348	49.1148	48.549	48.457
48.6106	48.466	48.6294	47.8122	48.4605	47.9982	49.0833	48.6727	48.5788
48.7846	48.373	48.6106	47.7341	48.3573	48.2106	49.1219	48.6028	48.913
48.7772	48.3865	48.6469	47.7792	48.3113	48.2276	49.2962	48.7236	48.7071
48.7657	48.3259	48.5874	47.7713	48.4399	48.4144	49.186	48.8857	48.8399
48.6836	48.664	48.5292	47.7215	48.4534	48.3205	49.2684	48.8093	48.7518
48.782	48.6395	48.6274	47.7808	48.4241	48.2346	49.3069	48.8065	48.767
48.7934	48.5575	48.6232	47.8263	48.4946	48.2892	49.2128	48.701	48.7968
48.7451	48.7199	48.6479	47.9266	48.2771	48.3401	49.2439	48.6888	48.7996
48.9659	48.6164	48.702	47.8841	48.2869	48.4219	49.2955	48.703	48.7688
48.916	48.4799	48.7333	47.8586	48.434	48.4974	49.3635	48.7493	48.8336
48.8487	48.3995	48.7789	47.8489	48.2999	48.4476	49.1741	48.5861	48.502
48.7745	48.4093	48.7109	47.8	48.0941	48.666	49.1502	48.754	48.5197
48.8748	48.4917	48.6316	47.8755	48.1916	48.4183	49.2683	48.7834	48.7185
48.9288	48.4757	48.6185	47.9049	48.1217	48.5648	49.1875	48.7981	48.8031
49.0368	48.4298	48.5851	47.9465	48.1614	48.4182	49.1796	48.7227	48.7954
48.9306	48.5111	48.6011	47.9883	48.1908	48.3854	49.2393	48.7498	48.7308
49	48.6401	48.6623	47.8912	48.1871	48.4748	49.189	48.8187	48.5944
48.9915	48.7195	48.7894	47.8655	48.1447	48.4363	49.0618	48.9241	48.5463
48.8801	48.591	48.7505	47.8177	48.2031	48.5386	49.1846	48.954	48.6225
48.7506	48.5306	48.7397	48.0197	48.1778	48.6647	49.2918	48.8038	48.6335
48.8199	48.5548	48.7237	48.0421	48.2859	48.5903	49.2348	48.8813	48.5869
49.0071	48.6356	48.7917	47.9111	48.3627	48.6975	49.2706	48.8031	48.5753
48.8453	48.5858	48.7846	47.9825	48.2729	48.6157	49.1607	48.5982	48.7257
48.7584	48.5584	48.6839	47.9479	48.3225	48.768	49.0336	48.666	48.7185
48.6879	48.6153	48.7556	48.0012	48.2646	48.8842	49.0485	48.7321	48.6378
48.7301	48.5881	48.7342	47.9491	48.2598	48.843	48.9963	48.8492	48.5589
48.5636	48.5058	48.8037	47.9815	48.1534	48.8802	49.1996	48.9704	48.6587
48.719	48.4652	48.7313	47.9721	48.2078	48.6859	49.2724	48.9076	48.7293
48.7155	48.4386	48.4988	48.0756	48.343	48.7098	49.1372	48.9641	48.723
48.8022	48.4453	48.4091	48.211	48.2019	48.7059	49.3598	48.7752	48.8438
48.7182	48.5194	48.4364	48.2232	48.3891	48.664	49.2173	48.6272	48.8398
48.8863	48.6095	48.6568	48.1342	48.4134	48.7011	49.3262	48.6521	48.6265
48.9297	48.5792	48.6043	48.0623	48.4724	48.6186	49.2202	48.61	48.7122
48.8828	48.4737	48.6007	48.1927	48.3841	48.6175	49.094	48.7058	48.8187
48.9061	48.572	48.4857	48.1427	48.4374	48.541	49.2791	48.5334	48.8673
48.8352	48.6925	48.627	48.1823	48.3908	48.4701	49.239	48.6515	48.901
48.6688	48.6604	48.5348	48.188	48.3893	48.5461	49.0761	48.8545	48.9293
48.5457	48.4923	48.3313	48.259	48.4721	48.3521	49.2385	48.6644	48.899
48.6952	48.6011	48.2462	48.3266	48.5958	48.5209	49.2304	48.6814	48.9326
48.7951	48.4825	48.3137	48.3354	48.4382	48.5214	49.2448	48.7132	48.9815
48.6591	48.5206	48.0886	48.4355	48.307	48.4729	49.3057	48.7004	49.047
48.7475	48.6112	48.2356	48.4227	48.3284	48.5122	49.3451	48.7936	49.169
48.7912	48.6275	48.2884	48.4172	48.3103	48.5823	49.1771	48.803	48.9102
48.758	48.5488	48.1646	48.3886	48.378	48.612	49.1512	48.78	48.9552
48.7629	48.5762	48.2671	48.3461	48.4292	48.6066	49.1415	48.8863	48.9355
48.7872	48.6334	48.4107	48.4244	48.4542	48.5847	49.0397	48.9895	48.7388
48.8724	48.5363	48.3886	48.2406	48.3623	48.5669	48.8606	49.0361	48.848
48.9082	48.4361	48.3141	48.3518	48.4396	48.6802	48.9287	49.0403	48.8204
48.9395	48.4134	48.3428	48.2263	48.4239	48.5534	48.9996	49.1653	48.8628
49.0176	48.5536	48.2228	48.4048	48.454	48.7522	48.9629	49.1291	48.9097
49.0812	48.5269	48.1681	48.4836	48.4964	48.7272	49.0259	49.066	49.0249
49.0701	48.3508	48.0688	48.356	48.4843	48.7402	48.9761	48.8413	48.9366
48.8967	48.4559	48.1137	48.2715	48.4346	48.739	48.8721	49.029	48.8187
48.9325	48.5528	48.0441	48.1379	48.5752	48.5391	48.9253	48.921	48.7548
49.0109	48.7027	48.0652	48.1301	48.535	48.684	48.9983	48.9594	48.6193
48.9296	48.6301	48.1183	48.1685	48.5202	48.6485	49.0316	48.9218	48.5463
49.0443	48.7453	48.2546	48.0833	48.4909	48.7084	49.1089	49.1801	48.4409
49.1033	48.6737	48.0877	48.2929	48.6245	48.7271	49.0822	49.229	48.5299
49.2316	48.6195	48.2427	48.3753	48.5871	48.8909	49.0558	49.0285	48.6697
49.0893	48.4747	48.2232	48.3324	48.6231	48.9803	49.2662	48.9254	48.5581
48.9858	48.6107	48.1937	48.2677	48.6033	48.9244	49.244	48.8698	48.5508
49.0525	48.6652	48.1561	48.3	48.6498	48.8963	49.068	48.9227	48.6259
49.0398	48.5806	48.0327	48.2213	48.7456	48.9261	49.1416	48.9476	48.5437
49.1087	48.5294	48.0277	48.1654	48.6627	48.8055	49.061	48.9371	48.735
49.0322	48.6392	48.1976	48.1309	48.5573	48.9495	49.1449	49.062	48.7342
49.0171	48.6458	48.2143	48.2335	48.6125	48.7068	49.2417	48.9072	48.8522
49.1316	48.6283	48.3731	48.1362	48.6804	48.5624	49.0547	48.8996	48.8552
49.1699	48.7278	48.2081	48.2688	48.5878	48.7721	49.1727	48.8739	48.8529
49.0943	48.5859	48.1406	48.2378	48.6041	48.7062	49.0682	48.9762	48.945
49.0811	48.5955	48.2462	48.0854	48.641	48.8686	49.0572	49.0087	48.9617
49.005	48.6188	48.2749	48.2235	48.7596	48.6435	49.0612	48.9134	49.0577
49.0517	48.5423	48.2728	48.1929	48.6706	48.5561	48.992	48.9629	49.0478
49.1255	48.5815	48.3055	48.2896	48.6896	48.6439	49.0802	49.0303	49.0478
49.326	48.4888	48.2281	48.2064	48.669	48.6323	49.1713	49.1684	49.182
49.1906	48.5377	48.1824	48.3353	48.6385	48.7173	49.1258	49.0775	49.2034
49.1274	48.5885	48.2409	48.1626	48.5948	48.8023	49.1857	49.2039	49.3837
49.178	48.6128	48.2468	48.3264	48.3955	48.8399	49.0571	49.1429	49.3845
49.1653	48.7257	48.299	48.2488	48.2406	48.7329	48.9159	49.3302	49.2682
49.1222	48.6147	48.3136	48.4163	48.3328	48.8177	49.0686	49.3507	49.2756
49.0763	48.4268	48.3881	48.3221	48.4348	48.8622	49.0452	49.3797	49.2109
49.2149	48.4503	48.3526	48.2689	48.532	48.889	48.9832	49.2907	49.1506
49.1796	48.4933	48.1605	48.2088	48.4082	48.8583	49.2304	49.2707	49.1949
49.1505	48.4581	48.2651	48.2203	48.4972	48.8536	49.2577	49.1764	49.145
48.9982	48.4723	48.3483	48.1084	48.3596	48.922	49.2594	49.1765	49.2507
48.9959	48.3854	48.2227	48.1692	48.3062	48.9071	49.19	49.0269	49.3679
49.1095	48.5088	48.4012	48.3067	48.2547	48.9617	49.0118	49.0606	49.6745
49.0658	48.4913	48.4743	48.2458	48.3489	48.9872	49.1781	49.0683	49.5558
49.2651	48.5342	48.3367	48.1853	48.3794	48.8647	48.9965	49.3487	49.4956
49.0445	48.6068	48.2766	48.1669	48.4631	49.0148	48.9673	49.2403	49.4478
49.177	48.5359	48.3679	48.078	48.5461	48.9802	49.1267	49.158	49.4903
49.1393	48.6064	48.3251	48.146	48.3928	48.971	49.1388	49.1454	49.5207
49.0387	48.6228	48.3779	48.0632	48.4751	49.0903	49.091	49.0555	49.4211
49.0836	48.7346	48.425	48.0774	48.55	48.9231	49.1353	49.2065	49.3821
49.3172	48.6779	48.3607	48.0269	48.2662	48.743	49.2342	49.1579	49.4992
49.365	48.6553	48.309	48.0663	48.4214	48.6115	49.2328	49.1208	49.6365
49.0667	48.6781	48.2311	48.0108	48.5243	48.652	49.2518	49.0498	49.7663
49.1259	48.7111	48.3416	48.0838	48.6108	48.6038	49.1168	48.9146	49.6938
49.114	48.695	48.3717	48.1119	48.5401	48.6851	49.2584	48.8873	49.477
49.2018	48.8629	48.3598	48.05	48.5022	48.7858	49.279	48.8737	49.5254
49.1236	48.7356	48.3712	48.046	48.4992	48.7238	49.301	48.9504	49.6276
49.1165	48.7607	48.42	48.0982	48.4264	48.5053	49.3513	48.948	49.4426
49.1903	48.7435	48.5786	48.1214	48.2918	48.7317	49.1693	49.0604	49.3159
49.2284	48.7506	48.5743	48.2135	48.3644	48.6277	49.1506	48.9351	49.3841
49.356	48.8203	48.5149	48.045	48.3202	48.6667	49.0454	48.7813	49.2679
49.1676	48.6564	48.3528	48.0653	48.2694	48.6445	49.1619	48.9122	49.2939
49.0973	48.642	48.5136	48.07	48.3438	48.5571	48.9984	48.8439	49.4115
49.1249	48.5279	48.3585	48.0714	48.3541	48.5165	49.1264	48.8364	49.3665
49.158	48.4763	48.3855	48.0326	48.2214	48.4983	48.9469	49.0072	49.133
49.1056	48.5611	48.4017	48.1884	48.2253	48.4402	49.0196	48.9345	49.1223
48.9926	48.3889	48.2818	48.1525	48.1367	48.2716	49.0077	49.1607	49.1134
49.0397	48.6041	48.1846	48.0303	48.2461	48.2474	49.2389	49.156	49.1333
49.0936	48.6573	48.1949	47.9514	48.0577	48.2868	49.0593	49.4718	49.0932
49.1543	48.6432	48.1658	47.9486	48.0107	48.3043	48.9471	49.2837	49.0562
49.0776	48.6155	48.1554	47.9621	48.1428	48.4379	49.0342	49.368	48.9809
49.1698	48.6745	48.2876	47.985	47.999	48.3017	49.2574	49.3176	48.8097
49.1078	48.6376	48.1751	48.1149	47.8989	48.2569	48.9715	49.1634	49.0008
48.951	48.5869	48.1571	48.021	47.8647	48.2698	49.1931	49.2245	49.0968
48.9107	48.6927	48.1593	48.1883	47.979	48.093	49.1067	49.0192	49.2004
48.944	48.7258	48.1509	48.0553	47.9586	48.0172	49.3055	49.0924	49.1915
48.8128	48.5927	48.179	47.9344	47.9726	48.1066	49.223	48.8822	49.3037
49.0129	48.6719	48.2408	47.9849	47.9841	48.0155	49.3121	48.9933	49.3464
49.0378	48.6904	48.2782	48.0548	48.004	48.055	49.2976	49.042	49.3091
48.9336	48.6494	48.2606	48.0291	48.0101	47.9442	49.2233	49.0562	49.391
48.9361	48.6051	48.1733	48.046	47.9433	47.9376	49.1542	49.0839	49.3698
48.9003	48.6867	48.0488	47.8795	47.885	48.0386	49.239	48.9439	49.3863
48.9434	48.5676	48.2129	48.023	47.9578	47.9898	49.2785	49.0014	49.1944
48.8802	48.6112	48.1145	48.0536	47.9297	48.1451	49.1126	48.9466	49.4422
48.9024	48.616	48.1314	47.9716	48.0545	48.1039	49.0736	48.8289	49.545
48.9332	48.6014	48.1123	48.0613	48.0555	48.0854	49.0664	48.7235	49.3912
48.9353	48.6183	48.1027	47.8047	48.0776	48.288	49.2982	48.7207	49.3636
48.9098	48.7735	47.9806	47.9234	48.1534	48.2088	49.1051	48.8988	49.3876
48.9032	48.65	48.0373	48.0047	48.1921	48.2451	48.9987	48.8229	49.4991
48.8854	48.7393	47.988	47.9364	48.1294	48.1938	49.1046	48.7796	49.4677
48.9552	48.5601	47.9869	48.0007	48.1558	48.2301	49.2498	48.8345	49.4308
48.957	48.7032	47.8914	47.8988	48.1422	48.2741	49.2367	48.7958	49.489
48.8842	48.7336	47.9417	47.9345	48.1964	48.3308	49.2844	48.9196	49.4213
48.9476	48.8236	47.8163	47.9041	48.1243	48.3819	49.3529	48.7398	49.5166
48.8263	48.5936	47.7196	47.8878	48.0616	48.366	49.4401	48.7979	49.2501
48.9319	48.5991	47.8829	47.8627	48.0434	48.2666	49.3712	48.7586	49.1938
48.9616	48.5351	47.9968	47.9385	48.0553	48.3307	49.3805	48.7066	49.3649
49.0506	48.6009	48.0561	47.9196	48.2968	48.3	49.4087	48.6153	49.1096
48.8972	48.6421	48.1951	48.0179	48.3072	48.2741	49.4151	48.5681	49.2263
48.7841	48.6805	48.2028	48.0087	48.2211	48.2561	49.4983	48.5583	49.1037
48.7358	48.6178	48.2262	47.9712	48.2495	48.0123	49.4986	48.4852	48.9953
48.7473	48.4736	48.2757	47.9626	48.1986	48.1373	49.5544	48.4591	49.107
48.6783	48.6126	48.2947	47.9131	48.1631	48.1801	49.2764	48.5463	49.3165
48.7828	48.6244	48.2864	47.9365	48.1543	48.2613	49.2495	48.5654	49.2651
48.8589	48.7112	48.3729	47.8716	48.2404	48.5045	49.0852	48.7674	49.129
48.881	48.5528	48.4329	47.983	48.2651	48.4735	49.1255	48.5962	49.1567
48.9316	48.7248	48.4344	48.0103	48.3135	48.4833	49.1605	48.7458	49.1304
48.7019	48.6929	48.4268	47.9515	48.1808	48.469	49.3045	48.5236	49.194
48.8506	48.6187	48.4975	47.8927	48.2955	48.4389	49.2158	48.698	49.0158
48.7818	48.6909	48.5729	47.8076	48.3762	48.3075	49.0745	48.783	49.1116
48.7802	48.8305	48.5635	47.7442	48.3044	48.248	49.0474	48.817	49.2619
48.5863	48.9331	48.5223	47.9309	48.3669	48.2758	49.1542	48.6602	49.3038
48.5774	48.8518	48.6573	47.9222	48.2438	48.2338	49.0325	48.6045	49.2691
48.6344	48.8529	48.7156	47.9456	48.3742	48.4112	49.0257	48.6945	49.2227
48.5227	48.7239	48.7047	47.9108	48.2817	48.2912	49.1061	48.622	48.9567
48.5724	48.6699	48.7402	47.9495	48.2254	48.4232	49.0145	48.655	49.2442
48.5501	48.6279	48.8521	48.1299	48.367	48.641	48.8672	48.6076	49.2495
48.5038	48.6814	48.8763	48.114	48.4998	48.4956	49.0315	48.5992	49.0629
48.4548	48.6283	48.8554	48.1151	48.5968	48.4847	48.9668	48.5896	49.0883
48.3575	48.6933	48.6873	48.1732	48.5082	48.2759	49.0175	48.5369	49.2258
48.335	48.7091	48.6731	48.2141	48.5535	48.1644	49.0746	48.355	49.3393
48.3086	48.6609	48.6253	48.1469	48.608	48.1904	48.9708	48.3203	49.295
48.3835	48.7821	48.5116	48.1362	48.5998	48.3194	49.1045	48.4808	49.1924
48.3925	48.7972	48.5083	48.2473	48.4818	48.2047	49.1123	48.4634	49.0253
48.443	48.7212	48.5121	48.2059	48.4562	48.2834	49.1921	48.6044	49.096
48.4953	48.6954	48.6066	48.1379	48.4138	48.2205	49.2501	48.553	49.1651
48.4862	48.5412	48.5887	48.2072	48.398	48.1899	49.3633	48.5098	49.0498
48.3802	48.5438	48.5667	48.1683	48.4171	48.2105	49.3065	48.4732	49.2274
48.4631	48.6347	48.6819	48.1876	48.4211	48.2059	49.287	48.3707	49.219
48.4479	48.558	48.6742	48.0973	48.4797	48.0117	49.2383	48.4766	49.2012
48.5575	48.6163	48.6855	48.16	48.5392	48.12	49.1907	48.4044	49.2427
48.4571	48.576	48.6673	48.1183	48.5143	48.1249	49.2538	48.2755	49.497
48.5969	48.5646	48.6874	48.1508	48.4247	48.2648	49.3971	48.2678	49.3713
48.4481	48.5798	48.6124	48.2498	48.3916	48.1886	49.5115	48.3693	49.4267
48.304	48.5452	48.8924	48.1087	48.4726	48.104	49.4557	48.4697	49.512
48.2246	48.5214	48.8644	48.0471	48.3497	48.2078	49.5712	48.3982	49.4284
48.5579	48.624	48.6466	48.1212	48.3655	48.1326	49.5444	48.3698	49.1662
48.4568	48.5497	48.5677	48.0312	48.2495	48.1532	49.4706	48.4533	48.9837
48.4176	48.5509	48.5816	47.9255	48.2618	48.1781	49.4453	48.3173	49.0603
48.31	48.5828	48.6789	47.8851	48.3197	48.2137	49.3908	48.2739	49.234
48.3306	48.466	48.5105	47.7945	48.3505	48.0597	49.4977	48.3458	49.2528
48.3957	48.35	48.5993	47.9055	48.4145	48.0608	49.4952	48.248	49.1754
48.3836	48.4239	48.4927	47.9216	48.3803	48.1399	49.2914	48.4512	49.2795
48.4342	48.4272	48.5206	47.9244	48.2966	48.0944	49.4108	48.3663	49.1052
48.4256	48.4666	48.4601	47.9325	48.2565	48.2327	49.3238	48.2125	49.096
48.358	48.6392	48.4875	47.9557	48.2024	48.1332	49.2384	48.2193	49.0123
48.3381	48.6874	48.435	47.8385	48.1616	48.1479	49.2309	48.2596	49.1631
48.3812	48.6212	48.5077	47.8964	48.0839	48.065	49.2459	48.2356	49.0532
48.3837	48.6623	48.5555	47.8946	48.0903	48.0253	49.1336	48.2209	49.1983
48.3383	48.6444	48.4986	47.7283	48.0869	47.9511	49.3289	48.2279	49.0579
48.3842	48.5784	48.5033	47.7955	48.1809	48.0489	49.1947	48.1754	49.2912
48.3514	48.7034	48.4447	47.8499	48.1791	47.982	49.0964	48.2835	49.4902
48.3436	48.8066	48.5714	47.8433	48.0155	48.0742	49.1437	48.4873	49.2427
48.394	48.7911	48.568	47.7908	48.1796	48.1935	49.1458	48.4731	49.3221
48.4012	48.7484	48.573	47.8646	48.2851	47.8489	49.1644	48.5424	49.4935
48.4198	48.8289	48.5176	47.8121	48.3424	47.8983	49.1343	48.6203	49.3692
48.4186	48.8499	48.544	47.7257	48.2667	47.8949	49.2879	48.5674	49.5084
48.4973	48.8646	48.4599	47.8789	48.3722	47.9108	49.1486	48.6182	49.7379
48.504	48.7393	48.3917	47.7515	48.3371	47.9551	48.9618	48.7377	49.8971
48.3145	48.8349	48.5577	47.8503	48.3269	48.035	49.1055	48.7284	49.6619
48.3303	48.8499	48.3816	47.9589	48.4291	48.0342	49.2348	48.8953	49.8365
48.394	48.9542	48.482	47.9332	48.4843	48.0875	49.0385	48.8584	49.8538
48.504	48.7923	48.4878	47.9729	48.51	48.0264	49.1597	48.7773	49.9321
48.5291	48.6947	48.4361	48.0553	48.5138	48.1837	49.1949	48.9416	49.8118
48.5055	48.879	48.5053	47.965	48.3198	48.2203	49.0282	48.8619	49.9064
48.5065	48.9532	48.5373	47.8691	48.337	48.275	49.0273	48.7851	49.9373
48.4175	48.9	48.4291	48.0137	48.3451	48.306	49.1621	48.9547	49.8134
48.4621	49.0024	48.3442	47.985	48.205	48.2219	49.045	48.9344	49.871
48.4576	48.8801	48.4896	47.9463	48.3529	48.3449	49.0597	48.9751	49.9114
48.3095	48.896	48.5843	48.073	48.2295	48.3433	49.1669	48.9096	49.81
48.4565	48.8975	48.416	47.8369	48.242	48.2355	49.1647	48.9751	49.9907
48.3858	49.0263	48.5522	47.8422	48.1973	48.2301	49.3959	49.0039	50.0123
48.4023	48.8858	48.6345	48.0003	48.1744	48.2426	49.3759	48.9132	49.987
48.4779	48.8377	48.5801	48.012	48.2816	48.2276	49.3228	48.8952	49.8001
48.3609	48.6571	48.4864	47.9313	48.2019	48.254	49.4103	48.7966	49.6398
48.4708	48.8384	48.5046	47.8352	48.1998	48.1841	49.4597	48.6583	49.7376
48.5778	48.6591	48.539	47.6657	48.1991	48.2153	49.3863	48.7086	49.6615
48.5989	48.7484	48.6252	47.7576	48.1135	48.054	49.2925	48.6936	49.4344
48.5502	48.7068	48.433	47.808	48.0877	48.1418	49.536	48.6409	49.3753
48.35	48.647	48.502	47.8839	48.1137	48.1571	49.5382	48.5084	49.2893
48.3633	48.6923	48.4934	47.8489	48.0575	48.2579	49.6607	48.681	49.2359
48.4449	48.736	48.4389	47.8527	48.1283	48.3213	49.6254	48.7779	49.2921
48.4351	48.7413	48.5391	47.9313	48.1271	48.4171	49.6172	48.8751	49.3379
48.5486	48.6853	48.5193	47.8548	48.0115	48.2281	49.6445	48.7199	49.3512
48.7122	48.6891	48.4368	47.9701	47.8933	48.3072	49.4424	48.6942	49.4119
48.7201	48.7023	48.5247	47.8097	48.0024	48.3429	49.7658	48.8503	49.5987
48.6307	48.7146	48.3975	47.7418	48.0942	48.2276	49.8524	48.8301	49.4663
48.7241	48.699	48.3807	47.8448	47.975	48.179	49.6788	48.8858	49.4214
48.6935	48.7346	48.3743	47.8818	48.159	48.2325	49.5033	48.7568	49.7498
48.7636	48.6038	48.3263	47.9575	48.091	48.2533	49.6753	48.766	49.5937
48.6728	48.499	48.3374	47.9033	48.247	48.1126	49.5155	48.7221	49.7354
48.6912	48.4603	48.4131	47.8703	48.3217	48.0421	49.6574	48.6846	49.9847
48.6795	48.3751	48.3141	47.9024	48.2813	47.9935	49.5952	48.839	49.9102
48.6902	48.3426	48.4917	47.9062	48.2418	47.9906	49.7908	48.9215	49.9346
48.6015	48.4266	48.2713	47.8786	48.2151	48.1013	49.5219	49.0489	49.7379
48.5206	48.3627	48.3446	47.9016	48.2238	48.1292	49.5578	49.0991	49.6814
48.5473	48.4103	48.4172	47.8889	48.157	48.1032	49.6207	49.201	49.8039
48.5388	48.3204	48.2596	47.8961	48.1987	48.0875	49.5098	49.0601	49.6375
48.4272	48.4216	48.3084	47.812	48.1017	48.135	49.6365	48.7894	49.5836
48.4415	48.4755	48.3734	47.8346	48.1802	48.2182	49.6654	48.9374	49.4122
48.5352	48.4004	48.5423	47.9172	48.1443	48.1149	49.6764	48.9785	49.4763
48.572	48.3981	48.548	47.8329	48.3266	48.2851	49.7494	48.921	49.6659
48.5994	48.3528	48.4848	47.7923	48.3918	48.1161	49.7914	48.8829	49.7421
48.4834	48.487	48.5328	47.9172	48.3109	48.2266	49.6405	48.7182	49.6179
48.5788	48.4098	48.414	48.0492	48.4557	48.2186	49.7913	48.7256	49.6073
48.5616	48.293	48.4709	47.9756	48.5208	48.0293	49.6862	48.5696	49.5233
48.4237	48.3372	48.4208	47.97	48.6663	48.1357	49.8667	48.4421	49.506
48.4099	48.4336	48.4297	48.0421	48.617	48.2798	49.696	48.5255	49.399
48.4984	48.3946	48.5253	47.9916	48.5416	48.3226	49.7844	48.4629	49.4236
48.4759	48.4591	48.3777	48.0844	48.4937	48.1823	49.7757	48.4726	49.3076
48.3417	48.4487	48.3676	48.1836	48.5965	48.2333	49.8606	48.7243	49.2193
48.3684	48.541	48.3496	48.1448	48.6849	48.3158	49.6923	48.5707	49.2279
48.089	48.3961	48.3789	48.1342	48.6219	48.3057	49.6197	48.5161	49.1514
48.1655	48.4858	48.4082	48.3394	48.766	48.458	49.6876	48.5897	49.1554
48.218	48.5876	48.356	48.2655	48.864	48.523	49.4999	48.5346	49.1487
48.3679	48.603	48.4184	48.2749	48.7432	48.5919	49.4291	48.388	49.0478
48.2672	48.5162	48.3519	48.16	48.6877	48.6511	49.347	48.3867	49.0783
48.2852	48.499	48.3608	48.2062	48.6775	48.6007	49.2579	48.3983	49.0628
48.3359	48.4804	48.3609	48.1194	48.6169	48.4072	49.3517	48.4799	49.0459
48.3912	48.4832	48.3828	48.2621	48.6717	48.2554	49.4453	48.5061	49.0571
48.4358	48.3174	48.347	48.1475	48.7271	48.2823	49.5026	48.594	49.0836
48.498	48.3188	48.3091	48.2658	48.8054	48.46	49.2264	48.3927	49.1353
48.498	48.3974	48.3038	48.2358	48.661	48.3797	49.2215	48.5482	49.3568
48.4136	48.4557	48.3462	48.1721	48.6033	48.3095	49.2922	48.5456	49.2984
48.5072	48.574	48.3394	48.2706	48.6119	48.3178	49.3721	48.6577	49.3439
48.7184	48.5082	48.3174	48.3589	48.7082	48.3768	49.4043	48.7632	49.2038
48.6235	48.4649	48.3728	48.2553	48.622	48.1683	49.3064	48.693	49.1793
48.54	48.4335	48.4418	48.1053	48.5499	48.1707	49.2848	48.8591	49.2988
48.6607	48.4599	48.2875	48.2778	48.6229	48.286	49.4135	48.916	49.3369
48.6389	48.476	48.1771	48.5207	48.7316	48.4286	49.3164	48.883	49.2462
48.4957	48.5059	48.2226	48.382	48.7496	48.169	49.4863	48.8255	49.386
48.4391	48.3646	48.2371	48.3789	48.5061	48.2882	49.566	49.0782	49.3187
48.6275	48.6052	48.2541	48.4011	48.4194	48.3443	49.6942	49.1581	49.2563
48.4846	48.6534	48.2141	48.3458	48.4738	48.3562	49.7302	49.1067	49.2881
48.6328	48.6632	48.2186	48.2742	48.3812	48.2012	49.6645	49.1191	49.2905
48.441	48.6247	48.203	48.2595	48.5033	48.2315	49.6235	49.0471	49.1945
48.5704	48.6023	48.1534	48.2709	48.6415	48.3552	49.5472	49.0602	49.1695
48.5476	48.5609	48.1445	48.3805	48.518	48.2243	49.5405	49.0214	49.314
48.6649	48.4745	48.0919	48.3705	48.5146	48.3295	49.4242	49.0501	49.3246
48.6734	48.4599	48.164	48.2917	48.4526	48.2992	49.378	49.06	49.2394
48.6483	48.457	48.2007	48.3444	48.642	48.2949	49.5367	49.0644	49.1272
48.5728	48.5558	48.2135	48.3196	48.5955	48.4101	49.5885	49.1456	49.2356
48.3705	48.4954	48.2389	48.2785	48.6112	48.3719	49.6546	49.0118	49.1831
48.3805	48.435	48.2264	48.4659	48.4592	48.3247	49.5038	48.9671	49.037
48.3017	48.3512	48.2045	48.3954	48.5053	48.3674	49.4081	49.1912	49.09
48.361	48.3718	48.2416	48.3982	48.4819	48.2647	49.4607	49.1419	49.1396
48.4502	48.3782	48.1356	48.5231	48.4736	48.2129	49.484	49.2608	49.1829
48.2681	48.541	48.0905	48.4233	48.5029	48.1861	49.4503	49.1373	49.2047
48.4695	48.3624	48.2636	48.4272	48.5711	48.1026	49.3971	49.2962	49.1855
48.4752	48.3859	48.3553	48.5606	48.6323	48.3124	49.3131	49.2671	49.0045
48.4977	48.4669	48.4623	48.6093	48.5792	48.194	49.2004	49.1286	49.0041
48.4677	48.501	48.5636	48.6419	48.7301	48.4027	49.312	49.2741	49.0277
48.6077	48.4754	48.4785	48.6753	48.6791	48.5015	49.2453	49.2738	49.1394
48.7331	48.4269	48.3461	48.5512	48.4633	48.5433	49.4309	49.3532	49.1423
48.7499	48.4628	48.385	48.5467	48.4229	48.401	49.3096	49.1313	48.9875
48.8608	48.5018	48.328	48.4737	48.5124	48.3911	49.396	49.1503	49.0594
48.6685	48.4371	48.3201	48.5272	48.4824	48.3625	49.2478	49.2501	49.0175
48.6745	48.4149	48.341	48.3929	48.4526	48.3713	49.2065	49.1547	49.0725
48.9171	48.5893	48.3058	48.2447	48.4979	48.3707	49.1179	49.2383	48.8808
48.8418	48.4369	48.4282	48.0681	48.4523	48.5039	49.2828	49.1876	48.8053
48.9598	48.2973	48.43	48.1762	48.5086	48.6699	49.2401	49.0862	48.8444
48.8055	48.3832	48.4015	48.1837	48.4144	48.651	49.3882	49.0819	49.0705
48.8849	48.3825	48.435	48.2522	48.4828	48.5891	49.4502	49.0774	49.0478
48.8596	48.3763	48.1621	48.1418	48.5267	48.5518	49.4932	48.9886	48.7397
48.7786	48.4	48.2128	48.2079	48.4737	48.5074	49.3949	49.0533	48.8407
48.7747	48.3243	48.1577	48.1122	48.4879	48.5952	49.4062	48.886	49.0843
48.6981	48.3403	48.0676	48.0832	48.3356	48.5592	49.4834	48.9676	49.0446
48.7639	48.3033	48.0324	48.1937	48.3998	48.3838	49.544	49.0231	48.92
48.8844	48.2205	48.0638	48.3655	48.4216	48.3955	49.5054	48.9024	48.9051
48.6692	48.3042	48.2207	48.325	48.3997	48.431	49.5095	48.8484	48.8619
48.6802	48.0677	48.3117	48.3833	48.2804	48.4176	49.4194	49.015	48.8767
48.855	48.0048	48.272	48.2926	48.2345	48.3484	49.4037	48.9669	48.8295
48.7992	47.9953	48.1601	48.3686	48.3563	48.2444	49.4367	49.0761	48.6876
48.7532	48.1704	48.1049	48.3438	48.2589	48.2552	49.3654	48.9965	48.7834
48.7831	48.1136	48.0975	48.2821	48.2332	48.4211	49.4586	48.9954	48.7631
48.6945	48.1388	48.0942	48.359	48.2968	48.5089	49.4384	48.9668	48.7002
48.8135	48.104	48.056	48.4141	48.4294	48.3445	49.5298	48.9055	48.8377
48.7803	48.2113	48.1571	48.3088	48.3842	48.4657	49.7247	48.7002	48.8574
48.6849	48.3884	48.098	48.2852	48.4018	48.3451	49.9275	48.9288	48.7881
48.9173	48.2348	48.0812	48.3386	48.3845	48.4214	49.8847	48.7544	48.921
48.8576	48.2601	48.2528	48.4259	48.2129	48.4898	49.7309	48.8293	48.9004
48.9088	48.2329	48.301	48.5009	48.3085	48.4385	49.7224	48.819	48.8678
48.9756	48.1797	48.3349	48.3581	48.4135	48.3255	49.5002	48.7828	48.604
48.8695	48.2708	48.2605	48.4595	48.3463	48.2762	49.7792	48.87	48.5586
48.9861	48.3965	48.4053	48.4583	48.3463	48.3112	49.8219	48.7918	48.6838
48.833	48.2892	48.2273	48.4435	48.5049	48.5606	49.7394	48.8472	48.7599
48.8048	48.2818	48.3604	48.278	48.4581	48.4488	49.8762	49.0247	48.6476
48.8274	48.246	48.2299	48.258	48.5423	48.3351	49.9179	48.7825	48.6675
48.8597	48.2607	48.1985	48.2452	48.5513	48.5222	49.7859	48.8087	48.4322
48.8186	48.1502	48.1861	48.3211	48.654	48.3902	49.7536	48.7811	48.326
48.9019	48.0303	48.1229	48.3509	48.828	48.501	49.8342	48.7559	48.2041
48.8433	48.2302	48.2271	48.3155	48.7457	48.4308	49.8843	48.7648	48.1809
48.7858	48.2347	48.2118	48.3464	48.6784	48.3309	49.8457	48.8312	48.1926
48.923	48.3711	48.3421	48.5745	48.6851	48.4544	49.9486	48.661	48.2256
48.7076	48.2317	48.2929	48.5257	48.7134	48.3999	49.7781	48.6278	48.0805
48.9482	48.3939	48.1167	48.4216	48.6786	48.2554	49.5588	48.6989	48.0631
48.8284	48.2658	48.3876	48.6342	48.7464	48.2976	49.6885	48.5722	48.2617
48.7402	48.2634	48.413	48.3735	48.736	48.4215	49.6292	48.6053	48.434
48.7115	48.3756	48.3675	48.3553	48.6154	48.3682	49.7215	48.6542	48.4835
48.6053	48.4502	48.3015	48.4654	48.7225	48.3715	49.8844	48.6335	48.684
48.6135	48.4183	48.3248	48.4634	48.7831	48.5052	49.9001	48.673	48.5865
48.5173	48.3669	48.3533	48.3335	48.6897	48.4571	49.9975	48.7271	48.567
48.412	48.3185	48.2747	48.4564	48.7046	48.4478	49.9278	48.6421	48.5993
48.397	48.1693	48.3236	48.381	48.6265	48.2388	49.8376	48.5236	48.4953
48.5692	48.2959	48.1937	48.3357	48.5552	48.2041	50.1457	48.4694	48.5542
48.6023	48.2892	48.4665	48.3316	48.6	48.1622	50.0239	48.5128	48.6511
48.555	48.331	48.3802	48.4158	48.7291	48.1742	49.9245	48.6711	48.4782
48.5632	48.3687	48.3047	48.474	48.6221	48.2434	49.7626	48.9681	48.661
48.4967	48.4782	48.2171	48.4364	48.668	48.2522	49.9602	48.9574	48.6382
48.6084	48.4945	48.1749	48.3979	48.7132	48.2403	49.9404	48.9456	48.7368
48.5431	48.3023	48.2625	48.3698	48.7061	48.0495	49.7511	48.7623	48.5112
48.6	48.1821	48.1639	48.4917	48.7983	48.1552	49.7938	48.9662	48.433
48.5462	48.2698	48.0855	48.5273	48.7183	47.9742	49.8946	48.8364	48.4325
48.5367	48.3382	48.1713	48.4845	48.8197	47.9128	49.8821	48.8574	48.4443
48.6504	48.1607	48.2823	48.6519	48.7138	47.8834	49.9965	49.0045	48.3868
48.7039	48.2607	48.2987	48.5996	48.5772	48.0798	49.7679	49.0836	48.2558
48.6061	48.3197	48.2069	48.6423	48.4989	48.1036	49.7568	48.9644	48.3782
48.7294	48.24	48.2619	48.4506	48.6256	48.2834	49.9696	48.9904	48.2558
48.902	48.163	48.2665	48.4719	48.7847	48.2468	49.8835	49.1331	48.2572
48.8854	48.3139	48.2994	48.4304	48.7412	48.1553	50.01	48.9981	48.4253
48.855	48.301	48.1807	48.4168	48.6372	48.073	49.9371	49.0346	48.2819
48.83	48.2906	48.0889	48.3393	48.8008	48.1127	50.0582	48.863	48.2344
48.827	48.3453	48.1703	48.3511	48.78	48.1761	50.1247	48.8461	48.1723
48.8165	48.3429	48.2906	48.3768	48.6983	48.1271	50.0165	48.6653	48.1849
48.857	48.4297	48.3585	48.4527	48.6608	48.0201	50.0503	48.7558	48.1121
48.9725	48.5877	48.3227	48.4899	48.5932	48.0342	50.0103	48.8395	48.1047
48.899	48.6292	48.276	48.3063	48.6269	47.8446	49.9192	48.9698	48.1221
48.7997	48.5386	48.2418	48.4073	48.6071	47.854	49.9054	49.1402	48.0107
48.8046	48.4144	48.1961	48.362	48.5479	47.7186	49.7485	49.1108	48.0121
48.7976	48.4992	48.3247	48.3468	48.4156	47.7571	49.7409	49.1125	48.1479
48.8452	48.4015	48.225	48.3245	48.5181	47.8508	49.9835	49.1621	48.229
48.7826	48.5323	48.2622	48.4513	48.4887	47.7404	50.0516	49.1949	48.2482
48.7919	48.4682	48.2606	48.2755	48.6592	47.7862	50.0902	49.0369	48.3634
48.7233	48.3561	48.315	48.2845	48.394	47.7242	50.0937	48.961	48.4395
48.6039	48.4868	48.3607	48.2788	48.5384	47.6702	50.2259	49.0825	48.4581
48.6017	48.3494	48.3561	48.2747	48.549	47.6445	50.1568	49.2322	48.5125
48.6305	48.2999	48.264	48.2901	48.5532	47.6112	50.0938	49.1223	48.6
48.6719	48.2574	48.3692	48.4026	48.3872	47.6259	50.2721	49.2159	48.5928
48.7151	48.2302	48.2853	48.3109	48.4561	47.7681	50.3059	49.1811	48.6774
48.7694	48.2345	48.6265	48.2991	48.3997	47.6771	50.1786	49.4025	48.5685
48.905	48.2723	48.5971	48.4522	48.5178	47.8294	50.2353	49.2815	48.7396
48.853	48.2724	48.5516	48.5438	48.458	47.8347	50.1615	49.4973	48.5295
48.9371	48.2743	48.5019	48.4202	48.4902	47.7222	50.0303	49.5834	48.5771
48.8577	48.2788	48.4581	48.7261	48.4179	47.8279	50.1322	49.539	48.4856
48.8239	48.2719	48.5398	48.577	48.3807	47.8146	50.0729	49.5746	48.4487
48.7601	48.3452	48.5788	48.4684	48.5079	47.8431	50.1925	49.6394	48.3435
48.7644	48.4401	48.4676	48.6926	48.6749	47.8847	50.0564	49.5661	48.5581
48.6696	48.4523	48.5651	48.7178	48.7551	47.878	50.1528	49.506	48.4684
48.5539	48.3586	48.4418	48.9159	48.6674	48.0481	50.1765	49.2551	48.6238
48.758	48.4137	48.7556	48.7967	48.5825	48.0372	50.0116	49.1597	48.8208
48.6551	48.4224	48.5192	48.7029	48.7056	47.8693	50.0783	49.243	48.9378
48.6866	48.3543	48.5973	48.7715	48.5825	47.77	49.9427	49.3317	48.7456
48.7323	48.2808	48.5185	48.5601	48.6997	47.763	49.8021	49.2907	48.7989
48.6335	48.4189	48.4981	48.7459	48.5802	47.9333	49.8444	49.3914	48.6133
48.6329	48.4516	48.494	48.6591	48.5408	47.881	49.8874	49.5272	48.5692
48.5298	48.4335	48.4712	48.6873	48.54	47.9002	49.8343	49.5589	48.5628
48.464	48.57	48.4829	48.5967	48.4718	47.7724	49.8764	49.9062	48.5357
48.6084	48.4973	48.454	48.786	48.5646	47.997	49.7661	49.724	48.5625
48.6247	48.4298	48.6287	48.7706	48.6866	47.9999	49.8194	49.6874	48.4959
48.6917	48.2842	48.5969	48.8381	48.9581	48.0231	49.6937	49.5871	48.5353
48.8011	48.1276	48.6084	48.9957	48.7195	48.0206	49.6202	49.8254	48.4239
48.8585	48.2599	48.591	48.9437	48.7653	48.0081	49.6519	49.6136	48.2383
48.7995	48.2757	48.7095	48.9125	48.884	48.0587	49.7075	49.9006	48.2094
48.6647	48.3599	48.7815	48.8504	49.001	48.051	49.7485	49.9015	48.0625
48.7337	48.3132	48.8434	48.8569	48.8497	47.9448	49.6556	49.77	48.0091
48.8762	48.4024	48.7342	48.8089	48.7536	47.9609	49.5798	50.0461	48.3062
48.7804	48.3322	48.8825	48.8296	48.8538	47.894	49.4699	50.0083	48.144
48.8208	48.4452	48.8283	48.8448	48.7753	47.6727	49.5495	49.8039	48.0288
48.8631	48.476	48.8242	48.8507	48.8161	47.8816	49.4901	49.8276	47.9263
48.8896	48.4691	48.8205	48.7996	48.7131	48.0693	49.4693	49.9316	48.0311
48.9434	48.6645	48.7826	48.7211	48.6996	47.9456	49.5767	49.8752	48.0183
48.9022	48.6655	48.7632	48.8211	48.8861	47.825	49.5545	49.8861	48.0979
48.7779	48.5119	48.6998	48.8806	48.8561	47.8664	49.4988	50.252	48.1388
48.9124	48.3907	48.6717	48.7219	48.8369	47.8925	49.7223	50.2136	48.1156
49.0523	48.4497	48.7774	48.7729	48.8808	47.9597	49.607	50.1773	47.9836
48.8905	48.3489	48.526	48.7353	48.8194	48.0171	49.6679	50.1321	47.8281
48.9857	48.2802	48.751	48.5934	48.681	47.9693	49.6591	50.1967	48.0075
49.072	48.2161	48.7074	48.6321	48.6937	47.8344	49.5019	50.3323	48.0197
49.0269	48.2121	48.6708	48.5944	48.7182	47.7501	49.5488	50.1772	47.8393
48.9475	48.3281	48.5619	48.4817	48.6952	47.8804	49.6124	50.031	47.9203
48.8981	48.3037	48.7083	48.6208	48.7283	47.8594	49.6677	50.2325	47.9988
48.8869	48.2238	48.6485	48.5618	48.7474	47.8524	49.6182	50.1688	48.0219
48.6794	48.235	48.6759	48.5002	48.8338	47.7924	49.5969	50.2148	47.9798
48.8524	48.332	48.8087	48.5796	48.765	47.9462	49.5595	50.2261	48.2019
48.856	48.3333	48.8777	48.7162	48.8284	47.8691	49.5107	50.5063	48.215
48.9719	48.1353	48.7935	48.5236	48.8023	47.9331	49.6419	50.3084	48.2537
48.8591	48.3406	48.8392	48.574	48.6846	48.0061	49.6078	50.5372	48.0853
48.8364	48.3738	48.7128	48.4779	48.5112	47.995	49.6342	50.4421	48.2832
48.7657	48.4285	48.8246	48.4377	48.6024	48.0911	49.7167	50.675	48.3388
48.7867	48.4103	48.7475	48.4327	48.5759	47.9026	49.7867	50.5843	48.2711
48.8502	48.4384	48.806	48.4326	48.481	47.8858	49.81	50.4914	48.2869
48.7175	48.3972	48.9019	48.6405	48.6963	47.9512	49.6669	50.2838	48.2042
48.819	48.4519	48.9284	48.6121	48.5883	47.9007	49.765	50.3482	48.2162
48.8587	48.3861	48.6951	48.5621	48.6565	47.7894	49.793	50.5887	48.4545
48.9133	48.422	48.7597	48.6926	48.5486	47.7613	49.7635	50.4268	48.3716
48.9655	48.2532	48.6964	48.7105	48.4979	47.789	49.7927	50.2923	48.559
48.9294	48.5052	48.7991	48.6852	48.5922	47.6946	49.7265	50.5728	48.4858
48.8776	48.4988	48.7127	48.5385	48.6249	47.6679	49.5612	50.3861	48.5398
48.8119	48.6395	48.8117	48.7454	48.6424	47.7074	49.5978	50.437	48.5555
48.8002	48.32	48.8629	48.6906	48.6764	47.7132	49.6762	50.3909	48.6653
48.8597	48.246	48.5987	48.8195	48.5502	47.6935	49.5546	50.4568	48.66
48.7391	48.3302	48.7939	48.6526	48.6097	47.7532	49.5325	50.307	48.8749
48.7536	48.1553	48.872	48.7197	48.5487	47.7702	49.5488	50.2333	48.7384
48.7959	48.1813	48.8272	48.7208	48.4413	47.8145	49.5821	50.1751	48.5758
48.7901	48.1713	48.7532	48.5762	48.5355	47.827	49.6468	50.3725	48.3535
48.9529	48.0206	48.7281	48.7435	48.5562	47.8218	49.55	50.4367	48.5863
48.8337	48.0195	48.8779	48.634	48.6144	47.9324	49.5222	50.6505	48.5531
48.8415	47.9436	48.6267	48.6307	48.658	47.9108	49.722	50.5074	48.4355
48.9329	48.1331	48.8102	48.6353	48.6099	47.8438	49.7437	50.5602	48.6002
48.7849	48.0878	48.6985	48.5647	48.6668	47.7903	49.6732	50.4753	48.5496
48.7375	48.1879	48.6051	48.6694	48.6929	47.7462	49.6941	50.5748	48.5207
48.8862	48.1733	48.6377	48.5637	48.6988	47.7229	49.9461	50.5181	48.2895
48.8776	48.1546	48.6941	48.5122	48.7082	47.652	49.9769	50.7766	48.348
48.6659	48.2987	48.5133	48.6082	48.6234	47.577	49.9607	50.7816	48.3235
48.5589	48.22	48.6685	48.655	48.6343	47.6823	49.8634	50.6251	48.2762
48.6758	48.2014	48.7661	48.6022	48.883	47.8195	49.6852	50.7911	48.2619
48.6983	48.1435	48.7835	48.5779	48.8	47.8236	49.5126	50.9045	48.4117
48.6718	47.9001	48.8543	48.5156	48.7417	47.8318	49.5007	50.9556	48.3102
48.6468	48.1665	48.8974	48.5983	48.7534	47.5728	49.4203	50.6758	48.2072
48.7618	48.1284	48.8286	48.7104	48.6802	47.6594	49.3966	50.8663	48.1896
48.7084	48.0454	48.7402	48.6502	48.6686	47.6042	49.4954	50.8938	48.146
48.7667	48.0093	48.8282	48.5232	48.5896	47.5521	49.4161	50.7933	48.0831
48.7542	48.03	48.8294	48.5432	48.6256	47.6263	49.3529	50.782	48.2631
48.6222	48.0864	48.7421	48.49	48.4914	47.538	49.4151	50.9381	48.2656
48.6927	48.2363	48.556	48.5858	48.5897	47.5599	49.5096	50.9085	48.2769
48.8516	48.3106	48.5145	48.535	48.6007	47.6262	49.3078	50.8698	48.407
48.5799	48.1006	48.494	48.6199	48.6008	47.6883	49.248	51.1446	48.2544
48.5912	48.1454	48.4749	48.4717	48.5676	47.8908	49.27	51.2502	48.1727
48.5233	48.1797	48.686	48.5181	48.651	47.7342	49.2088	51.1424	48.253
48.4372	48.1118	48.6347	48.4859	48.6218	47.7176	49.144	51.2433	48.4602
48.5597	48.2092	48.6162	48.523	48.6396	47.75	49.1012	51.1749	48.2681
48.5182	48.1876	48.7416	48.5751	48.7039	47.8229	49.0718	51.0849	48.2172
48.7515	48.2047	48.5666	48.7622	48.6534	47.7104	48.9769	51.1236	48.2881
48.6021	48.3152	48.6042	48.5952	48.6956	47.621	49.0832	50.9761	48.1746
48.6604	48.3304	48.6795	48.5425	48.5159	47.8052	49.1288	51.0778	48.0617
48.5899	48.345	48.566	48.5154	48.4891	47.5599	49.1836	50.9982	48.1084
48.719	48.2466	48.5898	48.4753	48.5352	47.5152	49.2252	50.7482	48.0796
48.7378	48.2319	48.5523	48.4483	48.3869	47.6772	49.3246	50.7725	48.1138
48.7503	48.3856	48.4711	48.4442	48.3792	47.6603	49.4447	51	48.2433
48.7984	48.3526	48.4563	48.4177	48.5545	47.7283	49.4647	51.0677	48.3113
48.6075	48.4721	48.4871	48.4805	48.5848	47.6095	49.5389	51.0807	48.2507
48.638	48.3896	48.4559	48.4633	48.6808	47.6962	49.6607	50.9739	48.2734
48.7153	48.3905	48.5825	48.3503	48.8139	47.6294	49.5557	50.9099	48.2644
48.5793	48.477	48.6038	48.4376	48.6384	47.5741	49.6302	50.8132	48.4201
48.6617	48.5035	48.633	48.5746	48.6374	47.7102	49.6057	51.0621	48.2491
48.7238	48.4643	48.5768	48.4055	48.5275	47.7312	49.416	51.3206	48.3414
48.7071	48.5191	48.5663	48.4665	48.526	47.6251	49.4247	51.3799	48.0681
48.5718	48.5165	48.5632	48.6276	48.5424	47.6108	49.3661	51.2841	48.2385
48.7027	48.539	48.4562	48.5718	48.622	47.6106	49.5213	51.0827	48.2782
48.8336	48.4231	48.4033	48.6602	48.4621	47.5891	49.496	51.2722	48.3273
48.7756	48.2775	48.4832	48.7321	48.364	47.6248	49.4687	51.0034	48.311
48.5868	48.4261	48.4263	48.5113	48.4819	47.7097	49.3129	51.1183	48.1049
48.5585	48.4195	48.3632	48.4978	48.3048	47.7234	49.3456	51.0521	48.0186
48.434	48.4527	48.1727	48.518	48.281	47.7386	49.4161	50.8832	48.1795
48.4346	48.4606	48.3644	48.4896	48.2657	47.7235	49.4202	50.6814	48.1591
48.5785	48.3072	48.3961	48.6259	48.2297	47.6899	49.3001	50.9035	48.301
48.5481	48.2119	48.4475	48.7061	48.1741	47.732	49.5018	50.8396	48.0452
48.563	48.3007	48.3896	48.7106	48.1822	47.6887	49.3933	50.9467	48.0743
48.5403	48.3158	48.3266	48.7417	48.1481	47.8911	49.4963	50.9113	48.0561
48.4971	48.3089	48.2784	48.7244	48.0529	47.8407	49.5136	50.8728	47.9997
48.4365	48.4599	48.2772	48.7055	48.1854	47.8873	49.4598	50.9098	47.9436
48.3592	48.463	48.2229	48.6782	48.1959	47.9229	49.5787	50.9344	48.0003
48.3783	48.4807	48.4022	48.6471	48.1774	47.8733	49.6614	50.8865	48.13
48.4589	48.522	48.2865	48.4638	48.1205	47.9599	49.5885	50.7562	48.105
48.3231	48.5138	48.3156	48.5861	48.1258	48.0129	49.4241	50.9767	48.028
48.5472	48.5287	48.2521	48.6169	48.1502	48.1004	49.3357	50.851	48.2542
48.7185	48.5441	48.3954	48.6944	48.1016	48.0772	49.5582	51.0138	48.2408
48.5811	48.5364	48.3168	48.7924	48.1904	47.9721	49.5537	51.0159	48.1857
48.5314	48.5095	48.4049	48.6619	48.0905	47.8258	49.3395	51.0743	48.2691
48.6953	48.5799	48.3845	48.5846	48.137	47.9108	49.4906	51.2501	48.1335
48.6139	48.4752	48.233	48.5069	48.0898	47.8861	49.4881	51.1226	48.1986
48.5213	48.3674	48.211	48.5591	48.1604	47.9098	49.5907	51.1417	48.1
48.4907	48.2674	48.2627	48.5635	48.373	47.8041	49.6368	50.9641	48.3927
48.4366	48.2789	48.1597	48.4988	48.3474	47.6474	49.6101	50.8552	48.3148
48.5288	48.3148	48.0888	48.6707	48.371	47.6693	49.5897	50.8185	48.3272
48.4415	48.3297	48.0679	48.6809	48.4163	47.7259	49.7034	50.9936	48.3086
48.6574	48.3238	48.0488	48.7466	48.2742	47.6217	49.7725	51.0017	48.1458
48.6684	48.2156	48.1328	48.6935	48.3716	47.5764	49.7199	51.0263	48.2222
48.5871	48.4289	48.0253	48.7982	48.3851	47.649	49.6954	50.9044	48.331
48.6208	48.1968	48.0312	48.878	48.3342	47.8665	49.592	50.8788	48.0528
48.5691	48.2908	47.971	48.7264	48.2531	47.8652	49.6728	50.9359	47.899
48.6141	48.3337	47.9427	48.8239	48.2843	47.9343	49.7101	50.8486	48.0054
48.784	48.3969	47.9697	48.9169	48.2627	47.8865	49.8261	50.8337	47.8673
48.9044	48.4978	47.8241	48.8471	48.255	47.7967	49.7174	50.9296	47.9424
48.7168	48.4091	47.8232	48.9337	48.2393	47.7874	49.6651	50.674	48.0299
48.9301	48.3262	47.9003	48.838	48.2937	47.7831	49.8389	50.7783	47.9647
48.8707	48.3849	47.8588	48.8168	48.4978	47.7961	49.7918	50.8386	48.068
48.8793	48.4429	47.8244	48.7886	48.349	47.8632	49.8935	50.8455	48.1592
48.6686	48.402	47.845	48.7607	48.3194	47.6928	49.7595	50.9343	48.0238
48.7208	48.5519	47.7664	48.8709	48.284	47.6778	49.6604	51.0062	48.156
48.7907	48.5843	47.7501	48.9055	48.4182	47.6958	49.5996	50.9768	48.2802
48.9004	48.555	47.7163	48.7563	48.4797	47.7564	49.5909	50.8857	48.2575
48.7963	48.6019	47.7803	48.8981	48.5858	47.6509	49.6398	50.9836	48.1851
48.7776	48.5771	47.7771	48.914	48.5089	47.5945	49.7239	50.9633	48.2668
48.8669	48.4234	47.8629	48.8376	48.6137	47.5714	49.7451	51.0368	48.4993
48.7697	48.3789	47.8714	48.7783	48.672	47.6761	49.7115	51.0188	48.4866
48.8212	48.2947	47.8421	48.6932	48.6232	47.5982	49.6178	50.939	48.3656
48.9436	48.3278	47.9237	48.8239	48.5197	47.7603	49.7019	50.896	48.2698
48.9165	48.3412	47.8702	48.5836	48.4284	47.6728	49.4865	50.8343	48.343
48.7374	48.3523	47.8977	48.7279	48.518	47.6282	49.4952	50.7681	48.3481
48.8213	48.2631	47.7869	48.7248	48.3835	47.6539	49.3379	50.6605	48.2607
48.8212	48.3126	47.8438	48.7323	48.4325	47.5201	49.2687	50.4188	48.2822
48.7917	48.2614	47.9354	48.6786	48.2865	47.6904	49.2601	50.4482	48.3576
48.8599	48.3547	47.989	48.8967	48.4521	47.6389	49.2151	50.4275	48.1892
48.8197	48.4442	47.9432	48.748	48.3558	47.5836	49.3014	50.2515	48.1045
48.7966	48.399	47.9583	48.7699	48.231	47.6647	49.2066	50.3143	48.0771
48.8473	48.4992	47.8413	48.7514	48.328	47.6556	49.2049	50.5438	48.1694
48.8168	48.5049	47.8771	48.8815	48.3985	47.6235	49.0823	50.4304	48.1121
48.8193	48.5269	47.8649	48.8024	48.2279	47.5438	49.0473	50.4014	48.1162
48.7509	48.5429	47.7873	48.8575	48.3346	47.6937	48.9318	50.6557	48.0465
48.7996	48.5982	47.8355	48.7934	48.5692	47.6672	48.9147	50.8879	48.2462
48.8739	48.553	47.7067	48.807	48.4218	47.5914	49.1162	50.773	48.1663
48.7362	48.5225	47.7315	48.8347	48.3625	47.6293	48.9453	50.7009	48.1844
48.6524	48.6473	47.7069	48.8609	48.3868	47.6592	48.9973	50.9034	48.1914
48.6523	48.7384	47.848	48.9398	48.3935	47.5851	48.8954	50.8949	48.0921
48.5405	48.5867	47.911	48.9468	48.2721	47.7436	49.0245	51.0574	48.231
48.572	48.6355	47.7963	48.7998	48.399	47.6997	49.0416	51.1625	48.0989
48.7123	48.5483	47.8109	48.7976	48.5053	47.6682	49.0418	51.164	48.2385
48.883	48.4299	47.9237	48.8464	48.524	47.7683	49.0217	51.2232	48.2007
48.9318	48.5777	47.8575	48.736	48.4327	47.7677	48.9197	51.2124	48.1402
48.9603	48.5574	47.8959	48.8127	48.4081	47.6419	48.8014	51.3115	48.1087
48.7665	48.5498	47.9518	48.8379	48.3236	47.7197	48.9723	51.6394	48.2067
48.843	48.6299	47.9107	48.7201	48.4869	47.708	48.8717	51.7493	48.3915
48.8629	48.6156	48.0953	48.8471	48.502	47.7761	48.7249	51.7084	48.3653
48.7836	48.578	47.9905	48.8054	48.4903	47.7273	48.8259	51.6825	48.2069
48.5997	48.551	47.8451	48.7715	48.4669	47.879	48.9452	51.5123	48.2027
48.635	48.6116	47.9699	48.8317	48.4103	47.9183	48.8455	51.5522	48.2184
48.5875	48.6952	48.117	48.857	48.4329	47.7878	48.7895	51.4501	48.0916
48.6498	48.5578	48.2183	48.7916	48.5269	47.7011	48.7061	51.5583	47.9741
48.5061	48.6482	48.1952	48.9074	48.4347	47.6727	48.7111	51.6182	47.8034
48.43	48.4446	48.0969	48.974	48.2871	47.7177	48.8452	51.7452	47.8862
48.5837	48.3977	48.1442	48.781	48.2473	47.6875	48.841	51.6438	47.873
48.5917	48.6125	48.1977	48.9076	48.348	47.6481	48.922	51.7158	47.7042
48.4778	48.4276	48.0051	48.91	48.2749	47.7198	48.9013	51.7417	47.7683
48.462	48.468	47.9771	48.9373	48.3274	47.7636	48.9329	51.8143	47.8717
48.4279	48.3514	48.1176	48.8888	48.3481	47.8431	48.987	51.7254	47.9696
48.573	48.5495	47.9793	48.8754	48.359	47.8985	49.158	51.678	47.6948
48.3606	48.5002	48.0386	48.918	48.4684	47.6868	49.1102	51.6617	47.9955
48.4183	48.5519	48.0153	48.8647	48.4456	47.6864	48.8658	51.7574	48.1065
48.3764	48.5898	48.0077	48.9511	48.4492	47.714	49.149	51.6701	48.0657
48.4228	48.637	47.9968	49.0077	48.2886	47.7514	49.0263	51.5719	48.1186
48.4416	48.4871	48.0112	49.0565	48.3463	47.7359	48.9758	51.5778	48.2207
48.3651	48.4884	47.9618	48.9108	48.3589	47.7592	49.0294	51.5054	48.1533
48.3265	48.5277	47.9764	48.9102	48.3894	47.7239	48.9876	51.396	48.1456
48.2805	48.414	47.9679	49.0422	48.3458	47.9347	49.1152	51.4934	48.3178
48.3414	48.4511	47.8717	49.0789	48.4191	47.8187	48.9831	51.5761	48.1243
48.2125	48.3743	48.0299	48.9495	48.3182	47.8761	48.9481	51.6187	48.0974
48.3041	48.38	47.9766	49.0536	48.3437	47.8913	48.9486	51.3492	48.1245
48.4207	48.4175	47.9902	49.1806	48.4984	47.8466	48.9554	51.5679	48.1811
48.4764	48.3418	48.0487	49.0922	48.5618	47.7761	48.8935	51.704	48.3132
48.4131	48.2936	47.9079	49.0748	48.6222	47.7544	48.8526	51.6406	48.1282
48.3702	48.4937	48.0278	49.0424	48.488	47.7674	48.8857	51.5279	48.0514
48.3945	48.4194	47.9924	49.0589	48.5504	47.76	48.8821	51.6314	48.2978
48.3489	48.3695	47.9844	49.1541	48.492	47.7645	48.6787	51.5906	48.5822
48.1491	48.3625	47.9901	49.1553	48.5633	47.7655	48.6925	51.4375	48.6057
48.2822	48.4193	47.9656	49.1751	48.5771	47.8201	48.7478	51.3983	48.445
48.3219	48.5594	47.9813	49.0936	48.5601	47.7768	48.778	51.5085	48.5476
48.2759	48.4526	48.0843	49.1287	48.5566	47.7666	48.6228	51.5501	48.3903
48.328	48.6503	47.9025	49.1708	48.5917	47.744	48.5175	51.503	48.4237
48.2607	48.6312	48.0573	49.3326	48.5158	47.8193	48.5928	51.5723	48.2538
48.2185	48.7198	48.0574	49.3589	48.5239	47.575	48.8414	51.7563	48.2619
48.1154	48.6697	48.1145	49.3714	48.5778	47.6761	48.8501	51.6124	48.2524
48.0329	48.612	48.2198	49.2896	48.6291	47.498	48.8853	51.467	48.1785
48.1312	48.612	48.3133	49.0793	48.5931	47.6593	48.8088	51.2747	48.1625
48.2222	48.6157	48.2983	49.1247	48.5523	47.6726	48.8949	51.4275	48.1258
48.0418	48.5963	48.4846	49.0023	48.6588	47.7528	48.7935	51.5394	48.168
48.245	48.5538	48.3539	48.9226	48.6936	47.6548	48.9266	51.5276	48.1002
47.9771	48.4752	48.3455	49.0326	48.8478	47.7071	49.013	51.2052	48.012
47.9605	48.6301	48.299	48.9875	48.7772	47.5607	49.1524	51.2083	48.1467
47.8773	48.5566	48.2905	48.8837	48.5365	47.6034	49.091	51.3041	48.2774
47.9476	48.6061	48.2813	48.8285	48.5749	47.5687	49.021	51.5743	48.101
47.9157	48.5789	48.2153	48.8799	48.6787	47.5037	48.9436	51.6831	48.1857
48.017	48.4505	48.2611	48.8356	48.7758	47.5733	48.949	51.6837	48.2828
48.0738	48.5815	48.3596	48.7424	48.782	47.5006	48.9689	51.6526	48.2804
48.0451	48.7116	48.3588	48.7117	48.7477	47.6117	48.9604	51.6907	48.2425
48.0011	48.6416	48.2693	48.676	48.9585	47.5034	48.9739	51.7405	48.2228
48.0788	48.6025	48.2283	48.7722	48.8889	47.6258	48.943	51.5413	48.3768
47.9552	48.3588	48.2652	48.777	48.9175	47.5466	48.87	51.5677	48.2488
48.0474	48.3038	48.0526	48.7667	49.0326	47.3838	48.8415	51.6181	48.2502
48.0065	48.2713	48.1969	49.0693	48.9334	47.4324	48.8965	51.7368	48.3789
47.9834	48.3695	48.1554	48.9583	48.9295	47.5134	48.9321	51.8128	48.5173
47.8816	48.6243	48.1376	48.8641	48.8784	47.5357	48.9592	51.8367	48.4467
47.9293	48.4602	48.2448	49.0718	48.9682	47.4031	49.0572	51.8009	48.4193
47.9335	48.4473	48.1887	49.1055	49.01	47.5008	49.0271	52.0268	48.4963
47.9737	48.3898	48.2292	48.8477	48.8764	47.4302	49.1045	51.6876	48.5154
48.0937	48.3984	48.2649	48.9092	48.7865	47.5424	49.1426	51.6484	48.3346
48.1584	48.4087	48.1378	48.9588	48.838	47.5042	49.0647	51.4327	48.2118
48.119	48.3637	48.1828	49.0044	48.9612	47.3919	49.1266	51.6233	48.2492
48.2079	48.3085	48.19	48.9457	48.8868	47.4501	49.0714	51.386	48.2195
48.1712	48.4087	48.1994	48.904	48.9619	47.4463	49.0124	51.3191	48.0437
48.2784	48.313	48.0804	48.8703	48.8175	47.3119	48.9746	51.3117	48.1654
48.1981	48.2331	48.1319	49.0757	48.8808	47.4464	48.9602	51.3538	48.3628
48.2611	48.3101	48.0505	49.04	48.9925	47.4531	49.0434	51.2528	48.2417
48.2056	48.2154	48.0699	49.0671	48.9633	47.5564	49.1261	51.2418	48.2203
48.1491	48.2249	48.0484	48.8719	48.959	47.4389	49.1143	51.2163	48.1904
48.1536	48.1833	48.0639	48.8156	49.0874	47.4095	49.2561	51.2722	48.2107
48.1103	48.1459	48.0629	48.8305	48.9352	47.5188	49.1582	51.2647	48.3108
48.1891	48.0989	48.0633	48.7767	48.8143	47.3565	49.0793	51.2409	48.2051
48.024	48.2155	48.0827	48.9066	48.7305	47.4565	49.222	51.3329	48.0738
48.0451	48.0229	48.2659	48.91	48.8223	47.5486	49.1049	51.4105	48.1086
48.1111	48.2187	48.3156	48.8752	48.8075	47.6709	48.9729	51.3177	48.0586
48.0859	48.2872	48.2835	48.8078	49.0312	47.6638	48.923	51.3398	47.8561
48.2176	48.1313	48.0931	48.6476	48.9449	47.7405	48.9154	51.2891	47.9317
48.1148	48.0656	48.0922	48.6546	48.8305	47.7533	48.8471	51.2636	47.8495
48.0576	47.998	48.1303	48.7079	48.9153	47.7627	48.9172	51.5037	47.985
48.3964	48.0259	48.0706	48.6514	48.8095	47.7735	48.9687	51.4481	48.0987
48.1462	48.0346	48.1984	48.8369	48.9442	47.7397	48.862	51.277	48.0127
48.1593	47.9158	48.0765	49.0389	48.831	47.6466	48.8364	51.4086	48.0636
48.1234	48.2279	48.0656	49.0609	48.8591	47.6427	48.9926	51.5254	48.0479
48.1361	48.1862	48.0546	48.9801	48.8698	47.6235	49.0291	51.3446	48.0028
48.2266	48.3057	47.993	49.006	48.8431	47.6303	48.9903	51.257	48.1275
48.2203	48.1764	48.0484	49.0156	48.8439	47.832	49.0506	51.3455	48.1799
48.173	48.2387	48.1357	49.0521	48.5847	47.6574	49.1073	51.329	48.1987
48.1178	48.2073	48.1288	48.8914	48.5396	47.7402	49.1243	51.2578	48.3745
48.3118	48.2018	48.2236	48.8856	48.5195	47.7227	49.0856	51.2363	48.5299
48.2791	48.2912	48.163	48.9504	48.4759	47.6792	49.2955	51.2115	48.3741
48.2309	48.2123	48.23	48.9192	48.4368	47.6282	49.1598	51.2308	48.304
48.2291	48.0384	48.1079	48.8009	48.4696	47.4225	49.2199	51.3061	48.3087
48.1887	48.0016	48.2071	48.8583	48.387	47.466	49.2924	51.2238	48.2032
48.2762	48.0634	48.2691	48.8121	48.5503	47.5595	49.3522	51.3424	48.3371
48.2984	47.9715	48.295	48.6537	48.5287	47.5607	49.2722	51.3481	48.2973
48.3494	47.937	48.2374	48.709	48.4479	47.635	49.2651	51.3986	48.2607
48.3315	47.964	48.1631	48.8159	48.3933	47.5857	49.3166	51.3027	48.1722
48.3416	47.8948	48.1253	48.757	48.5307	47.5765	49.1985	51.2781	48.2194
48.339	47.8616	48.202	48.6479	48.6129	47.6737	49.4231	51.184	48.2771
48.3432	48.159	48.2011	48.6772	48.496	47.5876	49.3829	51.1226	48.11
48.318	47.9901	48.1514	48.6447	48.5204	47.6691	49.4771	51.0347	48.1076
48.4227	47.8767	48.1697	48.5474	48.5314	47.6356	49.5918	50.9504	48.1446
48.47	47.9068	48.3443	48.6249	48.5754	47.5944	49.5686	51.0058	48.1794
48.3797	47.8918	48.2461	48.869	48.5813	47.5105	49.6961	51.0576	48.0157
48.4091	47.9215	48.1714	48.7573	48.5773	47.5339	49.3827	51.3648	48.0501
48.5419	47.8597	48.216	48.8519	48.5282	47.5801	49.3892	51.2836	47.9549
48.5712	47.7267	48.3089	48.7907	48.3855	47.5657	49.6532	51.5758	48.1734
48.6287	47.8421	48.1956	48.8333	48.4313	47.418	49.7804	51.4392	48.1664
48.5097	47.9003	48.1717	48.78	48.4627	47.3556	49.6998	51.184	48.1663
48.4021	47.8946	48.3035	48.7982	48.5209	47.3992	49.604	51.1373	48.3575
48.4252	47.7403	48.338	48.7292	48.4049	47.5831	49.6709	50.9574	48.1162
48.3697	47.9212	48.3197	48.6984	48.4374	47.5254	49.7697	51.1648	48.2959
48.4262	48.0518	48.3383	48.6734	48.4829	47.5527	49.6163	51.1312	48.2217
48.4853	47.908	48.3785	48.744	48.4979	47.705	49.5306	51.1946	48.286
48.3578	48.0169	48.3472	48.7131	48.6934	47.7136	49.4524	51.296	48.1989
48.4326	47.9181	48.2913	48.6914	48.548	47.7494	49.4118	51.3541	48.0561
48.4209	48.0157	48.4211	48.7535	48.3496	47.8101	49.4885	51.272	48.0221
48.3155	48.1151	48.5581	48.8034	48.463	47.7772	49.4578	51.4708	47.9039
48.1857	48.1092	48.5883	48.8144	48.5311	47.7928	49.5651	51.3513	48.1033
48.1427	48.239	48.6042	48.8141	48.598	47.7399	49.3408	51.3786	47.942
48.3009	48.3281	48.4975	48.7108	48.532	47.7123	49.4909	51.4331	47.9253
48.3184	48.1863	48.5071	48.7609	48.5362	47.7055	49.5334	51.629	47.8574
48.2891	48.2258	48.4719	48.7396	48.6433	47.6203	49.5383	51.3142	47.9593
48.23	48.0928	48.442	48.6562	48.8031	47.655	49.5417	51.3489	47.9097
48.0859	48.0452	48.4187	48.7011	48.872	47.6184	49.4939	51.2886	48.122
48.1436	48.1399	48.4102	48.7849	48.863	47.6421	49.5938	51.1088	48.1178
48.2404	48.0324	48.4833	48.7884	48.8115	47.5672	49.6477	51.2268	48.0739
48.3047	48.0567	48.5171	48.8316	48.7276	47.6251	49.5726	51.1039	47.9499
48.3657	48.0686	48.5322	48.7423	48.7669	47.6361	49.4456	51.1648	48.0839
48.3035	48.0675	48.578	48.7881	48.7212	47.5695	49.4647	51.1535	48.2623
48.2462	48.0689	48.5444	48.7563	48.9106	47.6164	49.5536	51.4191	48.1453
48.2679	48.0606	48.6562	48.6878	48.8948	47.6554	49.4903	51.6112	48.2918
48.2832	48.0571	48.5033	48.7748	48.9481	47.5487	49.6277	51.6127	48.2948
48.3613	47.9807	48.5089	48.6688	48.8177	47.4654	49.688	51.5116	48.3628
48.4164	48.0194	48.6093	48.69	48.6862	47.4907	49.7328	51.4939	48.1721
48.4785	47.9507	48.5193	48.6205	48.7128	47.5704	49.724	51.5129	48.194
48.3686	48.0917	48.4338	48.5731	48.7187	47.6157	49.5694	51.4147	48.1943
48.2705	48.2981	48.4582	48.5713	48.6891	47.6043	49.7419	51.4018	48.1037
48.3546	48.193	48.6461	48.5419	48.6532	47.532	49.8142	51.4329	48.099
48.2175	48.2115	48.6122	48.5979	48.7152	47.4277	49.7703	51.2963	48.1059
48.3322	48.2555	48.4912	48.5288	48.7212	47.4466	49.6826	51.5097	48.0842
48.2822	48.1544	48.4096	48.4658	48.7056	47.4733	49.617	51.5531	48.1575
48.4876	48.1331	48.3325	48.4584	48.6644	47.4623	49.5484	51.6131	48.1067
48.448	48.1386	48.3703	48.4981	48.7152	47.5041	49.6199	51.4554	48.1753
48.4248	48.1217	48.5296	48.4787	48.9433	47.3961	49.636	51.7714	48.2445
48.5273	48.2706	48.5277	48.429	48.9691	47.4589	49.5915	51.6788	48.2224
48.5195	48.3159	48.6669	48.6052	48.715	47.504	49.7296	51.5994	48.228
48.4615	48.3666	48.7336	48.4875	48.7211	47.5822	49.6864	51.6031	48.17
48.3868	48.4533	48.8067	48.5507	48.7259	47.6215	49.5456	51.7029	48.354
48.4633	48.3412	48.6385	48.5521	48.7589	47.5606	49.4504	51.673	48.4132
48.4034	48.4176	48.6262	48.6445	48.6205	47.54	49.8107	51.4666	48.4479
48.3974	48.5643	48.6324	48.6985	48.7182	47.5139	49.7239	51.615	48.6087
48.4585	48.5633	48.6452	48.829	48.6757	47.4187	49.6333	51.8083	48.6984
48.3163	48.5555	48.6489	48.8003	48.6693	47.5268	49.5907	51.5156	48.6391
48.2788	48.4015	48.5788	48.7092	48.6544	47.368	49.5929	51.6547	48.7799
48.3939	48.4325	48.6227	48.7051	48.7275	47.489	49.6142	51.7128	48.6148
48.3162	48.2699	48.531	48.8433	48.6247	47.454	49.6364	51.6082	48.7494
48.3129	48.2574	48.5528	48.8931	48.698	47.4823	49.5245	51.6968	48.647
48.2752	48.3515	48.4331	48.9049	48.6522	47.5912	49.5983	51.8345	48.5364
48.1393	48.4406	48.3727	48.9298	48.7681	47.5205	49.6076	51.5672	48.527
48.0941	48.4046	48.3429	48.8066	48.8716	47.3375	49.5074	51.7432	48.5198
47.951	48.3593	48.3462	48.7809	48.8447	47.3782	49.7054	51.6798	48.4761
47.8991	48.4044	48.5195	48.7489	48.8807	47.4093	49.6122	51.6383	48.4899
47.9449	48.2809	48.3685	48.7595	48.8318	47.5717	49.6996	51.8313	48.5106
47.967	48.2673	48.5432	48.7273	48.8455	47.4679	49.6552	51.8171	48.3797
48.0186	48.2929	48.4497	48.6868	48.9494	47.3327	49.6086	51.8168	48.441
48.101	48.2885	48.41	48.667	48.928	47.4477	49.6224	51.7951	48.3608
48.128	48.2842	48.4683	48.6811	48.9024	47.4605	49.6904	51.8522	48.3733
48.1499	48.2286	48.4955	48.86	48.9173	47.4795	49.7371	51.7457	48.4032
48.0358	47.9851	48.3435	48.8661	48.9123	47.5611	49.7631	51.6273	48.4109
48.0386	48.0048	48.4096	48.9271	48.9871	47.5241	49.8699	51.6217	48.4791
48.1303	48.1206	48.3003	48.8469	48.9735	47.6313	49.9624	51.6045	48.5057
48.271	48.1034	48.3004	48.7902	48.9107	47.6808	49.9077	51.6269	48.2683
48.2503	48.2713	48.3689	48.7558	48.7786	47.6524	49.7477	51.7146	48.307
48.1136	48.1834	48.1996	48.8562	48.9401	47.6594	49.8274	51.5998	48.2795
48.2578	48.3549	48.2509	48.6861	48.9054	47.6783	49.7253	51.6016	48.2947
48.2965	48.2324	48.2205	48.9004	48.6775	47.6484	49.813	51.7012	48.3417
48.2831	48.1912	48.1159	48.9501	48.784	47.6959	49.6891	51.6291	48.3712
48.2723	48.2352	48.0724	48.9636	48.77	47.6652	49.8308	51.6019	48.5215
48.0843	48.301	48.11	48.9134	48.8193	47.6477	49.6297	51.5887	48.424
48.2033	48.0682	48.1577	48.9693	48.779	47.6181	49.7966	51.5398	48.3852
48.1728	48.0773	48.2144	49.0435	48.8788	47.7077	49.7959	51.5405	48.5296
48.288	48.1751	48.326	49.0078	48.7984	47.508	49.8795	51.6842	48.3516
48.2727	48.0615	48.4869	48.9341	48.9127	47.5397	49.689	51.7199	48.4229
48.2921	48.1854	48.4333	48.9961	48.7737	47.4758	49.7311	51.6498	48.2272
48.5016	48.2165	48.3384	48.9916	48.856	47.3582	49.8004	51.7125	48.3893
48.4973	48.2621	48.3209	49.0181	48.7757	47.3921	49.8296	51.6646	48.4073
48.4023	48.2158	48.4537	49.0921	48.7059	47.4903	49.8672	51.5025	48.448
48.5799	48.1823	48.4459	49.0436	48.6496	47.4184	49.7708	51.6017	48.5182
48.5769	48.1606	48.4591	49.1502	48.7359	47.3858	49.65	51.5076	48.3474
48.6252	48.2164	48.4419	49.1356	48.6495	47.4825	49.6086	51.4777	48.412
48.5615	48.0933	48.3272	49.0926	48.6167	47.4372	49.7663	51.4049	48.3493
48.3208	48.0991	48.2268	49.1944	48.6389	47.5193	49.659	51.4242	48.3893
48.653	48.0454	48.3131	49.0487	48.6882	47.4456	49.6547	51.4211	48.4046
48.6517	48.1421	48.3129	49.0973	48.7741	47.5888	49.5827	51.3451	48.2344
48.5985	48.0815	48.3203	48.9739	48.7468	47.6433	49.6736	51.2811	48.2008
48.6453	48.2876	48.4088	49.0028	48.7635	47.5674	49.6464	51.443	48.1602
48.5309	48.2329	48.368	49.0281	48.8741	47.4598	49.7123	51.3454	48.2826
48.6397	48.225	48.5863	48.948	48.7613	47.5467	49.6485	51.2349	48.2077
48.6564	48.2414	48.5131	48.894	48.9901	47.392	49.6242	51.1465	48.2482
48.6113	48.1488	48.4365	48.7932	49.0348	47.5381	49.5023	51.0716	48.1322
48.6344	48.2718	48.367	48.9195	49.0109	47.4508	49.5143	51.1533	48.0636
48.6534	48.3517	48.3664	48.8677	49.0853	47.3402	49.4757	51.1789	48.1258
48.6647	48.3552	48.3048	48.8406	49.2004	47.4762	49.4923	51.1056	48.2825
48.7191	48.1756	48.3229	48.7343	48.9911	47.4217	49.4565	51.2425	48.1373
48.6807	48.269	48.2808	48.7169	49.0657	47.4696	49.5002	51.3191	48.1439
48.7468	48.3368	48.1865	48.6836	48.8397	47.5886	49.6404	51.0734	48.0817
48.5964	48.3379	48.3342	48.6506	48.7629	47.6611	49.5442	51.2709	47.9842
48.7069	48.1809	48.5055	48.5958	48.7615	47.6789	49.4779	51.1662	48.0067
48.7182	48.2976	48.4538	48.6604	48.8742	47.7167	49.3444	51.4095	48.0445
48.6187	48.4404	48.4074	48.687	48.8601	47.666	49.3086	51.2443	48.101
48.5315	48.3447	48.5171	48.5591	48.9721	47.756	49.488	51.3121	48.1817
48.3713	48.3037	48.5485	48.6586	49.0006	47.7123	49.4392	51.3464	48.1525
48.3048	48.4677	48.5991	48.6269	48.8793	47.6587	49.4914	51.1729	48.2058
48.3199	48.3307	48.5498	48.7747	48.8235	47.5395	49.3194	51.3671	48.2275
48.1679	48.5252	48.4287	48.6951	48.9323	47.602	49.4648	51.3515	48.1489
48.3507	48.5866	48.5485	48.8796	48.804	47.5517	49.4272	51.1967	48.1413
48.2714	48.636	48.6957	48.8616	48.9007	47.5086	49.4746	51.3462	48.0609
48.2266	48.561	48.7014	48.8956	49.0027	47.636	49.3722	51.3185	47.9502
48.3082	48.4174	48.5164	48.9271	48.8018	47.5852	49.2476	51.3992	48.1752
48.2977	48.3918	48.58	49.136	48.8064	47.5634	49.2958	51.5653	48.1387
48.3062	48.3049	48.6076	49.0643	48.8357	47.6559	49.2113	51.8365	48.2696
48.3994	48.3912	48.6133	49.0187	48.8119	47.6861	49.1654	51.7496	48.074
48.3935	48.3486	48.5845	48.9831	48.7012	47.791	49.247	51.6436	47.8923
48.2319	48.229	48.6843	49.0725	48.8343	47.6997	49.3325	51.6753	48.0309
48.1687	48.2346	48.528	49.0211	48.755	47.6185	49.4002	51.4703	48.1927
48.1876	48.1833	48.5541	48.8995	48.6558	47.6478	49.5023	51.5195	48.0909
48.0921	48.2849	48.6415	49.1112	48.7535	47.6179	49.471	51.5965	48.1514
48.0341	48.3123	48.7236	49.067	48.7224	47.5849	49.5593	51.6154	48.0837
48.1564	48.436	48.6881	48.9799	48.5955	47.5317	49.5445	51.7427	48.0005
48.1163	48.504	48.7526	48.9694	48.4708	47.5024	49.6348	51.7069	48.1558
48.0753	48.3785	48.723	49.0664	48.559	47.5384	49.813	51.6067	48.3369
48.3292	48.5293	48.6407	49.1161	48.6282	47.4866	49.6784	51.7005	48.2386
48.2509	48.5515	48.5203	49.1918	48.4564	47.6182	49.6597	51.9058	48.1502
48.2753	48.5243	48.5564	49.1813	48.5217	47.6132	49.571	51.6807	48.2421
48.1665	48.4002	48.6556	49.2032	48.6261	47.6213	49.5369	51.7113	48.1471
48.1571	48.2866	48.7167	49.2489	48.6274	47.5844	49.449	51.8045	48.2754
48.1765	48.318	48.6196	49.2436	48.5719	47.6731	49.3806	51.6433	48.2853
48.3001	48.4667	48.6486	49.2192	48.549	47.6842	49.4165	51.5861	48.2441
48.2416	48.3388	48.5519	49.0736	48.5438	47.681	49.241	51.5551	48.159
48.3156	48.338	48.535	49.0911	48.6731	47.7953	49.3355	51.5578	48.2637
48.3392	48.1458	48.4452	49.1193	48.614	47.711	49.4866	51.6078	48.3123
48.2839	48.261	48.4576	49.2138	48.547	47.5906	49.4588	51.4776	48.3047
48.2325	48.265	48.5338	49.3466	48.4896	47.6987	49.4099	51.4304	48.3073
48.2027	48.4657	48.4991	49.4568	48.5025	47.7973	49.4372	51.2089	48.4344
48.1797	48.3108	48.5301	49.381	48.4129	47.8179	49.3743	51.3774	48.3685
48.2365	48.3974	48.4135	49.2494	48.5935	47.7445	49.5041	51.626	48.2709
48.4945	48.4485	48.3865	49.3576	48.5487	47.7265	49.3702	51.5717	48.3035
48.3079	48.4581	48.3334	49.2647	48.6869	47.6519	49.4319	51.5688	48.2904
48.2307	48.6791	48.2742	49.2626	48.6967	47.7641	49.308	51.4535	48.3502
48.3076	48.5444	48.3024	49.1653	48.6559	47.8063	49.0182	51.4862	48.2731
48.265	48.5137	48.3235	49.1144	48.5718	47.8527	49.1111	51.5375	48.2343
48.1522	48.5208	48.3073	49.1929	48.5209	47.895	48.922	51.3708	48.0989
48.1887	48.6683	48.3823	49.1203	48.5559	47.9297	48.8787	51.6776	48.3073
48.1481	48.4866	48.2963	48.9914	48.5903	47.8159	48.9287	51.3503	48.3401
48.2193	48.5682	48.319	48.9508	48.6295	47.8595	48.8756	51.4855	48.2291
48.2136	48.5015	48.3302	49.0177	48.7238	47.841	48.8084	51.3426	48.2015
48.3843	48.5336	48.2607	48.9105	48.5861	47.9488	48.7546	51.4495	48.2557
48.3866	48.5023	48.4065	49.064	48.6088	47.7595	48.8827	51.4673	48.1852
48.331	48.6374	48.4759	49.0462	48.6931	47.7869	48.7201	51.3978	48.1088
48.3783	48.4359	48.5399	49.033	48.672	47.8169	48.5671	51.4367	48.2848
48.3062	48.2893	48.5327	49.0758	48.5019	47.7362	48.5755	51.4327	48.2075
48.453	48.2821	48.6149	49.0251	48.4124	47.5617	48.5347	51.3779	48.2217
48.573	48.2303	48.5328	49.0236	48.4416	47.6934	48.5731	51.1897	48.2536
48.4419	48.2329	48.4329	49.2062	48.4862	47.6591	48.6907	51.1601	48.2151
48.5656	48.3314	48.2841	49.1716	48.6027	47.5791	48.6206	51.1604	48.0678
48.462	48.226	48.4211	49.2849	48.7107	47.6179	48.5738	51.1081	48.1983
48.5596	48.2272	48.4969	49.2031	48.5311	47.6373	48.6856	51.438	47.956
48.5785	48.312	48.3782	49.0727	48.583	47.7231	48.6205	51.0743	47.9466
48.4133	48.4055	48.2577	49.0472	48.6063	47.8269	48.6035	51.0155	47.9321
48.4755	48.3045	48.1925	49.2052	48.5823	47.7013	48.6015	51.0127	48.0533
48.4403	48.295	48.2839	49.0626	48.5339	47.7223	48.6465	50.9798	48.131
48.512	48.2714	48.1805	49.0635	48.6237	47.8101	48.6349	50.8784	48.0565
48.5039	48.4374	48.2978	49.2904	48.6306	47.8954	48.7769	50.9453	48.0105
48.5943	48.3484	48.2294	49.2858	48.5152	47.9333	48.8153	51.2206	48.0601
48.5381	48.3008	48.2599	49.1968	48.4574	47.8444	48.8082	51.2555	48.11
48.497	48.3464	48.3093	49.2051	48.6498	47.906	48.8986	51.0742	48.1702
48.5976	48.2887	48.1993	49.0216	48.5531	47.7471	48.8221	51.2028	48.3394
48.4783	48.3351	48.2059	49.067	48.4683	47.8691	48.893	51.4681	48.2856
48.5173	48.4545	48.09	48.975	48.3711	47.7453	48.8122	51.6108	48.3477
48.6796	48.4127	48.2998	49.0805	48.4192	47.7713	48.7908	51.4355	48.2481
48.5638	48.3924	48.2016	48.9943	48.4202	47.6102	48.7008	51.6128	48.2881
48.6537	48.3733	48.3452	48.9191	48.4715	47.6574	48.6739	51.6499	48.1571
48.6073	48.4095	48.3569	48.9171	48.5233	47.7125	48.7265	51.5261	48.2047
48.4477	48.439	48.3761	49.0545	48.5288	47.7829	48.6972	51.6967	48.1925
48.5622	48.346	48.3287	49.121	48.4803	47.9439	48.6608	51.6383	48.0935
48.4974	48.3693	48.3122	49.1734	48.3888	47.8556	48.7224	51.5419	48.1525
48.4279	48.4273	48.2249	49.1994	48.5379	47.7679	48.8629	51.5043	48.2189
48.593	48.5317	48.1616	49.1647	48.4002	47.731	48.8305	51.487	48.0672
48.6378	48.4404	48.2052	49.0399	48.4715	47.7308	48.8441	51.5224	48.261
48.479	48.4136	48.2356	49.0074	48.3424	47.7303	48.798	51.5263	48.1746
48.4927	48.4999	48.4247	49.0144	48.3785	47.7544	48.9483	51.659	48.318
48.6232	48.524	48.4233	49.0389	48.4773	47.7931	49.0275	51.7802	48.2837
48.6376	48.5188	48.4793	49.1066	48.513	47.8334	49.0848	51.7389	48.2679
48.5135	48.4561	48.5236	49.0752	48.4457	47.7888	49.0946	51.8592	48.073
48.4964	48.4779	48.3558	49.1884	48.6185	47.8497	49.219	51.8638	48.0334
48.6184	48.3745	48.2136	49.0928	48.6012	47.8772	49.1683	51.8967	48.0898
48.6328	48.4643	48.1859	49.0591	48.6695	47.7494	49.0248	51.9166	48.0041
48.6801	48.3823	48.2328	49.1877	48.6086	47.8266	48.9929	51.9271	48.0575
48.7465	48.4388	48.3463	49.2597	48.5343	47.7307	48.9741	52.1436	48.05
48.597	48.5171	48.2636	49.2089	48.4847	47.8522	49.0231	52.0588	48.0969
48.7895	48.4705	48.3952	49.1607	48.6493	47.7298	49.2492	52.0337	47.8937
48.6436	48.3862	48.3139	49.2474	48.6848	47.7514	49.1376	52.0315	48.0835
48.601	48.4741	48.3763	49.1825	48.752	47.8612	49.0354	52.0612	48.0827
48.6082	48.4235	48.2834	49.1958	48.7562	47.8224	49.0159	51.8937	47.9545
48.7039	48.4646	48.3383	49.0459	48.5871	47.8325	49.1525	52.0053	48.0025
48.6687	48.4124	48.2734	49.065	48.622	47.8112	49.0827	52.0873	48.24
48.6212	48.6004	48.4515	49.1003	48.58	47.7098	49.0491	52.2865	48.245
48.5648	48.5824	48.3114	49.2459	48.478	47.7128	49.0597	52.1307	48.145
48.4781	48.6153	48.3303	49.236	48.467	47.6265	49.084	52.0822	47.8976
48.5699	48.5613	48.2408	49.2252	48.5618	47.7674	49.1241	51.9709	47.8149
48.5929	48.6167	48.3726	49.3702	48.5985	47.6444	49.1386	51.8034	47.9738
48.7917	48.3131	48.2716	49.4006	48.7183	47.7083	49.0535	51.761	47.937
48.6774	48.3977	48.2996	49.4753	48.7902	47.7527	49.2193	51.959	48.0443
48.5907	48.3941	48.2584	49.4572	48.7962	47.8234	49.3662	51.8666	48.101
48.5934	48.3445	48.2816	49.4275	48.7783	47.8839	49.3939	51.9503	48.0266
48.5881	48.2569	48.1599	49.3462	48.6668	47.8413	49.5104	51.7521	48.0201
48.4691	48.3539	48.2252	49.3952	48.8274	47.6283	49.518	51.6117	48.1722
48.5641	48.4762	48.2611	49.3091	48.8587	47.6215	49.6841	51.767	48.0178
48.4736	48.5275	48.2787	49.3499	48.8394	47.6959	49.7539	51.8519	48.1355
48.4709	48.3594	48.2152	49.3655	48.6921	47.7724	49.4651	51.9638	48.136
48.531	48.3056	48.2755	49.375	48.6327	47.7976	49.5416	51.96	47.9208
48.6249	48.2713	48.2151	49.3654	48.6938	47.8086	49.5661	51.9511	47.9134
48.6203	48.1818	48.1358	49.2681	48.7147	47.7664	49.5464	51.8775	48.0265
48.6196	48.228	48.2455	49.2338	48.706	47.6975	49.5782	52.0876	47.7829
48.61	48.1999	48.3063	49.2058	48.6149	47.7127	49.8465	52.1331	47.7499
48.668	48.3653	48.2789	49.1319	48.6124	47.7403	49.5721	52.3282	47.6879
48.6492	48.3255	48.3582	49.1422	48.7117	47.7761	49.59	52.3554	47.69
48.5911	48.267	48.4412	49.1054	48.5982	47.7401	49.5397	52.5285	47.5517
48.5495	48.3317	48.3997	49.1504	48.5213	47.82	49.4695	52.4243	47.6429
48.5623	48.2625	48.5137	49.1524	48.5988	47.897	49.4078	52.2518	47.597
48.591	48.1779	48.3206	48.9029	48.5548	47.8092	49.4406	52.4356	47.6795
48.6909	48.1959	48.4086	48.905	48.7575	47.9323	49.3674	52.3957	47.8304
48.6328	48.1487	48.6579	49.0582	48.668	47.9725	49.2622	52.5562	47.8368
48.5862	48.0578	48.5645	49.0917	48.7415	47.8418	49.1493	52.3143	47.758
48.5582	48.0891	48.3891	49.1806	48.6811	47.7579	49.2165	52.2895	47.6636
48.6541	48.0969	48.485	49.11	48.6598	47.8431	49.2522	52.3951	47.7202
48.6167	47.9918	48.4884	48.909	48.6587	47.9244	49.5341	52.5577	47.9922
48.6261	47.9716	48.3087	49.0249	48.7036	47.8462	49.5704	52.4763	47.7917
48.6573	48.1328	48.3356	49.0934	48.8641	47.9158	49.5238	52.4687	47.7405
48.6592	48.0563	48.386	49.1136	48.7863	47.9233	49.5684	52.5768	47.6068
48.8062	48.1149	48.1767	49.1191	48.7398	47.8042	49.6255	52.5857	47.6758
48.7498	48.0434	48.3787	49.0831	48.7357	47.8122	49.5965	52.3074	47.745
48.6643	48.0017	48.2403	49.0877	48.9393	47.8321	49.351	52.2965	47.64
48.6727	47.9715	48.4553	49.1011	48.8469	47.8468	49.4669	52.3757	47.759
48.6017	48.0084	48.4293	49.105	48.9738	47.6785	49.4957	52.4482	47.8329
48.6302	47.9439	48.3679	49.0026	48.853	47.607	49.2377	52.5403	47.8387
48.8349	47.894	48.4024	49.0233	48.887	47.7031	49.1885	52.7134	47.8607
48.7795	47.8535	48.3005	49.0221	49.0141	47.8448	49.087	52.345	47.8455
48.6076	47.8551	48.3237	48.9133	48.9594	47.7723	49.2545	52.2675	47.8324
48.7857	47.8344	48.3335	48.9248	48.9429	47.5949	49.1599	52.2404	47.8754
48.8803	47.7354	48.3789	48.8919	49.0758	47.8056	49.2135	52.1378	47.9553
48.7137	47.734	48.2064	48.9291	49.0352	47.8669	49.1476	52.142	47.9171
48.6558	47.8297	48.0861	48.8433	49.0802	47.7846	49.3475	52.0791	48.1101
48.6133	47.8535	48.2364	48.8432	48.9689	47.7546	49.315	52.178	47.9356
48.7891	47.8939	48.2895	48.924	49.0342	47.714	49.2421	51.8697	47.8868
48.6777	47.9472	48.3365	48.863	49.1108	47.7876	49.252	51.8871	47.7051
48.622	47.8295	48.2969	48.8557	48.8881	47.756	49.2851	51.8325	47.7714
48.6529	47.8686	48.4105	48.9309	48.8444	47.7539	49.1809	51.8895	47.91
48.7678	47.8374	48.2674	48.7261	48.839	47.8537	49.341	52.1751	47.8255
48.6971	47.7793	48.3846	48.7873	48.9151	47.9016	49.3511	52.0019	47.6584
48.816	47.789	48.3095	48.7968	49.0275	47.8258	49.5215	52.0806	47.7082
48.9686	47.9334	48.4085	48.6992	48.8931	47.8275	49.6024	52.1433	47.5834
48.7876	47.8748	48.4796	48.7866	48.9184	47.9242	49.4154	52.1322	47.515
48.8601	47.8851	48.4591	48.8243	48.9984	47.9793	49.2884	51.969	47.626
48.9655	47.872	48.4467	48.7734	48.9738	47.9246	49.6899	51.9151	47.6697
48.9917	47.7679	48.4075	48.7254	48.8663	47.9342	49.6263	51.9389	47.5557
49.1063	47.9177	48.4531	48.842	48.8991	47.9151	49.6059	51.9964	47.7844
48.8849	47.7538	48.4267	48.9241	48.9979	47.9423	49.5173	51.8885	47.7692
49.0006	47.765	48.4355	48.8619	48.8932	47.9543	49.3436	52.0149	47.8883
48.8849	47.7238	48.4707	48.9418	48.9549	47.7736	49.4039	51.8692	47.8364
48.8438	47.7344	48.3191	48.9114	48.8916	47.815	49.5058	51.98	48.0177
48.7928	47.7373	48.3084	48.8713	48.8702	47.7837	49.5692	52.018	47.8617
48.7808	47.7493	48.4165	48.7785	48.9663	47.7646	49.4374	52.0325	47.9126
48.9223	47.7642	48.525	48.7758	48.7807	47.742	49.5945	52.0194	47.7792
49.0305	47.7495	48.5458	48.7128	48.8358	47.6091	49.5741	52.1588	47.8658
49.0698	47.8106	48.5203	48.7014	48.8898	47.6156	49.5081	52.3155	47.7265
48.9007	47.814	48.4643	48.7881	48.7261	47.7527	49.4284	52.3508	47.609
48.9637	47.8191	48.5376	48.7589	48.8394	47.7981	49.5239	52.3627	47.6135
48.8961	47.8492	48.6116	48.7673	48.8705	47.7435	49.5465	52.4523	47.5754
48.9723	47.9218	48.5901	48.768	48.9127	47.8107	49.5639	52.4156	47.6379
48.8531	47.9865	48.6188	48.8086	48.9542	47.8509	49.5472	52.2711	47.5567
48.7428	47.8033	48.69	48.7459	48.7819	47.7463	49.5053	52.3655	47.431
48.8252	47.8179	48.6735	48.8055	48.7315	47.842	49.5122	52.1243	47.5021
49.0511	47.8046	48.6631	48.7307	48.721	47.9228	49.6563	52.1136	47.5718
48.9735	47.9024	48.7348	48.735	48.7029	47.7455	49.6024	52.2226	47.4034
49.0184	48.0057	48.8945	48.792	48.7431	47.8091	49.6675	52.369	47.4759
48.9592	47.9664	48.702	48.7931	48.7806	47.8274	49.6928	52.5013	47.4128
48.8717	47.9373	48.729	48.7932	48.7225	47.8897	49.55	52.3975	47.5301
48.964	48.0122	48.7849	48.7089	48.8083	47.6777	49.5765	52.4244	47.5402
48.8955	48.0799	48.9282	48.7853	48.8266	47.8186	49.556	52.35	47.4125
48.9798	48.0295	48.8127	48.7975	48.7239	47.7793	49.6419	52.5682	47.4844
48.9759	47.893	48.8471	48.5857	48.7429	47.9199	49.7418	52.5167	47.6751
49.0697	47.9656	48.7596	48.6775	48.7699	47.8161	49.6548	52.5452	47.6143
48.9312	47.8842	48.7252	48.7387	48.7222	47.9311	49.7482	52.4786	47.6368
48.8918	47.8983	48.6703	48.6943	48.5907	47.8455	49.5697	52.4663	47.8333
49.0152	47.9763	48.7863	48.7948	48.6213	47.7278	49.6499	52.5563	47.8862
48.9647	47.992	48.6935	48.9659	48.5216	47.6797	49.7116	52.7078	48.0054
48.85	48.1763	48.5794	48.9448	48.658	47.681	49.7729	52.7604	48.1414
48.818	48.1448	48.666	48.9618	48.637	47.7399	49.8643	53.0009	48.0546
48.8242	48.0411	48.6142	48.8919	48.6522	47.8242	49.8226	52.9013	47.9321
48.8353	48.0363	48.6265	48.724	48.6635	47.7268	49.8775	52.8677	47.8339
48.9313	48.0959	48.7373	48.5969	48.733	47.6578	49.8824	52.7458	47.7983
48.9183	47.9933	48.604	48.5513	48.762	47.5777	49.8695	52.4507	47.9615
48.8742	48.0201	48.594	48.7523	48.6305	47.7198	49.7962	52.5343	47.9633
48.86	48.02	48.4928	48.7644	48.6045	47.71	49.9071	52.5952	48.058
48.9584	48.0628	48.5942	48.7787	48.6421	47.5606	49.8844	52.4073	48.1502
48.7898	48.1054	48.7072	48.7603	48.7079	47.4931	49.7662	52.4962	48.0867
48.8209	48.0835	48.711	48.7929	48.5563	47.4005	49.9331	52.338	48.0923
48.8387	48.1322	48.758	48.8044	48.6584	47.5612	49.7377	52.1037	48.1808
48.8143	48.1635	48.7165	48.7504	48.638	47.5614	49.5925	52.2372	48.0675
48.7583	48.1383	48.7492	48.716	48.6029	47.6029	49.6722	52.3208	48.0827
48.7636	48.163	48.6357	48.558	48.6735	47.5371	49.549	52.3783	48.1042
48.74	48.2237	48.6066	48.6227	48.5667	47.5748	49.5534	52.5285	48.0943
48.7906	48.0528	48.7463	48.6531	48.5823	47.5219	49.5436	52.485	47.9873
48.845	48.0799	48.8402	48.7186	48.5778	47.6125	49.6334	52.4345	48.0739
48.6638	48.0493	48.763	48.6167	48.5252	47.5703	49.7482	52.3413	48.0863
48.6173	48.0401	48.8559	48.7189	48.6075	47.5823	49.6935	52.4009	48.2267
48.7806	48.1985	48.7416	48.7458	48.5489	47.4634	49.5855	52.2162	48.26
48.6648	48.0956	48.6231	48.7372	48.4656	47.5437	49.5627	52.313	48.2564
48.6794	48.0712	48.5433	48.7717	48.4682	47.5067	49.5733	52.3091	48.4117
48.7044	48.0406	48.4522	48.6044	48.5616	47.4591	49.6156	52.2042	48.3901
48.7257	47.9475	48.5727	48.6592	48.5948	47.5656	49.6897	52.331	48.395
48.5313	47.8581	48.4552	48.5288	48.647	47.4749	49.7749	52.3978	48.3944
48.6612	47.8777	48.4126	48.7695	48.5676	47.6948	49.892	52.3462	48.5636
48.8749	47.9329	48.5051	48.7067	48.5066	47.7675	49.7979	52.3335	48.48
48.9027	48.0118	48.608	48.683	48.6646	47.7285	49.8486	52.5627	48.4631
48.93	47.7667	48.5216	48.8737	48.7405	47.6989	49.8277	52.3362	48.6251
48.943	47.9732	48.4619	48.7779	48.568	47.617	49.9925	52.1172	48.6438
48.9222	48.065	48.4232	48.6498	48.6921	47.7258	49.9498	51.8704	48.697
49.0725	47.928	48.5371	48.6169	48.7969	47.6931	49.8182	52.1493	48.7442
48.8792	47.8733	48.5658	48.6334	48.7883	47.7603	49.9556	52.4561	48.6777
48.9846	47.8415	48.599	48.5914	48.7246	47.6897	49.8815	52.3998	48.4035
48.7508	47.8953	48.5671	48.6388	48.5898	47.6764	49.9017	52.4259	48.5804
48.8547	47.7644	48.7146	48.7185	48.6974	47.6887	49.7008	52.4237	48.548
48.9008	47.8627	48.806	48.8	48.7406	47.6905	49.6459	52.3561	48.5008
48.8336	47.8145	48.8472	48.8709	48.5228	47.6985	49.8224	52.326	48.5793
48.9771	47.8528	48.6731	48.5907	48.5353	47.6487	49.6687	52.2108	48.3664
49.0414	47.8316	48.5708	48.6849	48.6104	47.563	49.6454	51.9961	48.5187
49.1112	47.7522	48.6874	48.6687	48.5776	47.672	49.6041	52.0271	48.571
49.0724	47.8302	48.8713	48.6024	48.7157	47.6886	49.8115	52.1909	48.4171
49.0124	47.8808	48.7428	48.7261	48.7483	47.7914	49.8479	52.4091	48.4604
48.9472	47.8799	48.8388	48.5797	48.8032	47.8064	49.8036	52.4101	48.5696
48.9113	47.9504	48.8951	48.6398	48.769	47.799	49.9659	52.557	48.4622
48.9962	48.0417	48.9293	48.6337	48.7334	47.7458	50.0739	52.6184	48.4197
48.9602	48.0004	48.7056	48.634	48.7605	47.6292	50.0413	52.5601	48.3847
48.9741	48.0403	48.845	48.6851	48.5936	47.6954	50.0668	52.4422	48.1871
48.9216	48.0285	48.9381	48.6772	48.7242	47.6348	50.0512	52.3896	48.1814
48.9463	48.1647	48.8629	48.5104	48.7114	47.7255	49.9064	52.4931	48.2163
48.9943	48.2489	48.9523	48.6814	48.6071	47.7547	49.9849	52.5004	48.3187
48.98	48.2619	48.8353	48.7611	48.635	47.8108	50.1866	52.739	48.2845
48.977	48.1815	48.7715	48.7485	48.5981	47.8182	50.2372	52.8111	48.2945
48.9737	48.2188	48.7566	48.6994	48.5804	47.7435	50.3337	52.5996	48.232
48.8068	48.213	48.8278	48.8114	48.6044	47.95	50.3011	52.4162	48.2405
48.9309	48.1787	48.9098	48.6749	48.6202	47.8309	50.2327	52.3767	48.356
48.7406	48.0684	48.9663	48.732	48.6075	47.7272	50.1095	52.4348	48.2601
48.8094	48.265	48.8292	48.8079	48.4395	47.7201	49.9827	52.4026	48.3915
48.8908	48.1086	48.9388	48.7767	48.4439	47.5407	50.2388	52.3132	48.4307
48.8786	48.1826	48.9784	48.6443	48.3959	47.6142	50.2325	52.2295	48.2864
48.8561	48.2079	48.9006	48.7167	48.4655	47.5464	50.1505	52.0552	48.2364
48.8355	48.1577	48.8781	48.586	48.5101	47.6014	50.1325	52.0032	48.2295
48.8032	48.0051	48.868	48.5966	48.4715	47.5749	50.3931	51.9499	48.3368
48.9796	47.8747	48.8971	48.5012	48.5633	47.6133	50.3061	52.2107	48.3411
48.9836	47.9992	48.8868	48.6448	48.5923	47.6497	50.3438	52.1305	48.3088
48.992	48.1247	48.8673	48.5143	48.5317	47.7207	50.4206	52.0248	48.2339
49.0548	48.2154	48.7808	48.5092	48.6738	47.5346	50.2303	52.0992	48.1646
48.9791	48.3164	48.9014	48.5345	48.6751	47.7322	50.462	52.0901	48.1835
48.9907	48.3936	48.9183	48.3939	48.768	47.7561	50.3496	51.9357	48.2296
48.8654	48.373	48.9396	48.517	48.5878	47.6631	50.2838	52.0644	48.1964
48.896	48.2145	49.0522	48.4634	48.5361	47.692	50.2898	51.8137	48.3673
48.9195	48.2162	48.9716	48.4817	48.6253	47.7282	50.2391	52.0978	48.3693
48.8274	48.2938	48.8717	48.4783	48.6644	47.7863	50.3726	51.9006	48.2841
48.7866	48.3032	48.8815	48.4474	48.5471	47.7395	50.4484	52.0151	48.1071
48.8771	48.3874	48.8735	48.5421	48.4679	47.8081	50.4833	52.0019	47.9349
48.9337	48.3583	48.9836	48.5024	48.5402	47.854	50.4204	52.1703	48.0792
48.8885	48.4677	48.8477	48.503	48.4597	47.974	50.3395	51.9007	48.2066
48.898	48.3901	48.8746	48.4306	48.4232	47.9496	50.3341	51.8321	48.1617
48.8248	48.5202	49.1554	48.3258	48.3796	48.0099	50.4008	51.8599	48.1849
48.8831	48.5943	49.132	48.4283	48.5137	47.931	50.3984	51.7214	48.1146
48.9284	48.5311	49.0336	48.5492	48.4382	47.9605	50.5896	51.8688	48.3542
48.9412	48.4713	49.0748	48.5094	48.4006	47.9018	50.4144	51.8105	48.2217
48.9582	48.4794	48.9208	48.3871	48.5009	47.7332	50.5227	51.9216	48.2652
48.8693	48.4099	48.9189	48.4503	48.5355	47.7545	50.4998	51.9436	48.4818
48.7864	48.6293	49.0009	48.4409	48.4846	47.751	50.6487	51.8479	48.494
48.6521	48.4915	49.0401	48.4634	48.4249	47.7499	50.5221	52.0308	48.5193
48.524	48.5463	48.9401	48.568	48.5081	47.6263	50.4659	52.0387	48.739
48.5852	48.4574	48.7881	48.5962	48.6948	47.6143	50.7482	51.8115	48.7832
48.6326	48.4538	48.9444	48.586	48.7828	47.6486	50.7845	51.7049	48.9226
48.529	48.3335	48.94	48.6349	48.891	47.7192	50.7673	51.5815	48.7661
48.6272	48.4134	48.9145	48.6316	48.7617	47.6848	50.8585	51.7265	48.8727
48.5815	48.4014	48.7927	48.6825	48.7213	47.6061	50.821	52.0007	48.8716
48.7301	48.4487	48.8323	48.6153	48.7219	47.6967	50.8392	52.026	48.7804
48.6418	48.4779	48.8572	48.5654	48.7006	47.5131	50.9565	52.1195	48.6842
48.6076	48.48	48.8063	48.5815	48.7655	47.6454	50.7509	52.0454	48.6773
48.6684	48.4219	48.8239	48.4336	48.599	47.656	50.6291	51.8768	48.7834
48.7064	48.3537	48.7993	48.4793	48.7138	47.7589	50.7198	51.977	48.6976
48.782	48.4991	48.6151	48.4828	48.7188	47.6018	51.047	52.1166	48.6561
48.8172	48.5563	48.6967	48.5255	48.806	47.6428	50.9453	51.9365	48.5031
48.8205	48.5593	48.6665	48.4747	48.7561	47.5567	50.9173	52.1009	48.4457
48.5484	48.6385	48.6699	48.4161	48.7653	47.6727	50.9038	51.9486	48.5545
48.4475	48.6262	48.7474	48.4698	48.8496	47.7155	51.0493	51.9355	48.59
48.6488	48.7814	48.6649	48.5846	49.0226	47.7729	50.9167	51.9267	48.328
48.8271	48.6854	48.6768	48.5069	48.7501	47.6691	50.9829	51.771	48.4325
48.5378	48.7377	48.7664	48.2631	48.8576	47.7203	50.9395	51.8194	48.4381
48.4518	48.8016	48.7305	48.3391	48.7732	47.6646	50.7927	51.9288	48.401
48.5467	48.5649	48.8139	48.3745	48.7814	47.6046	50.7208	51.8996	48.4742
48.5778	48.7649	48.6808	48.2488	48.7783	47.6449	50.7085	52.0056	48.2509
48.477	48.601	48.863	48.3905	48.9415	47.6282	50.7185	51.8612	48.3396
48.3765	48.5019	48.6671	48.2232	49.0501	47.6631	50.6084	52.1312	48.3627
48.2557	48.4909	48.5716	48.3751	48.9231	47.5772	50.5603	51.8949	48.4455
48.4016	48.5825	48.5625	48.3403	48.9325	47.6923	50.4458	51.9829	48.4785
48.5745	48.6368	48.4418	48.3896	48.8234	47.5386	50.4785	52.0787	48.5029
48.6048	48.4012	48.5586	48.4691	48.6837	47.5678	50.1371	52.1058	48.5986
48.6375	48.6333	48.6005	48.4459	48.801	47.5786	50.4031	51.8247	48.468
48.4905	48.6265	48.4155	48.4373	48.7454	47.6812	50.3399	51.7401	48.6714
48.4745	48.579	48.4752	48.4871	48.7564	47.6241	50.355	51.8622	48.7646
48.3256	48.4797	48.4012	48.5172	48.9086	47.5623	50.4197	51.7183	48.7549
48.355	48.5453	48.2811	48.5115	48.9797	47.6051	50.3056	51.5262	48.8172
48.4286	48.3724	48.449	48.6184	48.867	47.642	50.5126	51.5788	48.7957
48.457	48.2653	48.4442	48.4483	48.7549	47.4435	50.3498	51.6753	48.5824
48.4337	48.3712	48.4917	48.4476	48.8055	47.4766	50.3721	51.6264	48.5049
48.6782	48.4658	48.5313	48.3672	48.7897	47.515	50.4069	51.5279	48.565
48.5751	48.514	48.4098	48.374	48.925	47.5874	50.3618	51.5324	48.5823
48.5254	48.5865	48.5447	48.3296	48.8986	47.549	50.3066	51.4304	48.6164
48.4318	48.4577	48.7008	48.3261	48.7621	47.6238	50.1005	51.3813	48.6034
48.4141	48.5665	48.6796	48.3987	48.8602	47.6089	50.3471	51.1422	48.6018
48.4208	48.5793	48.7127	48.3265	48.8225	47.6313	50.1931	51.2059	48.4723
48.4875	48.5458	48.6087	48.3743	48.7586	47.689	50.0325	51.4071	48.4632
48.6006	48.5073	48.6365	48.3054	48.8364	47.5207	49.8811	51.1237	48.5215
48.6119	48.6755	48.5461	48.2145	48.912	47.5995	50.0917	50.8991	48.6616
48.5547	48.6925	48.4871	48.3738	48.7738	47.533	50.0998	51.1709	48.6197
48.6097	48.5375	48.5763	48.3675	48.8107	47.5898	49.9003	50.9001	48.6296
48.7373	48.6157	48.5117	48.2847	48.6813	47.6309	49.7712	50.8809	48.5653
48.6935	48.6684	48.5557	48.3379	48.7588	47.6592	49.7872	50.8146	48.6428
48.6138	48.6687	48.7129	48.3749	48.7234	47.5429	49.8757	50.886	48.5898
48.7108	48.4604	48.7173	48.5353	48.6432	47.5678	50.0055	50.8579	48.68
48.4899	48.4398	48.6755	48.6335	48.6333	47.5725	49.8919	51.0523	48.7582
48.5692	48.5773	48.6916	48.6218	48.4738	47.472	49.9954	50.7693	48.7687
48.6767	48.4875	48.6052	48.5247	48.4736	47.5815	50.0479	51.127	48.7696
48.6428	48.3609	48.6004	48.6107	48.4691	47.6226	49.8014	51.0703	48.6936
48.6103	48.4202	48.4897	48.6406	48.4662	47.8154	49.6982	51.2626	48.866
48.6339	48.3999	48.6907	48.6524	48.4058	47.8152	49.6404	51.3006	48.8039
48.6101	48.4461	48.5442	48.7412	48.5306	47.7142	49.4829	51.1655	48.7657
48.722	48.485	48.6009	48.7307	48.6171	47.8735	49.3011	50.9842	48.5683
48.5105	48.5588	48.5582	48.8	48.5882	47.8748	49.2348	51.1972	48.6171
48.4591	48.3617	48.5622	48.7931	48.7411	47.86	49.1671	51.1798	48.6979
48.4301	48.4958	48.5411	48.7719	48.6659	47.8918	49.13	51.2779	48.6053
48.5924	48.5126	48.6942	48.8419	48.7274	47.9426	49.1913	51.1972	48.6305
48.5504	48.5766	48.5718	48.8514	48.7809	47.9491	49.1824	51.4051	48.6824
48.4838	48.4772	48.5871	48.8175	48.7806	47.7287	49.1888	51.6154	48.8217
48.5627	48.3435	48.7549	48.6739	48.9323	47.7717	49.0929	51.6765	48.7743
48.6284	48.3556	48.5739	48.777	49.0499	47.868	49.1531	51.6841	48.4929
48.5775	48.2403	48.5762	48.7667	48.8718	47.887	49.1516	51.6225	48.301
48.6761	48.4112	48.4734	48.7263	48.9635	47.7794	49.2041	51.6284	48.2713
48.6862	48.3222	48.4827	48.784	49.0621	47.7861	49.2741	51.7225	48.3369
48.6902	48.2319	48.5663	48.795	48.9978	47.8408	49.0322	51.7528	48.403
48.5443	48.1684	48.5122	48.8104	49.0371	47.772	49.1682	51.6985	48.5175
48.5442	48.2903	48.4283	48.7916	48.8975	47.9384	49.0509	51.7502	48.3663
48.4334	48.3668	48.3813	48.7028	48.9443	47.7741	48.9923	51.9044	48.3772
48.3978	48.3872	48.3569	48.5816	48.8821	47.7559	48.9287	51.9504	48.308
48.3929	48.5073	48.462	48.7241	48.9735	47.6198	48.8832	52.1361	48.3533
48.4331	48.4304	48.4239	48.7406	48.8453	47.6129	48.8068	51.9597	48.3056
48.4401	48.4336	48.4539	48.7077	48.8097	47.5965	48.9892	52.0781	48.2881
48.4937	48.4778	48.3354	48.7473	48.6889	47.4797	48.9746	52.1693	48.2021
48.5122	48.4887	48.345	48.7262	48.6937	47.6055	49.024	52.1576	48.0218
48.6647	48.2953	48.3352	48.8258	48.6749	47.657	48.9614	52.2399	48.0791
48.6722	48.2543	48.3228	48.8024	48.7326	47.569	48.9421	52.4589	47.9815
48.681	48.1772	48.282	48.6966	48.783	47.5517	48.9951	52.4493	47.9276
48.6362	48.1501	48.3573	48.7093	48.6537	47.6922	49.0162	52.3516	48.0521
48.6179	48.0959	48.3185	48.8221	48.6776	47.6266	48.9795	52.0832	48.0627
48.7009	48.2296	48.385	48.7195	48.5967	47.674	49.0592	52.4376	48.0948
48.6755	48.1074	48.4579	48.628	48.6123	47.7271	49.2163	52.35	48.0225
48.8094	48.2008	48.4217	48.5667	48.7265	47.6541	49.1371	52.3167	48.0266
48.5961	48.2481	48.3666	48.6331	48.7281	47.7411	49.1062	52.1511	48.0707
48.671	48.2625	48.6197	48.5296	48.6032	47.7033	48.9579	52.2193	48.0327
48.6229	48.1168	48.6668	48.5528	48.7084	47.675	49.1466	51.9454	48.013
48.6415	48.27	48.6361	48.6543	48.7912	47.6305	49.0649	51.8715	47.8119
48.5896	48.1827	48.567	48.5765	48.8743	47.6656	49.0857	52.0039	47.7416
48.439	48.2551	48.6552	48.5237	48.9625	47.6479	49.0065	51.8026	47.6906
48.4972	48.2728	48.603	48.408	48.9891	47.5945	49.0374	51.993	47.6743
48.4914	48.3699	48.5558	48.5007	49.0816	47.5142	48.9198	52.0289	47.8238
48.6026	48.4374	48.4179	48.5148	49.0474	47.6398	48.9652	52.009	47.766
48.563	48.3217	48.4121	48.7607	48.9759	47.6406	48.7802	51.9039	47.9417
48.6252	48.3062	48.3163	48.6567	48.9295	47.6521	48.8603	51.9783	48.0003
48.5928	48.3138	48.2403	48.7207	48.8992	47.8508	49.0058	52.0754	48.0005
48.602	48.2821	48.461	48.6869	48.9405	47.752	48.9671	51.9632	48.1887
48.6088	48.3748	48.5857	48.6274	49.0125	47.863	48.9697	52.0271	48.1891
48.5608	48.378	48.5559	48.6561	48.8735	47.8261	48.7094	51.722	48.1428
48.4512	48.4742	48.3797	48.7069	48.8315	47.7716	48.9109	51.6629	48.1634
48.5061	48.4696	48.5113	48.531	48.9472	47.6146	48.8958	51.7043	48.1463
48.4527	48.3458	48.2791	48.5737	48.8013	47.6504	49.0265	51.6438	48.1475
48.4341	48.2053	48.2894	48.6416	49.0073	47.598	49.0581	52.04	48.3923
48.6328	48.0194	48.4212	48.5431	48.9223	47.6773	48.9494	51.8784	48.3761
48.485	48.1837	48.3213	48.5457	48.7607	47.6004	48.936	51.7662	48.4192
48.4503	48.0015	48.3879	48.4634	48.7998	47.6883	48.9371	51.9395	48.4967
48.2543	48.0933	48.4067	48.5698	48.8796	47.6629	49.0644	52.0568	48.5165
48.3963	48.2195	48.2964	48.3521	48.7858	47.6805	49.1411	51.9948	48.6082
48.3548	48.1756	48.2883	48.4205	48.8969	47.6295	49.1682	52.2211	48.6226
48.4776	48.1334	48.2673	48.5462	48.8436	47.6289	49.0736	52.0512	48.7937
48.4297	48.1579	48.2897	48.553	48.7798	47.7756	48.9922	51.9163	48.9186
48.3646	48.0067	48.1918	48.4799	48.8262	47.7281	48.9716	52.1336	48.8245
48.335	48.0524	48.1763	48.5296	48.6642	47.7842	48.8742	52.1119	48.8755
48.2896	48.1921	48.4232	48.5176	48.7352	47.8508	48.8897	52.054	48.9332
48.2472	48.1873	48.3897	48.5423	48.8995	47.9115	48.9236	51.8268	48.8436
48.2205	48.1181	48.2629	48.4479	48.7976	48.0002	49.026	51.7458	48.7695
48.2215	48.1312	48.4831	48.4483	48.7329	47.8896	48.8979	51.7005	48.6669
48.3016	48.1193	48.3571	48.4764	48.8125	47.7901	48.7564	51.8655	48.7659
48.326	48.2581	48.458	48.4109	48.8081	47.8137	48.7601	51.6803	48.6919
48.2567	48.4151	48.2594	48.4533	48.7631	47.9686	48.8411	51.9731	48.8344
48.4222	48.4543	48.3755	48.5883	48.7127	47.8634	48.6993	51.8153	48.7928
48.4011	48.5088	48.2721	48.5376	48.7848	47.8714	48.7617	51.9106	48.9423
48.569	48.4455	48.335	48.3105	48.7973	47.8095	48.667	51.9714	49.0693
48.4517	48.6359	48.3451	48.5235	48.7656	47.9604	48.5575	52.057	49.1669
48.4578	48.6075	48.3932	48.3995	48.7592	47.8531	48.578	51.7722	49.0907
48.3874	48.681	48.4366	48.4379	48.7451	47.8582	48.4971	51.8623	49.1238
48.322	48.4078	48.4273	48.4496	48.8315	47.978	48.4362	52.1125	49.009
48.4016	48.4316	48.335	48.5652	48.7946	47.924	48.5338	52.0442	48.8984
48.4198	48.4295	48.3384	48.6246	48.8962	48.0178	48.619	52.1521	48.9353
48.4335	48.3464	48.192	48.5125	49.0132	48.0576	48.4812	51.7756	48.919
48.5427	48.3436	48.2825	48.3928	49.0093	48.0473	48.5896	51.957	48.8077
48.5239	48.49	48.3729	48.3594	49.1669	47.8528	48.6559	51.9005	48.7892
48.572	48.5061	48.3426	48.4032	49.1591	47.8733	48.744	52.1382	48.8797
48.4859	48.3506	48.2505	48.4637	48.9067	47.8564	48.7168	51.9821	48.8219
48.5617	48.458	48.2357	48.6055	48.9018	47.9375	48.8344	52.1196	48.8851
48.5248	48.4304	48.2841	48.3484	48.8964	47.9737	48.8858	51.8394	48.9212
48.5034	48.5617	48.1981	48.406	48.8832	47.9344	48.8155	51.8181	48.9751
48.4511	48.5241	48.1745	48.4532	48.7687	47.8441	49.1758	51.9444	48.9078
48.5109	48.5918	48.2542	48.2524	48.8051	47.8482	49.1533	51.9907	48.8926
48.4337	48.4627	48.246	48.2881	48.7963	47.7613	49.0288	52.0621	48.7891
48.4613	48.3523	48.2667	48.3303	48.8581	47.8969	49.1071	52.2037	48.8228
48.4837	48.342	48.1435	48.3279	48.8432	47.7917	49.0516	52.2151	48.8315
48.5455	48.2544	48.088	48.4408	48.8154	47.9347	49.0001	51.9898	49.0514
48.5006	48.314	48.2864	48.3998	48.8283	47.8556	48.8124	52.0927	49.1767
48.5449	48.386	48.122	48.4304	48.8267	47.9138	49.0506	52.1488	49.2978
48.4755	48.1881	48.1056	48.4112	48.8092	47.8372	48.8748	52.0651	49.2096
48.5644	48.1778	48.1155	48.4631	48.7865	47.9582	48.986	52.1088	49.1668
48.5765	48.2441	48.0324	48.3865	48.8582	47.9	49.03	51.8443	49.2632
48.5254	48.2258	48.1205	48.5032	48.7293	47.8731	48.9301	51.9756	49.18
48.6673	48.2072	48.1231	48.3454	48.8314	48.0122	48.9024	52.1591	49.1958
48.5606	48.2421	48.1274	48.3151	48.9705	47.9457	48.8737	52.1813	49.0904
48.4949	48.0809	48.0179	48.3031	48.9758	47.965	48.9211	52.197	49.0929
48.4223	48.302	47.9712	48.3326	48.9768	48.0308	49.1311	52.2932	49.0573
48.566	48.3038	47.8797	48.3441	48.9298	48.1061	49.0331	52.5002	49.2225
48.4987	48.2416	48.0078	48.3515	48.8854	47.9186	49.219	52.4242	49.3032
48.4225	48.116	47.9446	48.3662	48.8105	47.8113	49.0131	52.4526	49.2852
48.4925	48.0681	47.9097	48.4683	48.9528	47.9282	49.0921	52.1785	49.2242
48.455	48.0596	47.9378	48.4049	48.8701	47.9812	49.0572	52.227	49.3915
48.5645	48.0723	47.9989	48.5607	48.7539	47.9656	48.9261	52.4704	49.2198
48.5961	47.9566	47.9412	48.5104	48.7713	47.8662	48.9455	52.5327	49.2237
48.5717	48.0492	47.9629	48.6155	48.8888	47.761	49.0801	52.2139	49.0516
48.4624	48.0172	48.081	48.592	48.7805	47.7249	49.1522	52.3217	48.947
48.5231	47.9567	48.1661	48.5555	48.7382	47.911	48.9549	52.191	48.9864
48.5867	48.143	48.0673	48.618	48.7462	47.7193	48.9473	52.248	49.0368
48.5832	48.1636	48.0153	48.5325	48.7318	47.7174	48.7097	52.241	48.8555
48.7452	48.0944	47.9634	48.4453	48.5621	47.7237	48.7094	52.1806	49.0138
48.5764	48.1731	47.8945	48.4633	48.7323	47.7259	48.6735	52.1647	48.8679
48.7225	48.136	47.8951	48.5782	48.79	47.7954	48.7574	51.9177	48.9297
48.7717	48.0842	47.8933	48.3662	48.8411	47.7162	48.7951	52.1427	48.8015
48.6036	48.0788	47.8668	48.4306	48.8385	47.887	48.9889	52.1844	48.8324
48.5425	48.0431	47.9162	48.3608	48.8763	47.8442	48.7959	51.9759	48.7733
48.5588	48.1637	47.8921	48.576	48.8578	47.7843	48.8175	51.9972	48.602
48.3699	48.2365	47.8959	48.5567	48.6726	47.9617	48.7323	52.1429	48.7826
48.6853	48.219	47.9001	48.5149	48.8239	48.1639	48.7079	52.3427	49.0933
48.5891	48.3547	47.9739	48.4974	48.7767	47.9927	48.6953	52.3947	48.9019
48.5137	48.2199	47.9336	48.5609	48.7754	48.037	48.6232	52.6012	48.9156
48.5589	48.3049	48.0324	48.539	48.8055	48.1316	48.5494	52.3951	48.8867
48.5811	48.2099	47.9688	48.5728	48.8764	48.141	48.5892	52.4001	48.9154
48.5386	48.2992	48.0597	48.5681	48.9646	47.8595	48.7435	52.3128	48.9676
48.6588	48.3467	48.1145	48.5811	49.0408	47.9407	48.7366	52.5115	49.0787
48.6989	48.2099	48.1098	48.5891	48.833	47.9874	48.7185	52.4563	49.0468
48.4351	48.3063	48.1566	48.5629	48.8706	48.0696	48.5236	52.5044	48.8669
48.4193	48.184	48.0733	48.6716	48.6998	47.9008	48.3711	52.779	49.0642
48.4855	48.234	48.1187	48.5119	48.7761	47.808	48.3935	52.7178	48.8943
48.5099	48.275	48.0792	48.4842	48.6938	47.9712	48.503	52.7909	48.8864
48.6413	48.2783	48.0999	48.5986	48.8229	47.9869	48.528	52.6754	48.9808
48.807	48.2728	48.1014	48.6012	48.9594	48.0686	48.5948	52.7014	49.0584
48.6903	48.3262	48.1738	48.5535	48.8854	48.0374	48.5477	52.6844	49.0822
48.5497	48.1912	48.0951	48.4325	48.8095	48.1108	48.5872	52.6631	49.0003
48.5743	48.167	48.0057	48.3917	48.8555	48.1132	48.4305	52.9574	49.1493
48.462	48.2303	48.0439	48.4194	48.9753	48.1003	48.4471	52.8651	48.9455
48.5593	48.4076	47.9523	48.5777	49.0315	48.0636	48.4005	53.0315	48.9633
48.5451	48.3952	47.9762	48.6472	49.0938	48.0445	48.5386	52.8741	49.0141
48.6241	48.3628	47.9158	48.6518	49.0371	48.086	48.5765	52.6484	48.9671
48.7174	48.3401	47.7882	48.6267	48.9505	48.0531	48.5337	52.5406	48.9238
48.7731	48.3554	47.8767	48.6668	48.9135	48.1851	48.5032	52.6541	49.0032
48.7441	48.4091	47.9496	48.6296	48.989	48.2905	48.714	52.5194	49.0157
48.6705	48.2419	47.8304	48.6514	49.0987	48.182	48.7708	52.4038	49.024
48.6149	48.1854	47.7677	48.5561	48.944	48.0624	48.5903	52.7055	49.037
48.4468	48.1551	47.9671	48.4846	48.9392	48.0878	48.7745	52.5826	48.8862
48.5875	48.2406	47.7855	48.6361	48.9663	47.986	48.6943	52.4468	48.9351
48.6685	48.3357	47.8554	48.6622	48.9009	48.0116	48.7427	52.5726	49.017
48.6541	48.1186	47.9276	48.7217	48.9606	48.077	48.7188	52.7095	48.9282
48.6819	48.1482	47.8499	48.58	49.1569	48.0069	48.8572	52.7813	48.926
48.6392	48.1515	47.8214	48.6821	49.0315	48.0659	48.8843	52.7409	48.8203
48.6468	48.1603	47.915	48.471	49.0399	48.1241	49.0195	52.6051	48.8096
48.7051	48.2414	47.8749	48.5274	49.1389	48.1753	48.7011	52.6178	48.8814
48.7138	48.2145	47.8706	48.6861	49.0847	48.1881	48.8156	52.7813	48.885
48.7082	48.2376	47.8132	48.5369	49.0394	48.1473	48.8829	52.7709	48.8041
48.706	48.154	47.9914	48.4993	48.8565	48.2769	49.0624	52.8777	48.688
48.6685	48.0866	47.8585	48.4149	48.936	48.3301	49.0331	52.9376	48.5297
48.8759	48.1875	47.7852	48.3588	48.9747	48.4216	49.0273	52.8293	48.663
48.749	48.0892	47.8111	48.5866	48.8815	48.5018	48.9283	52.5974	48.6936
48.7306	48.1622	47.7621	48.5542	48.8435	48.5489	48.8573	52.6985	48.5794
48.7275	47.9817	47.694	48.6171	48.8903	48.3443	48.9131	52.7086	48.6639
48.7183	48	47.7867	48.7565	48.8702	48.3949	48.9589	52.71	48.716
48.6921	48.2068	47.7533	48.7089	48.931	48.3271	49.0173	52.7604	48.868
48.636	48.0905	47.6901	48.8767	48.8806	48.2595	48.9265	52.7761	48.845
48.6871	48.1511	47.6894	48.7229	48.934	48.2892	48.8525	52.7203	48.8787
48.661	48.175	47.8158	48.7257	48.834	48.2784	48.8162	52.8389	48.8059
48.5918	48.0711	47.7809	48.6759	48.8758	48.2083	48.8186	52.7192	48.7472
48.5279	48.0761	47.6941	48.8227	48.8484	48.0766	48.8123	52.7329	48.6344
48.6327	48.0251	47.6734	48.6233	48.8096	48.0579	48.8289	52.6566	48.5475
48.4916	47.8954	47.7171	48.6914	48.6704	48.0906	48.9324	52.7485	48.5787
48.5151	48.1692	47.6818	48.6276	48.6763	48.2093	48.8769	52.7814	48.5775
48.4401	48.0228	47.5385	48.5405	48.707	48.213	48.7975	52.7254	48.5258
48.3713	48.0956	47.5363	48.7945	48.7002	48.2211	48.9073	52.8086	48.6025
48.4112	48.075	47.5066	48.7456	48.5773	48.2653	48.9301	52.784	48.6095
48.562	48.1251	47.5051	48.7152	48.5602	48.1885	48.8622	52.6824	48.6536
48.522	48.0781	47.435	48.6136	48.7036	48.2832	48.8442	52.7271	48.6798
48.5093	48.0551	47.4493	48.6082	48.6276	48.2194	48.7843	52.7528	48.7245
48.4749	48.0498	47.5785	48.5768	48.7463	48.3248	48.6438	52.8507	48.8518
48.4995	48.0531	47.5057	48.5842	48.8913	48.3568	48.6374	52.8575	48.7291
48.5143	48.135	47.4998	48.5412	48.773	48.1964	48.6431	52.9551	48.767
48.6329	48.1579	47.4368	48.4604	48.8302	48.2534	48.6048	52.953	48.7856
48.6994	48.1944	47.3588	48.5845	48.7001	48.151	48.6195	52.8758	48.6387
48.5167	48.1999	47.3976	48.5849	48.7655	48.2648	48.5343	52.9303	48.5995
48.5944	48.1877	47.4645	48.5153	48.6293	48.2641	48.5628	52.811	48.5568
48.5514	48.1338	47.5112	48.5415	48.6083	48.2776	48.5007	52.6243	48.5064
48.5331	48.1536	47.5451	48.565	48.5193	48.253	48.4888	52.5439	48.4575
48.5917	48.1046	47.6545	48.3692	48.5874	48.1047	48.4423	52.6587	48.4899
48.5395	48.1263	47.6187	48.4651	48.5452	48.05	48.349	52.6346	48.614
48.5469	48.107	47.6634	48.4142	48.4202	48.2377	48.4922	52.7905	48.5561
48.5499	48.2013	47.6657	48.6235	48.3106	48.1856	48.4041	52.959	48.6663
48.417	48.162	47.6448	48.5373	48.3134	48.2458	48.456	52.8118	48.7053
48.4069	48.1572	47.6677	48.605	48.4382	48.2151	48.5246	52.7825	48.5528
48.3888	48.1749	47.5712	48.599	48.5291	48.3258	48.5916	52.8292	48.7333
48.4807	48.2284	47.5505	48.7165	48.3992	48.33	48.6422	52.7853	48.7316
48.5644	48.1856	47.5584	48.669	48.5132	48.1798	48.4295	52.748	48.8098
48.6713	48.0185	47.5105	48.7022	48.5532	48.1398	48.4201	52.5268	48.9166
48.8021	48.0209	47.4483	48.7309	48.3923	48.1666	48.4958	52.4378	48.8691
48.5823	48.1443	47.4707	48.7844	48.4544	48.1908	48.5097	52.4238	48.6346
48.7068	48.1843	47.4881	48.7252	48.3676	48.223	48.4542	52.315	48.6174
48.6814	48.26	47.426	48.6428	48.3517	48.176	48.6507	52.4067	48.781
48.5962	48.1796	47.3894	48.7044	48.3584	48.0896	48.5267	52.4178	48.5595
48.6696	48.0897	47.2933	48.5847	48.4442	48.0928	48.5749	52.3437	48.6028
48.6146	48.15	47.4717	48.6667	48.3255	48.024	48.7042	52.5668	48.7301
48.4144	48.1029	47.4647	48.6073	48.3257	48.0749	48.6146	52.5559	48.728
48.5749	48.2337	47.4669	48.6218	48.2283	48.0777	48.7254	52.6503	48.731
48.5122	48.2508	47.5007	48.6941	48.468	48.0713	48.6452	52.5208	48.5358
48.5695	48.2088	47.7189	48.6514	48.4258	48.0301	48.7337	52.5856	48.4681
48.5181	48.1551	47.5341	48.6415	48.5165	48.0435	48.7053	52.5678	48.5869
48.5395	48.2242	47.3787	48.6957	48.6337	48.1865	48.8066	52.4594	48.4898
48.6269	48.2416	47.5561	48.7884	48.545	48.0563	48.9442	52.537	48.6378
48.7384	48.1755	47.6558	48.8071	48.5914	48.019	48.9224	52.4144	48.6985
48.6499	48.174	47.6053	48.8103	48.672	47.9634	48.956	52.4481	48.6368
48.748	48.189	47.5349	48.9651	48.628	47.9397	48.9362	52.598	48.6707
48.6143	48.2024	47.587	48.8295	48.6112	47.9334	48.9678	52.5637	48.6901
48.5857	48.1629	47.4441	48.8651	48.6136	48.079	48.7653	52.2563	48.8915
48.6138	48.0489	47.2906	48.8804	48.5631	47.9926	48.7369	52.3787	48.8662
48.6384	48.1737	47.4434	48.9062	48.6465	48.081	48.7631	52.2977	48.9126
48.607	48.1784	47.4868	49.0678	48.6764	47.8877	48.6882	52.1506	49.0597
48.6505	48.3166	47.4394	49.0213	48.4789	47.9998	48.5912	52.2891	49.0639
48.5375	48.2283	47.4965	48.9452	48.6112	48.0409	48.6014	52.2477	48.9443
48.5966	48.2335	47.4135	48.8468	48.5997	47.922	48.7306	52.1214	48.9989
48.541	48.2335	47.4942	49.0803	48.5805	47.8511	48.6912	51.9308	49.2871
48.7148	48.1837	47.4448	49.1945	48.6456	47.757	48.658	52.0983	49.1778
48.6262	48.1812	47.3515	49.1714	48.5418	47.8076	48.6998	52.112	49.055
48.6504	48.1578	47.4235	49.1686	48.6991	47.6793	48.566	51.8883	49.0713
48.6431	48.1684	47.2652	49.1175	48.6108	47.8498	48.3259	51.9599	49.1166
48.6427	48.087	47.2193	49.0306	48.6315	47.8391	48.4392	51.9441	49.1273
48.6139	48.1152	47.3336	49.0035	48.5784	47.7588	48.4446	52.0767	49.1732
48.6048	48.1155	47.3935	49.0805	48.6501	47.7533	48.3542	51.8297	49.1519
48.616	48.1796	47.3607	49.1798	48.5006	47.7849	48.4171	51.9349	49.2765
48.5931	48.2369	47.3892	49.1384	48.6455	47.7872	48.4641	52.0408	49.304
48.7098	48.2636	47.253	49.0412	48.7299	47.613	48.2707	52.0221	49.1863
48.731	48.1085	47.0995	49.1024	48.6826	47.6408	48.2905	52.027	49.1429
48.5556	47.9943	47.3091	48.9933	48.8194	47.6022	48.335	51.9644	49.2843
48.6629	47.9249	47.1628	49.141	48.8326	47.7285	48.2248	52.1487	49.1774
48.6084	47.9546	47.228	49.2234	48.8096	47.7015	48.2888	52.1691	49.2059
48.6808	47.8862	47.1829	49.182	48.8005	47.6305	48.3273	52.0751	49.3045
48.4559	47.8995	47.1539	49.1796	48.7343	47.7707	48.3709	52.1227	49.2779
48.3494	48.1157	47.2732	49.2967	48.9136	47.6547	48.4879	52.1117	49.3704
48.3228	48.0953	47.3072	49.4405	48.9602	47.6393	48.3392	52.1302	49.1035
48.3948	48.0931	47.2056	49.2921	48.9177	47.7405	48.3565	52.0678	49.2013
48.465	48.0244	47.142	49.2053	49.003	47.6779	48.4312	51.8798	49.2617
48.4301	47.9319	47.0999	49.2854	49.0464	47.6909	48.2727	51.8556	49.1684
48.3893	47.9668	46.9952	49.3822	49.0734	47.611	48.2818	52.0328	49.1116
48.4167	48.0419	46.9624	49.3885	49.0223	47.6592	48.3121	52.0997	49.1948
48.4692	48.0762	47.1629	49.2511	48.8414	47.6413	48.0994	51.8678	49.2112
48.4198	48.0358	47.0985	49.2941	48.8743	47.5674	48.2085	51.942	49.1067
48.5931	48.0805	47.1387	49.2377	48.7697	47.5749	48.2899	51.7783	49.1975
48.5644	47.9662	47.1443	49.1585	48.7651	47.6789	48.2364	51.889	49.094
48.4772	48.0467	47.2535	49.052	48.651	47.6773	48.2516	51.797	49.1558
48.4054	47.9734	47.0622	49.0167	48.6514	47.7273	48.0992	51.8258	49.1696
48.2566	48.0032	47.0756	48.9362	48.7931	47.6706	48.1479	51.984	49.224
48.3331	47.9314	47.1302	48.9663	48.8452	47.7324	48.0282	51.9428	49.3484
48.3748	47.9676	47.0716	49.0015	48.8197	47.7624	48.0512	52.022	49.4138
48.3356	47.8603	47.181	48.9011	48.8268	47.7509	48.0228	52.1701	49.2636
48.4287	47.9912	47.2518	48.9001	48.807	47.7715	48.1246	52.2174	49.4334
48.2453	48.0745	47.2372	48.776	48.7232	47.82	48.0896	52.1813	49.3191
48.3768	47.8706	47.2137	48.884	48.7462	47.7756	48.107	52.1784	49.2784
48.4051	47.9214	47.1984	48.7216	48.7425	47.7943	48.23	51.8618	49.2589
48.3604	47.9231	47.1219	48.5718	48.9493	47.8588	48.0822	51.6759	49.2106
48.4732	47.8029	47.1715	48.569	48.8257	47.8833	47.9526	51.6129	49.292
48.3599	47.9074	47.2878	48.5965	48.9928	47.9885	47.9346	51.7024	49.2467
48.3935	47.9913	47.2732	48.6179	48.6568	48.0025	47.9161	51.8761	49.2741
48.2451	47.9741	47.1612	48.674	48.8167	47.8566	47.7786	52.2768	49.2276
48.3669	47.9391	47.1444	48.7648	48.757	47.8816	47.8888	52.1464	49.1486
48.5671	48.0705	47.1101	48.7115	48.7171	47.8193	47.9024	52.2252	49.1548
48.5934	48.1717	47.2182	48.7274	48.5774	47.8618	48.0443	52.0857	49.1157
48.487	48.2786	47.2028	48.7523	48.6238	47.9397	48.1281	52.1559	48.9253
48.4865	48.0368	47.2141	48.6495	48.5533	47.9015	48.1445	52.1825	48.8227
48.5296	47.9301	47.1877	48.5017	48.5707	47.9503	48.0894	52.3923	48.8744
48.547	47.9997	47.2527	48.7334	48.5859	48.0687	48.2589	52.1286	48.8819
48.5624	47.7443	47.2293	48.874	48.5776	48.1179	48.1053	52.3283	48.8626
48.5847	47.7849	47.3856	48.5905	48.6175	48.0522	47.995	52.123	48.9093
48.4188	47.7715	47.2932	48.7379	48.4809	48.1221	47.9517	52.1554	48.94
48.3878	47.8056	47.2719	48.6971	48.5115	48.0333	47.9117	52.2381	48.7927
48.4165	47.6936	47.3824	48.6343	48.5602	47.9568	48.1068	51.9726	48.7018
48.3555	47.7812	47.1879	48.6731	48.6109	47.9922	47.9347	51.625	48.6771
48.4386	47.7443	47.0917	48.6611	48.4427	47.918	47.9494	51.8777	48.8182
48.5169	47.7967	47.1334	48.6836	48.5723	47.9045	48.1405	51.6004	48.9233
48.5941	47.7078	47.1633	48.7353	48.5614	47.8138	48.0283	51.4276	48.9645
48.483	47.6654	47.2936	48.8132	48.6134	47.8243	48.0513	51.4823	48.9483
48.2877	47.8875	47.2393	48.6838	48.7619	47.8554	47.994	51.7181	48.9679
48.3516	47.8952	47.25	48.6823	48.6234	47.8149	48.171	51.7579	48.8187
48.4424	47.8087	47.4893	48.7469	48.5805	47.8055	48.2929	51.7832	48.8878
48.3346	47.8306	47.4511	48.8797	48.6669	47.9137	48.2052	51.9951	48.9361
48.3577	47.7764	47.5259	48.8307	48.6891	47.9124	48.2684	52.0629	48.9299
48.4376	47.8126	47.5167	48.8741	48.7261	47.9305	48.3701	51.8525	49.0192
48.5067	47.9028	47.6519	48.9507	48.6335	47.8483	48.6172	51.725	49.0273
48.4359	48.0669	47.7524	48.9514	48.7292	47.9392	48.6158	51.7935	49.0273
48.3376	48.0433	47.6215	48.9737	48.6237	47.9931	48.5537	51.7936	48.9978
48.4486	47.8838	47.5414	48.895	48.7809	47.9388	48.6186	51.9768	49.0283
48.4868	47.8884	47.6146	48.7751	48.5958	47.7539	48.5545	51.9314	48.9361
48.3701	47.7951	47.6148	48.8431	48.6217	47.783	48.5785	51.8461	49.0583
48.5567	47.8487	47.5622	49.0585	48.5828	47.8353	48.39	51.7913	48.7058
48.4162	47.8798	47.5037	49.0108	48.5431	47.7439	48.551	51.6668	48.7674
48.4047	47.7339	47.4964	48.9611	48.4647	47.7172	48.3733	51.5022	48.6178
48.2955	47.8125	47.4172	48.9677	48.5127	47.6852	48.197	51.4579	48.6945
48.2831	47.7011	47.4674	48.8809	48.5432	47.8634	48.3025	51.3822	48.8255
48.4708	47.7087	47.6131	48.8607	48.3571	47.6455	48.2745	51.5307	48.8826
48.3139	47.6523	47.5032	48.9524	48.3476	47.7402	48.3086	51.6036	48.9319
48.3675	47.772	47.6329	48.9341	48.5254	47.6498	48.4311	51.6495	49.0251
48.48	47.7794	47.6311	48.8816	48.6467	47.6847	48.2582	51.8642	49.0285
48.5671	47.7419	47.7148	48.669	48.6365	47.6052	48.3558	51.7563	48.9663
48.4747	47.8171	47.8203	48.7317	48.6533	47.6539	48.3406	51.6214	49.0253
48.4401	47.814	47.8469	48.7212	48.5935	47.6987	48.3464	51.7281	49.082
48.5102	47.5879	47.782	48.6607	48.4832	47.6721	48.3027	51.7419	49.0462
48.6146	47.6625	47.7102	48.6497	48.3885	47.6803	48.2162	51.7549	48.988
48.5435	47.838	47.7093	48.7967	48.3944	47.7942	48.2951	51.5335	48.8631
48.3621	47.9485	47.7522	48.7974	48.4823	47.7997	48.2377	51.5718	48.9986
48.4341	47.6975	47.748	48.7772	48.3919	47.7655	48.2384	51.611	48.9448
48.4339	47.7765	47.859	48.628	48.3386	47.9265	48.3011	51.4692	48.9248
48.4793	47.8345	47.9723	48.7511	48.3932	47.9966	48.3278	51.5327	48.9419
48.561	47.9162	47.7306	48.79	48.2442	47.9162	48.3324	51.5836	48.9624
48.5661	47.9726	47.7982	48.5832	48.2799	47.8769	48.3816	51.5993	49.0856
48.7046	47.9445	47.687	48.8056	48.401	47.8701	48.3076	51.7494	48.8654
48.7294	47.8128	47.7831	48.7283	48.3629	47.8893	48.4067	51.7203	48.992
48.6582	47.848	47.7689	48.8396	48.3482	47.8712	48.2109	51.8076	49.0637
48.7584	47.7844	47.8108	48.915	48.3815	47.8209	48.1645	51.6676	48.9295
48.6214	47.706	47.8977	48.976	48.3619	47.6756	48.342	51.7871	48.9435
48.7294	47.6739	47.915	48.7817	48.4875	47.628	48.3138	51.8	48.6947
48.7355	47.8047	47.9082	48.9314	48.5007	47.6275	48.2354	51.8349	48.5535
48.7414	47.7713	47.9926	48.7962	48.4504	47.7846	48.1048	51.7751	48.7162
48.708	47.7081	47.9184	48.861	48.246	47.6464	48.1055	51.7556	48.7803
48.8078	47.7271	47.859	48.7735	48.273	47.7085	48.0808	51.6819	48.5986
48.6196	47.7382	48.0725	48.8326	48.4661	47.6546	48.1985	51.7005	48.5093
48.7363	47.6028	47.9939	48.7303	48.3944	47.7191	48.1748	51.5848	48.698
48.5894	47.437	47.9215	48.8804	48.2873	47.5444	48.1932	51.6755	48.7874
48.6843	47.3972	47.9714	48.8697	48.1539	47.6196	48.2878	51.5544	48.5557
48.8518	47.5644	47.9047	48.9181	48.343	47.5402	48.2548	51.6681	48.6362
48.8149	47.5604	47.816	48.9403	48.3708	47.6003	48.3979	51.6047	48.5513
48.9453	47.5087	47.8067	48.8999	48.3886	47.5272	48.2366	51.4538	48.4138
48.8556	47.4981	47.8477	48.8187	48.3055	47.5887	48.1834	51.8342	48.399
48.843	47.4635	47.8055	48.8652	48.2887	47.5618	48.2908	51.8453	48.358
48.7348	47.5675	47.9014	48.871	48.3697	47.5849	48.127	51.9935	48.2089
48.6808	47.6108	47.7843	48.8243	48.275	47.5973	48.1269	51.8572	48.159
48.7809	47.6763	47.7653	48.8475	48.289	47.5583	48.3013	51.9801	48.2096
48.8726	47.5892	47.8946	48.9006	48.2953	47.611	48.236	52.2024	48.2801
48.7707	47.6589	47.8669	48.8713	48.3657	47.524	48.2287	52.384	48.2172
48.7104	47.6474	47.8819	48.9125	48.3801	47.636	47.9235	52.5952	48.1921
48.7145	47.7621	47.9531	48.8625	48.3922	47.5617	48.0354	52.5219	48.337
48.7955	47.7282	47.8071	48.8888	48.2634	47.5838	47.9967	52.5181	48.3642
48.5872	47.7051	47.7494	48.8334	48.4608	47.6136	47.8751	52.3858	48.3932
48.6483	47.7149	47.7535	48.8417	48.3159	47.5254	47.9884	52.6632	48.518
48.5138	47.8899	47.82	48.872	48.3882	47.5374	47.9344	52.6117	48.4977
48.6464	47.9202	47.8069	48.7981	48.4783	47.6732	47.8735	52.6187	48.496
48.3633	47.9189	47.7262	48.8385	48.5618	47.7241	47.8523	52.6762	48.3264
48.5079	47.9116	47.9185	49.0164	48.5355	47.5914	47.915	52.619	48.3133
48.4645	48.0868	47.8909	49.0585	48.4401	47.6464	47.8507	52.5559	48.4659
48.2943	48.0244	47.8949	48.9777	48.5683	47.7835	47.7428	52.5914	48.3987
48.3799	48.0243	47.8586	49.0742	48.4578	47.8609	47.8906	52.5042	48.4733
48.2001	48.0391	47.9511	49.0066	48.5442	47.9196	47.9252	52.4742	48.2768
48.2527	48.078	47.9636	49.0484	48.6536	47.9899	48.1715	52.4322	48.1132
48.3213	48.1863	47.8928	48.9603	48.4653	47.8749	48.196	52.761	48.0132
48.2538	48.2405	47.8798	48.882	48.5932	47.8835	48.2208	52.4347	48.0039
48.4215	48.1152	47.9004	48.9431	48.6566	47.8124	48.2496	52.32	48.0853
48.5052	48.0677	47.8203	48.9183	48.6701	47.8168	48.2743	52.3401	48.0704
48.4845	48.1158	47.6567	49.0921	48.5119	47.7675	48.2911	52.4269	48.0973
48.429	47.981	47.8702	49.0162	48.4852	47.7081	48.2738	52.3899	48.027
48.2508	47.8709	47.9307	49.0426	48.5266	47.6859	48.3826	52.4718	48.1438
48.4475	48.0026	47.9398	48.9389	48.6339	47.7492	48.4595	52.5894	48.0759
48.433	47.968	47.9337	49.0618	48.4573	47.8063	48.3692	52.7322	48.1267
48.4148	48.0424	47.9366	49.0276	48.5287	47.7394	48.5082	52.6017	48.2086
48.3484	47.9937	47.9489	48.8978	48.5715	47.7898	48.6106	52.5607	48.2251
48.2379	48.0144	47.9475	48.8525	48.5642	47.6879	48.4728	52.4807	48.1876
48.3646	47.9692	47.9498	48.7078	48.5484	47.7829	48.6723	52.516	48.19
48.3632	48.0255	48.0174	48.6624	48.6374	47.8599	48.5043	52.3829	48.3119
48.3952	48.0614	48.0288	48.8857	48.6782	47.8021	48.6159	52.3398	48.371
48.4497	47.8994	47.9948	48.9187	48.5925	47.8464	48.6952	52.6506	48.4796
48.5118	47.8707	47.9514	48.6913	48.5271	47.6417	48.7482	52.3503	48.306
48.2692	48.0134	47.8539	48.6752	48.4781	47.729	48.5796	52.2365	48.3687
48.3027	48.0666	47.8018	48.5404	48.3989	47.6464	48.7213	52.4563	48.4017
48.3413	48.006	47.8308	48.6992	48.4599	47.7507	48.571	52.7235	48.4002
48.1786	48.0787	48.0088	48.53	48.4294	47.7878	48.684	52.8221	48.3184
48.1861	48.1131	47.8599	48.5132	48.2673	47.8577	48.5301	52.7953	48.3916
48.1226	48.134	47.8653	48.404	48.4127	47.8184	48.5868	52.3882	48.3222
48.1497	48.1039	47.8471	48.4415	48.4341	47.7102	48.6184	52.565	48.1879
48.098	48.2301	47.8426	48.4592	48.0925	47.6662	48.6248	52.5011	48.3294
48.0342	48.1518	47.8447	48.5544	48.213	47.6679	48.6687	52.3739	48.403
48.0326	48.0997	47.9541	48.5934	48.2988	47.6312	48.6486	52.4538	48.5739
47.938	48.0478	47.7507	48.5299	48.3483	47.7187	48.6033	52.4941	48.6179
48.1662	47.9736	47.8041	48.5376	48.2943	47.6948	48.635	52.4996	48.3746
48.179	48.0764	47.8624	48.4465	48.3239	47.6585	48.5334	52.3516	48.4125
48.2316	48.1136	48.0721	48.5658	48.3446	47.6555	48.5305	52.485	48.4441
48.3069	48.0725	47.9756	48.6792	48.3036	47.7328	48.5103	52.5276	48.2538
48.1357	48.0916	47.9717	48.6053	48.4013	47.8429	48.5187	52.494	48.3104
48.31	48.1679	48.049	48.5749	48.4629	47.8273	48.6161	52.4989	48.2403
48.3222	48.125	48.0046	48.5241	48.4645	47.8491	48.5003	52.4723	48.3424
48.358	48.0923	47.9359	48.5388	48.4484	47.8756	48.5462	52.3514	48.4004
48.3312	48.0675	47.9287	48.5684	48.4723	47.8409	48.5241	52.3594	48.169
48.2742	48.1221	48.0489	48.7581	48.5687	47.9518	48.5858	52.2406	48.3952
48.2814	48.1065	48.0818	48.7261	48.3634	47.9369	48.7274	52.3107	48.3467
48.3143	48.2083	48.0731	48.6475	48.371	47.9443	48.5803	52.1678	48.3445
48.3463	48.3224	47.8593	48.6239	48.3401	47.8625	48.6505	52.03	48.3937
48.3086	48.2239	47.8785	48.7598	48.3843	47.9734	48.7992	52.2294	48.3915
48.4501	48.2656	48.0152	48.6699	48.2863	47.947	48.6927	51.9277	48.331
48.3177	48.3399	47.9495	48.724	48.5004	47.9095	48.6049	52.2229	48.3216
48.3338	48.2514	48.0599	48.761	48.4584	47.9342	48.7042	52.3369	48.4166
48.3422	48.2596	48.1478	48.8633	48.417	47.8743	48.6679	52.1915	48.2308
48.3126	48.1231	48.2316	48.6966	48.475	47.8636	48.6641	52.5362	48.3538
48.3245	48.0806	48.2289	48.86	48.4304	47.986	48.7343	52.3483	48.3084
48.2283	47.957	48.2014	48.8271	48.5422	47.9054	48.8362	52.1912	48.3816
48.2248	48.0462	48.1021	48.7569	48.464	47.9376	48.676	52.3604	48.4523
48.1739	48.2129	48.0773	48.721	48.471	48.025	48.5787	52.2382	48.428
48.2908	48.2724	48.1333	48.7284	48.3641	47.9486	48.5402	52.635	48.3263
48.0488	48.1531	48.0085	48.8166	48.3503	47.7622	48.3824	52.3422	48.4187
48.0827	48.1556	48.1358	48.8781	48.23	47.8555	48.5926	52.3283	48.4141
47.9832	48.1764	48.164	48.7906	48.2171	47.9979	48.5207	52.3986	48.4353
48.0529	48.1285	48.1259	48.8681	48.2173	47.9678	48.5738	52.2326	48.5998
48.1234	48.0401	48.1557	48.9636	48.2204	48.0109	48.4437	52.1352	48.4368
48.0967	47.9598	48.1008	48.8069	48.3184	48.0303	48.4348	52.2144	48.424
48.23	47.9656	48.0947	48.9247	48.3535	48.212	48.5249	52.4436	48.5897
48.2649	47.9164	48.2035	48.939	48.4216	48.0032	48.5177	52.3252	48.5636
48.2363	48.1041	48.1427	48.8605	48.4535	47.9557	48.6319	52.5032	48.469
48.303	48.2877	48.1499	48.8236	48.3962	47.8235	48.6037	52.5382	48.5877
48.316	48.2191	48.1544	48.7073	48.4052	47.8812	48.6978	52.5291	48.5581
48.2657	48.2851	48.2061	48.7691	48.4816	48.0141	48.6804	52.6023	48.4845
48.2793	48.2769	47.9694	48.7822	48.3733	47.9056	48.7498	52.5026	48.5433
48.3264	48.3885	47.9459	48.6987	48.4259	47.9493	48.6967	52.6751	48.7281
48.3118	48.2285	48.0133	48.7148	48.2192	48.0763	48.7135	52.6964	48.7634
48.0943	48.2426	48.1024	48.6902	48.3639	47.9494	48.7178	52.7	48.7899
48.1483	48.1718	48.0204	48.5464	48.2942	47.9829	48.7126	52.4502	48.7973
48.1144	48.2852	48.1566	48.6617	48.242	47.9908	48.8068	52.3854	48.8349
48.1431	48.2539	48.0729	48.5358	48.2188	47.9728	48.7357	52.427	48.7276
48.0925	48.2926	48.0996	48.512	48.2283	48.0852	48.6285	52.2517	48.8004
48.2838	48.3235	48.1298	48.5179	48.2466	48.0312	48.6643	52.2067	48.7866
48.1554	48.3356	48.1584	48.5445	48.3345	48.0416	48.8264	52.3177	48.8552
48.0755	48.3314	48.1909	48.6252	48.4866	48.0468	48.8274	52.2288	48.7495
48.0738	48.2317	48.1095	48.3987	48.6005	47.9758	48.8464	52.2882	48.6423
48.1558	48.1831	48.0695	48.4392	48.4841	47.9124	48.8085	52.4016	48.5756
48.009	48.2208	48.0255	48.5109	48.5934	47.8749	48.7797	52.2313	48.5346
48.1709	48.2696	48.0648	48.546	48.5431	47.8394	48.7657	52.3105	48.7969
48.048	48.4071	48.0432	48.7137	48.4886	47.9468	48.907	52.4738	48.6099
48.1868	48.1977	47.9791	48.636	48.6333	47.8822	48.929	52.2527	48.6618
48.1766	48.1252	48.1955	48.5688	48.7924	47.9376	48.7825	52.3215	48.5602
48.2658	48.1608	48.1179	48.5603	48.8112	47.9519	48.6477	52.1432	48.7229
48.268	48.2754	48.2384	48.5353	48.6678	47.9739	48.7021	52.1547	48.6732
48.4279	48.2479	48.2606	48.3646	48.6358	47.9818	48.6512	52.3423	48.4748
48.4841	48.4137	48.3142	48.6536	48.6058	48.0443	48.711	52.3901	48.549
48.3201	48.2453	48.2285	48.5909	48.7256	48.0149	48.7344	52.2981	48.5462
48.3457	48.3767	48.4784	48.4839	48.7443	47.9288	48.6378	52.4431	48.5223
48.2483	48.3101	48.4119	48.426	48.7077	47.9493	48.6746	52.5193	48.647
48.2239	48.3191	48.554	48.5818	48.6861	48.0465	48.6884	52.3784	48.728
48.15	48.3136	48.5453	48.5822	48.6572	48.0486	48.5612	52.3343	48.5353
48.1579	48.4357	48.4284	48.5905	48.6688	47.9841	48.5987	52.51	48.3646
48.1599	48.3849	48.3656	48.4772	48.644	47.9171	48.4991	52.5613	48.1946
48.1554	48.4388	48.4044	48.4966	48.6941	48.0506	48.7419	52.5481	48.242
48.1216	48.4777	48.3213	48.3749	48.6272	48.1457	48.7218	52.5038	48.2268
48.0605	48.4495	48.44	48.3749	48.4362	48.1391	48.6676	52.4982	47.92
48.0149	48.3306	48.3255	48.5147	48.39	48.0976	48.6341	52.6675	48.0715
48.0543	48.4452	48.1525	48.4823	48.4408	48.0787	48.7398	52.5504	48.0538
47.9966	48.3595	48.0689	48.4677	48.4703	47.9765	48.9438	52.5026	48.0865
47.9948	48.3885	48.0426	48.4139	48.5499	48.0654	48.8205	52.7722	48.0914
48.116	48.4155	47.9183	48.6511	48.5315	47.9587	48.9516	52.7138	48.1503
48.196	48.4067	47.8736	48.4431	48.5641	47.8506	48.9009	52.9356	48.1077
48.1672	48.3635	47.8892	48.3409	48.6331	47.8672	48.9059	53.1512	47.9788
48.1119	48.3719	47.8501	48.3804	48.4554	47.8016	48.9215	53.099	48.0821
48.1917	48.3961	47.8587	48.4221	48.4427	47.9556	48.7969	53.0487	48.0357
48.0471	48.4269	47.8046	48.4233	48.3803	47.8693	49.0261	52.9072	48.1216
48.0414	48.4595	47.8537	48.2043	48.3989	48.0587	49.059	53.0401	48.1469
48.0989	48.4605	47.9487	48.1915	48.5828	48.0184	49.0573	52.995	48.0251
48.0516	48.2931	47.835	48.0856	48.6081	48.2127	48.844	53.0324	47.9876
47.9585	48.2466	47.8022	48.1225	48.5635	48.0527	48.9346	53.1044	47.8146
48.126	48.3039	47.8593	48.1091	48.486	48.0563	49.0511	53.1205	47.8443
48.0859	48.3388	47.869	48.0821	48.5609	48.0516	49.0503	53.2412	47.9808
48.1991	48.323	47.8884	48.2357	48.5897	48.0785	48.7796	53.12	48.2113
48.2197	48.32	48.1083	48.2496	48.671	48.2077	48.8825	53.1636	47.9915
48.2473	48.3046	48.1209	48.2258	48.6222	48.1831	48.7902	53.064	47.8189
48.0748	48.3124	48.128	48.4233	48.5923	48.1304	49.0708	53.1599	47.9194
48.175	48.2701	48.142	48.2802	48.5533	48.1217	48.9818	53.1664	47.9082
48.1285	48.1935	48.1796	48.3887	48.6423	48.0431	49.0032	53.1608	48.0608
48.1921	48.2568	48.0197	48.3798	48.4821	48.0885	48.9948	52.6884	48.0365
48.2522	48.2389	47.9769	48.4294	48.5517	48.1033	49.0593	52.7046	48.0324
48.23	48.2428	47.9165	48.6055	48.6365	48.0856	49.027	52.7286	47.9156
48.3038	48.1026	47.9518	48.6173	48.7036	47.9448	49.1317	52.6823	47.9835
48.149	48.1897	48.0108	48.6902	48.598	48.007	49.057	52.6196	47.9715
48.2094	48.3408	48.034	48.8053	48.6032	48.0557	49.0257	52.7419	47.7577
48.3024	48.4784	47.982	48.8073	48.5984	47.9811	49.154	52.5893	47.8263
48.3356	48.4274	48.0135	48.6699	48.5671	47.9542	48.9969	52.7244	47.9565
48.3707	48.3907	48.0762	48.7035	48.6652	48.0807	49.0212	52.6972	47.9805
48.3276	48.6004	48.0793	48.6774	48.4975	48.079	49.0645	52.5113	48.1461
48.2805	48.5145	47.8683	48.7924	48.7148	47.9785	49.0397	52.611	48.0645
48.2768	48.3686	47.9233	48.7289	48.5592	47.9387	48.9472	52.5473	48.0158
48.2744	48.3485	47.966	48.6798	48.619	48.037	48.8647	52.9214	48.0416
48.3277	48.2821	47.8719	48.6142	48.6199	47.9215	49.1411	52.8335	48.1497
48.4088	48.3011	47.9762	48.536	48.5755	47.8868	49.2014	53.115	48.1337
48.3166	48.3435	47.9422	48.5671	48.6642	47.8765	49.0036	53.1268	47.9936
48.3513	48.5536	47.8484	48.4835	48.4792	47.8656	49.0746	53.0115	47.9814
48.2578	48.4261	48.0431	48.5958	48.5939	48.0227	49.1567	53.0923	47.9393
48.2194	48.3872	48.0155	48.6193	48.497	48.0174	49.2911	53.1696	47.9992
48.3063	48.3571	48.1245	48.6228	48.5149	47.9104	49.2238	53.2372	48.0532
48.3396	48.3843	47.9601	48.615	48.5509	47.7716	49.2967	53.2778	48.1529
48.4371	48.3446	48.0048	48.5973	48.5773	47.8463	49.2373	53.2339	48.1646
48.3685	48.3508	48.102	48.5893	48.641	47.7751	49.4471	53.2046	48.1482
48.3423	48.3718	47.9798	48.4859	48.6664	47.7407	49.5899	53.1917	47.9639
48.3751	48.49	47.9419	48.5765	48.6284	47.9559	49.4873	53.3938	47.9727
48.3694	48.3579	47.7335	48.7126	48.6854	47.8697	49.4047	53.3474	47.9217
48.4152	48.4869	47.8473	48.6086	48.6512	47.8963	49.3346	53.3028	47.9741
48.3969	48.5286	47.7659	48.6167	48.6527	47.8891	49.4031	53.3604	47.967
48.3809	48.5119	47.777	48.7894	48.5976	47.9572	49.3458	53.525	47.9553
48.4381	48.4528	47.8246	48.5728	48.6195	47.9066	49.3712	53.4132	47.9247
48.3902	48.479	47.6638	48.5648	48.6409	47.9126	49.452	53.3634	48.0735
48.4649	48.641	47.7694	48.6057	48.5466	48.0475	49.4005	53.2547	48.0722
48.4252	48.5126	47.8297	48.5135	48.599	48.0182	49.4039	53.1565	48.0725
48.5052	48.6848	47.8814	48.5361	48.514	48.076	49.3943	53.2039	48.2276
48.6444	48.5745	47.8146	48.3978	48.5381	48.207	49.3609	53.2068	48.0438
48.4877	48.5152	47.8149	48.4858	48.4961	48.0166	49.2401	53.2094	48.2025
48.475	48.5475	47.6771	48.4729	48.6103	48.0286	49.4172	53.2606	48.214
48.7151	48.4289	47.7004	48.3748	48.5509	48.1388	49.3825	53.0142	48.2413
48.6514	48.5424	47.7634	48.4639	48.5409	47.9872	49.3168	53.3205	48.1981
48.6276	48.4109	47.6964	48.4111	48.5046	48.093	49.367	53.1583	48.3383
48.7384	48.4313	47.6739	48.4625	48.5365	47.9412	49.2924	53.0554	48.3919
48.7056	48.5236	47.6493	48.5104	48.5175	48.0512	49.514	52.8793	48.3813
48.6978	48.4161	47.6734	48.6344	48.5174	48.0152	49.452	52.8801	48.4018
48.5255	48.4888	47.7721	48.3308	48.426	48.1561	49.5286	52.6512	48.492
48.6655	48.5236	47.9011	48.4184	48.4854	48.2017	49.6589	52.5383	48.4802
48.7121	48.7267	47.8666	48.4549	48.4489	48.0905	49.6242	52.5633	48.4315
48.6604	48.585	47.8717	48.4504	48.3771	48.11	49.5497	52.5811	48.5746
48.6994	48.6008	48.0296	48.5714	48.3767	48.1074	49.6365	52.7097	48.6544
48.7379	48.6216	47.8497	48.5794	48.4635	47.9586	49.5919	52.738	48.5514
48.7836	48.4601	47.8857	48.4838	48.4441	48.0072	49.661	52.6923	48.4422
48.7263	48.4479	47.755	48.5024	48.3378	47.9711	49.5905	52.5124	48.5248
48.7774	48.5231	47.8751	48.315	48.4176	48.0394	49.7337	52.3619	48.6157
48.7237	48.6214	47.8111	48.3046	48.448	48.0224	49.5825	52.2712	48.5542
48.6663	48.5973	47.9477	48.246	48.5598	48.0738	49.5756	52.5069	48.7299
48.6013	48.6446	47.8208	48.1924	48.4068	48.08	49.5663	52.395	48.7735
48.5468	48.3894	47.9412	48.1223	48.5185	48.0671	49.495	52.4498	48.8697
48.7017	48.4278	47.8082	48.0704	48.5651	48.1757	49.5493	52.6271	48.8547
48.5729	48.4459	47.8497	48.0742	48.7016	48.1426	49.606	52.5713	48.8884
48.5486	48.3477	47.9196	48.1349	48.6802	48.2153	49.6214	52.5207	48.7651
48.6257	48.4043	47.9436	48.2379	48.4485	48.0909	49.5284	52.6153	48.7492
48.5833	48.4572	47.7855	48.1522	48.5686	48.0596	49.521	52.5261	48.7465
48.697	48.4849	47.8958	48.2655	48.5388	48.0806	49.5016	52.5556	48.7657
48.5758	48.5642	48.0491	48.1968	48.6996	47.9018	49.6344	52.7029	48.7627
48.5941	48.628	48.0242	48.2526	48.6975	48.0034	49.5733	52.6505	48.659
48.5245	48.6433	47.9714	48.0014	48.5742	48.1766	49.6301	52.6519	48.6211
48.7717	48.4982	48.0822	47.9493	48.5725	48.0374	49.4881	52.6168	48.6944
48.7315	48.4922	48.0686	47.9958	48.6215	47.9968	49.5508	52.5728	48.5632
48.863	48.4826	48.0658	48.067	48.6489	48.1331	49.4746	52.5392	48.4106
48.9749	48.536	48.1432	48.2543	48.5601	48.0851	49.5169	52.5267	48.3871
48.8438	48.644	48.2271	48.129	48.5654	48.0853	49.5436	52.7356	48.2663
48.8975	48.5629	48.2963	48.2761	48.6079	48.0571	49.5075	52.7728	48.2901
48.9347	48.6753	48.1958	48.2522	48.567	48.1065	49.5042	52.7786	48.2902
48.9048	48.5607	48.1838	48.2211	48.8058	48.113	49.4964	52.7386	48.2638
48.9461	48.5243	48.1995	48.2268	48.7942	47.9537	49.6265	52.9343	48.0777
48.8722	48.4811	48.227	48.345	48.4869	48.0572	49.4812	52.5387	48.0179
48.7524	48.4547	48.3256	48.3258	48.5226	47.8999	49.3049	52.4635	48.0289
48.9179	48.359	48.4852	48.3453	48.4271	48.0227	49.4522	52.8215	48.2123
48.845	48.4941	48.3771	48.4177	48.5274	48.0564	49.7345	52.7638	48.1891
48.809	48.604	48.2519	48.5088	48.4557	48.0361	49.6294	53.0012	48.1746
48.7491	48.6369	48.2315	48.461	48.4244	47.9325	49.6993	52.8464	48.2491
48.7391	48.4583	48.1491	48.3823	48.4956	47.7879	49.894	52.6991	48.2451
48.7141	48.41	48.2938	48.5246	48.4737	47.8369	49.8687	52.8247	48.2291
48.6705	48.4602	48.1758	48.4351	48.6215	48.0304	49.8233	52.7477	48.2998
48.6593	48.4145	48.1835	48.4982	48.6846	48.0247	49.7855	52.8014	48.2946
48.7237	48.3914	48.3376	48.4706	48.7276	48.124	49.8683	52.7031	48.3156
48.6559	48.3111	48.2269	48.4876	48.7395	48.1172	49.7321	52.8224	48.3311
48.7722	48.4161	48.1626	48.5198	48.7514	47.9137	49.7696	52.9524	48.3246
48.7245	48.5075	48.2753	48.585	48.6969	48.16	49.8714	52.9876	48.2899
48.8393	48.5492	48.2858	48.6134	48.8262	48.0917	49.8088	52.7985	48.339
48.8434	48.6341	48.3257	48.705	48.7415	47.963	49.8943	52.9119	48.4905
48.7506	48.675	48.2479	48.6372	48.7274	47.9419	50.063	52.8257	48.5169
48.8531	48.656	48.196	48.7543	48.6598	47.9325	50.0393	52.7367	48.5307
48.8937	48.7206	48.3351	48.8164	48.7027	47.9155	49.8273	52.8117	48.556
48.7888	48.7211	48.2696	48.8412	48.76	47.8792	49.9633	52.7987	48.4966
48.8204	48.8312	48.3754	48.817	48.8141	47.8652	50.0473	52.5457	48.4611
48.74	48.7288	48.3739	48.7284	48.7957	47.9367	49.93	52.4762	48.761
48.76	48.8517	48.1292	48.9251	48.5202	47.9189	50.1302	52.6507	48.7886
48.7489	48.8085	48.2177	48.8077	48.685	48.123	49.8736	52.7487	48.7745
48.8924	48.9779	48.1218	48.7023	48.6722	48.1617	49.8625	52.8378	48.9588
48.9571	48.8053	48.2865	48.7109	48.7907	47.9972	49.7943	52.8588	48.8752
48.8021	48.8332	48.5445	48.4875	48.7308	48.0631	49.711	52.9102	48.8347
48.8712	48.7178	48.6061	48.6127	48.6313	47.9425	49.742	53.0064	48.7656
48.8982	48.7417	48.5628	48.6446	48.5917	47.928	49.6491	53.0254	48.7774
48.833	48.7632	48.5552	48.5992	48.6263	47.8502	49.4828	53.0896	48.7804
48.9512	48.7668	48.5278	48.5561	48.6889	47.9113	49.5858	53.0933	48.9307
48.8896	48.6498	48.539	48.6037	48.6455	47.8592	49.6209	53.1126	48.9028
48.9243	48.7356	48.4468	48.5659	48.6054	47.8242	49.7713	53.2325	48.9057
48.8618	48.6388	48.3272	48.6661	48.5282	47.855	49.6577	53.3563	48.8796
48.8225	48.6567	48.3565	48.6094	48.6465	47.9263	49.754	53.2366	48.9379
48.8681	48.6925	48.5345	48.5916	48.6957	47.8898	49.9131	53.2499	48.9152
48.8094	48.6699	48.4587	48.6267	48.6685	48.0802	49.8061	53.4114	49.0302
48.9186	48.6592	48.6787	48.5996	48.6945	48.0607	49.7698	53.0882	49.0776
49.1193	48.5312	48.4875	48.689	48.7281	47.9867	49.8754	53.1024	49.0844
48.9629	48.6085	48.361	48.506	48.7126	48.1174	49.8212	53.2452	49.013
48.9405	48.5816	48.2956	48.4568	48.7243	48.101	49.7845	53.3706	48.9753
48.9763	48.5417	48.3134	48.5353	48.8074	48.0085	49.8287	53.1307	48.7503
48.8829	48.5245	48.3167	48.5704	48.693	48.1182	49.8866	53.0298	48.8484
48.8682	48.5522	48.3631	48.592	48.728	47.9901	49.9067	53.329	48.8767
48.8438	48.4685	48.3664	48.6657	48.8213	48.0716	49.8428	53.4098	48.6524
48.9743	48.4075	48.5449	48.7028	48.7119	48.1646	49.8429	53.3567	48.8133
49.0018	48.5612	48.4609	48.5736	48.6977	48.1152	49.7769	53.2409	48.886
48.9024	48.4688	48.4055	48.4629	48.7467	48.0301	49.7317	53.4073	48.8336
48.8645	48.4292	48.3082	48.5337	48.719	47.982	49.8186	53.446	48.7607
48.8593	48.4596	48.3896	48.5436	48.6204	48.1479	49.7959	53.627	48.7207
48.9503	48.4319	48.3338	48.6432	48.7229	48.0987	49.8035	53.4594	48.8984
49.112	48.3546	48.4595	48.7105	48.686	48.053	49.4428	53.4735	48.9462
48.9514	48.2735	48.5692	48.8179	48.8037	48.132	49.2857	53.6469	48.8001
48.9634	48.289	48.4822	48.7743	48.6655	48.0174	49.5331	53.8419	48.8298
49.0278	48.4527	48.4866	48.8393	48.7521	48.1302	49.6281	53.947	48.6747
48.9487	48.3987	48.4455	48.8405	48.5038	48.1473	49.5119	53.828	48.6573
49.0196	48.2937	48.3052	48.7191	48.6524	48.0193	49.5728	53.7477	48.8432
48.802	48.353	48.2179	48.5869	48.483	48.0252	49.515	53.7058	48.9683
48.9409	48.3126	48.3375	48.5481	48.502	48.1011	49.6985	53.7147	48.83
48.7179	48.2715	48.4472	48.5538	48.5589	48.1321	49.8713	53.6232	48.8665
48.7047	48.3168	48.3393	48.5542	48.7679	48.1762	49.9892	53.6923	48.751
48.6694	48.4829	48.2799	48.6225	48.7253	48.0394	50.0009	53.7277	48.6991
48.6864	48.6165	48.4099	48.5911	48.5082	48.079	49.9267	53.6641	48.6424
48.6996	48.6685	48.41	48.6789	48.6139	48.0696	49.8622	53.3772	48.4521
48.7277	48.5982	48.4592	48.6706	48.6642	48.1679	49.9187	53.3632	48.356
48.8302	48.4633	48.4204	48.6332	48.715	48.084	49.829	53.373	48.3583
48.7669	48.5423	48.4388	48.6974	48.7554	48.0433	49.5671	53.2876	48.4545
48.7469	48.457	48.5715	48.7268	48.712	48.0519	49.5842	53.1079	48.458
48.8755	48.5726	48.5655	48.7853	48.7987	48.0128	49.5524	53.0481	48.4025
48.9513	48.6278	48.4775	48.7339	48.65	47.9041	49.5521	52.9969	48.4825
48.9257	48.5568	48.4653	48.7397	48.6429	47.951	49.7558	53.0661	48.5413
48.9952	48.4849	48.499	48.7258	48.6401	47.9518	49.5322	53.024	48.5674
49.0256	48.3814	48.5402	48.7898	48.5445	47.9147	49.5845	53.1046	48.5358
48.9383	48.3271	48.5505	48.6956	48.567	47.9398	49.5092	53.1813	48.724
48.9788	48.5358	48.4647	48.7714	48.6978	47.9759	49.4973	53.0211	48.6572
48.9198	48.478	48.6488	48.7772	48.6452	47.8514	49.6079	53.0001	48.6441
48.8254	48.3119	48.6344	48.7771	48.5336	47.9491	49.5841	53.0663	48.5758
[truncated: 73,002 more rows]

## Sheet: Gamma_Angles
S1 Data: Time series for the gamma angles (G1 and G2)
hLin28b_3’_G1	hLin28b_3’_G2	hLin28b_5’_G1	hLin28b_5’_G2	dLin28b_3’_G1	dLin28b_3’_G2	dLin28b_5’_G1	dLin28b_5’_G2	hEsrrb_3’_G1	hEsrrb_3’_G2	hEsrrb_5’_G1	hEsrrb_5’_G2	dEsrrb_3’_G1	dEsrrb_3’_G2	dEsrrb_5’_G1	dEsrrb_5’_G2	hWidom_3’_G1	hWidom_3’_G2	hWidom_5’_G1	hWidom_5’_G2	dWidom_3’_G1	dWidom_3’_G2	dWidom_5’_G1	dWidom_5’_G2	TLLin28b_3’_G1	TLLin28b_3’_G2	TLLin28b_5’_G1	TLLin28b_5’_G2	TLEsrrb_3’_G1	TLEsrrb_3’_G2	TLEsrrb_5’_G1	TLEsrrb_5’_G2	TLWidom_3’_G1	TLWidom_3’_G2	TLWidom_5’_G1	TLWidom_5’_G2
64.5327	84.1336	108.076	105.246	59.7949	77.8677	109.416	90.0394	77.126	90.0964	122.488	112.958	68.1822	86.051	102.517	98.6864	50.7919	56.9607	107.826	96.1641	61.3132	102.945	114.164	104.321	57.6928	72.7633	95.0715	102.582	79.2219	88.3224	100.765	85.6902	70.8744	81.3692	130.807	96.3695
62.8724	85.2089	108.649	106.321	62.3542	76.0853	112.684	87.5855	74.8241	91.3958	123.888	113.412	71.7069	83.7021	104.926	99.5374	49.936	54.8354	108.95	92.7162	61.7083	102.351	115.844	103.671	57.5251	77.1206	94.4652	101.665	78.389	85.8441	102.11	85.7332	71.0713	82.1966	129.47	94.1786
62.2421	82.4157	107.867	106.215	61.5773	77.5981	111.105	84.6959	74.5302	90.971	123.799	112.798	68.8259	85.8609	105.566	100.655	46.0477	50.0693	108.923	93.149	60.1164	101.394	116.111	102.675	55.4797	74.5596	95.8087	101.205	78.7583	89.0175	99.6726	87.0609	69.8934	79.4994	129.196	91.4785
59.6409	79.7074	108.363	106.302	62.4704	77.3105	110.584	84.2847	74.0104	89.1548	122.895	111.029	69.2679	88.0286	104.436	98.7421	48.041	53.1984	108.745	94.1474	63.1233	101.465	115.478	103.83	58.2188	75.6583	97.3153	100.515	76.5633	88.4154	101.556	84.177	71.1536	82.0061	130.081	90.0132
59.989	78.9417	107.503	105.959	63.0422	75.8314	110.688	85.313	73.5929	89.5819	121.559	110.1	64.2214	86.8497	102.542	97.0574	49.5323	55.6456	108.193	93.9132	62.5642	98.5262	116.746	99.1129	58.7739	74.8226	95.8735	101.221	74.7298	88.1889	103.47	83.0883	69.808	80.0362	131.055	89.3456
59.2268	79.7279	108.366	107.562	63.9646	74.7412	109.937	83.0857	73.9769	87.1661	120.144	103.763	64.9916	87.5873	103.968	99.4002	49.845	60.8232	108.382	95.8429	61.4551	97.2065	116.909	99.664	59.066	76.2993	95.6837	100.628	74.4409	88.5698	104.211	85.0871	74.9047	82.9155	127.613	92.2124
60.0488	79.3307	110.443	109.395	61.6813	73.7784	108.01	83.9165	73.6463	87.5263	120.154	104.823	63.9225	87.8601	103.109	100.676	48.6119	60.4658	107.058	96.8509	60.6282	95.9747	116.995	98.6696	56.615	80.9141	95.1691	105.301	73.9579	83.2255	104.042	87.3198	74.7781	85.084	128.183	88.79
59.7178	81.9233	113.001	107.439	61.6815	70.9372	104.136	80.1219	72.5985	86.4914	119.435	103.559	63.1703	84.9618	104.368	101.198	50.8436	59.1179	109	95.0107	62.2758	98.4442	116.914	101.03	57.5243	82.9065	95.6981	105.915	71.4856	80.027	101.523	87.8724	73.7448	85.2039	128.012	84.7304
62.3764	80.3827	111.835	105.407	63.8806	72.1475	103.915	80.7552	71.5861	85.407	120.046	101.898	61.0594	87.3045	105.221	100.678	49.8845	56.1591	109.542	94.7257	61.9467	99.7019	115.509	102.716	55.6251	80.7592	97.5055	108.905	69.9882	80.1229	100.293	84.1018	76.3137	85.9361	126.504	85.1814
61.9293	80.8702	112.725	102.815	63.717	71.6052	104.31	81.8569	71.3245	83.6297	119.059	103.235	60.7426	85.6135	103.664	99.8364	49.3989	56.7997	109.383	96.3285	62.8193	101.91	115.237	102.841	56.2474	88.5943	98.9471	107.359	69.6904	82.3747	98.7406	85.4684	76.0757	88.4804	124.367	87.143
60.0309	81.622	114.773	106.11	63.6494	75.4086	106.671	83.345	71.3063	86.9033	120.2	103.356	61.6674	88.2569	104.035	101.228	50.7734	54.2523	108.618	95.012	63.5825	102.585	117.134	108.021	57.325	85.9645	99.5467	109.331	67.6503	80.3581	98.8377	88.8391	74.72	89.8535	124.065	90.6968
61.1109	81.8602	115.261	107.784	63.7895	76.7373	110.144	79.8888	73.5419	82.8454	121.222	101.43	60.4847	87.3784	105.012	100.037	53.2057	55.4958	108.648	94.9247	65.6535	99.3142	117.101	105.844	57.6607	87.5762	97.7728	108.042	67.3611	79.9649	99.7769	85.1573	75.483	92.5985	122.845	92.6786
60.5467	80.5391	115.098	107.867	63.3883	76.0241	110.055	79.0076	75.2517	84.5694	120.759	101.597	60.8759	85.6442	105.545	100.653	52.3036	54.9687	106.343	96.6122	62.0631	100.738	117.984	108.061	55.8428	84.4907	100.159	106.213	71.525	81.0379	99.7722	85.2568	76.7734	88.6103	122.659	93.9145
62.2848	81.5536	114.643	105.028	61.8334	75.342	109.272	80.9623	76.3927	85.1517	120.581	102.111	62.9862	84.2452	104.851	102.199	49.4774	52.5955	104.907	98.3524	63.9869	101.938	119.263	107.781	55.7568	85.3177	100.26	105.366	71.0363	82.7669	100.382	85.9864	76.9135	89.0505	123.58	94.8196
63.9361	81.6001	111.843	103.38	58.5251	73.5608	109.632	79.5489	76.1909	84.0154	117.587	99.9621	64.8464	84.9403	104.581	104.153	52.7692	55.0469	104.722	97.3182	63.3667	100.561	119.579	109.91	56.2689	88.0737	99.4429	105.958	67.1342	80.6734	101.658	88.7037	74.4288	92.2338	126.974	93.4502
66.4716	85.4892	116.138	103.685	57.7564	72.3759	108.834	80.5286	76.7262	84.1801	118.701	101.394	61.0081	88.9769	104.001	107.179	52.64	58.259	106.214	98.4218	62.1043	100.119	120.492	113.808	56.6035	87.3751	100.9	102.725	69.8853	79.085	101.463	88.7414	72.44	92.5827	126.708	92.8968
67.6156	84.9695	115.169	102.524	59.9941	71.5351	109.297	80.2344	75.9535	86.6241	118.573	105.02	61.2424	85.0825	99.9965	105.783	49.3506	57.241	108.658	100.251	60.3537	102.373	120.933	115.057	57.7071	86.2146	100.292	99.9816	70.6967	79.2155	102.647	89.2678	72.8545	90.4938	126.254	95.2435
67.7593	86.4724	114.568	102.725	61.4983	70.3857	109.089	79.4297	75.4374	87.556	118.418	106.529	59.4165	86.8808	103.501	106.848	49.6155	62.2323	108.206	101.629	58.0741	102.816	121.979	117.83	60.5168	84.347	101.472	98.7779	68.1565	75.5714	104.514	88.9171	72.1871	89.3168	128.229	88.8582
65.1735	86.0756	113.528	102.762	61.3813	70.6578	108.086	79.1349	74.3659	87.5911	120.674	109.364	58.8916	88.5736	102.24	105.68	48.9568	59.3832	109.386	99.4048	59.3884	100.501	118.395	113.826	62.3541	81.4756	99.5854	99.9688	69.9644	76.7118	104.808	87.1107	70.4875	87.9066	126.961	89.8256
65.2832	85.6992	114.571	107.043	60.1201	73.0326	105.832	80.5695	73.8484	87.8122	120.821	111.534	59.7282	86.5086	104.997	105.241	48.9879	60.06	109.114	101.114	60.6109	99.6178	119.936	111.69	63.2631	79.5555	99.9734	103.484	70.2496	76.1215	104.049	86.0099	69.0136	85.8321	129.007	91.1866
66.4613	87.9261	114.889	106.946	59.5882	73.9011	103.732	79.0574	73.8229	86.3032	121.034	106.72	58.6878	89.1116	103.346	105.679	47.1259	58.2214	108.648	102.498	63.5246	101.961	118.974	110.477	61.8935	80.5291	101.265	98.225	75.3597	81.0837	104.434	88.8619	70.0398	86.7557	126.316	90.298
65.7811	85.2244	115.873	111.175	59.764	75.4945	102.363	78.8668	74.1353	86.1752	120.43	106.545	61.1478	89.1976	104.408	107.162	45.7936	61.5128	109.202	99.5749	63.3428	101.991	119.333	111.087	61.277	79.2809	100.467	99.4811	74.5705	77.9536	103.58	88.6161	70.0093	87.5862	125.774	89.3351
67.5484	85.7628	114.023	110.565	60.5859	75.075	104.876	77.978	74.7754	83.985	121.106	105.382	64.4449	85.4402	104.386	108.005	46.9798	63.6991	109.142	99.1883	63.1698	98.9004	118.986	111.307	61.6885	78.966	102.209	99.5618	75.7943	77.7399	105.506	85.3887	70.8191	92.2136	127.69	91.2945
64.4376	82.0716	113.043	109.837	61.1667	74.1242	106.19	79.5019	72.5666	84.6158	120.037	107.397	64.0915	82.9018	105.097	107.337	46.1237	61.6617	107.981	98.5766	60.1537	99.4841	118.537	109.395	61.8583	78.5124	98.6339	100.73	76.5195	74.1299	104.718	85.4227	73.3505	89.9042	129.75	90.9532
67.575	84.4387	114.93	108.61	62.0538	77.1627	105.244	80.3693	72.9787	85.8142	119.498	109.201	63.512	84.6376	106.099	109.917	48.0205	66.3124	109.636	98.0104	61.031	101.455	117.509	107.111	62.7553	79.4929	96.3897	93.4108	75.006	74.7385	101.405	83.9676	73.2596	89.0492	126.576	87.786
69.1542	85.8777	114.058	110.136	61.3759	74.3114	104.473	79.7563	75.7773	86.2935	120.491	110.952	64.8271	82.649	105.053	110.246	47.9315	66.5563	109.055	101.443	61.3676	99.4733	119.082	107.157	65.068	82.9769	95.5912	93.9469	72.7749	72.3232	100.736	83.6648	69.9272	86.2752	125.834	86.467
68.4491	87.8918	112.555	109.039	61.5847	73.0147	104.17	80.249	76.7465	85.365	121.029	106.65	62.2701	80.0302	108.206	109.149	47.527	67.3858	109.8	103.446	61.6115	98.2004	121.325	107.571	63.6462	80.8474	96.3101	95.7343	74.6183	74.2446	100.966	83.6418	70.8859	87.8374	124.685	86.6236
66.9464	86.8969	113.256	109.281	63.4738	74.0961	103.734	81.8107	75.5752	85.647	121.969	106.253	65.4974	83.4058	107.751	106.165	49.0175	65.7214	107.206	104.254	62.3658	100.338	121.795	104.112	63.5622	81.1613	94.7912	95.1635	75.3275	70.4738	100.596	84.5502	70.3816	89.5474	123.189	88.7951
64.4006	85.4221	115.813	109.877	63.2338	73.5058	102.199	81.3697	77.7572	87.0876	119.223	106.921	66.8063	83.0174	107.282	104.712	49.2696	67.2217	107.792	105.677	61.5353	100.903	118.311	101.894	60.6905	81.9138	94.2447	95.5147	75.5455	72.0649	103.439	84.005	73.4535	89.2896	126.816	88.025
64.3071	87.1681	114.865	111.359	62.3099	72.0862	102.107	82.2622	79.5533	84.8597	123.211	106.074	67.766	83.4782	107.779	103.586	47.1551	66.3426	106.109	106.352	61.1598	97.9285	116.108	98.6672	59.6061	83.9684	95.0895	92.8881	75.8546	70.8024	105.225	84.4525	74.4969	93.4184	127.042	89.1572
66.3465	86.291	117.006	112.129	62.9927	73.7881	100.565	84.4965	77.1003	85.6396	121.576	106.763	67.0007	85.5828	108.044	102.904	47.8944	64.1966	110.254	104.364	60.5186	98.7913	117.676	96.2639	59.669	82.4006	91.4075	91.313	77.2151	72.9029	104.054	88.1823	73.3412	93.0628	128.32	89.8091
68.1248	88.5645	114.796	112.82	63.4847	73.717	102.097	85.713	74.0964	85.601	119.764	106.201	69.6339	87.3338	111.711	104.941	45.7392	61.5213	110.65	103.049	61.604	99.7287	117.76	95.8454	61.8803	87.1131	93.9244	93.3841	76.6365	74.4379	102.966	88.0753	73.1769	94.298	127.327	86.0232
67.8192	87.062	114.536	113.423	63.6202	72.1622	101.238	84.1848	73.7632	83.9605	120.238	105.682	69.3017	90.3115	111.756	106.551	43.0277	60.1107	110.243	104.071	62.9433	99.3025	117.348	98.2851	62.6866	85.4602	94.1924	95.0011	76.0178	73.7529	102.341	88.0765	74.6133	94.0159	126.64	84.4214
68.1164	84.7172	118.037	111.258	62.5295	72.547	101.677	83.1833	74.9004	84.0659	118.668	106.708	70.4203	90.1951	110.225	101.6	42.1329	58.8589	109.612	105.014	65.4696	101.887	116.538	100.93	60.3516	85.4043	93.2186	90.2564	75.1916	70.7689	102.823	88.1908	71.6825	93.709	125.147	85.9664
64.7915	86.6879	119.809	113.936	60.8221	71.912	99.9501	84.2931	73.7547	83.3641	118.963	107.195	72.9079	88.4716	109.609	103.658	44.8469	63.2181	108.674	109.569	65.5841	100.479	117.52	101.465	59.3235	85.5052	90.9912	89.378	76.1188	71.232	106.289	87.9767	70.9555	95.9276	125.895	86.6875
62.5462	84.819	119.441	112.081	61.8171	75.2377	99.4665	87.2096	74.2111	81.5763	118.129	105.848	70.2395	87.8839	108.747	106.25	46.8309	65.9919	107.712	108.544	66.4109	101.17	119.763	100.99	54.4039	86.8751	92.9429	88.8681	75.0189	74.0512	106.373	88.166	70.9728	94.8877	126.247	93.461
60.6672	85.3216	116.831	110.711	61.0519	73.3343	96.8465	85.7854	71.9141	79.3955	121.067	106.746	70.4853	89.2447	108.791	103.154	49.5541	68.3353	108.551	107.035	64.4441	101.876	120.867	104.101	56.6204	92.0268	90.3957	90.4622	73.1375	75.0491	103.685	87.5887	71.4679	97.4575	127.347	91.1425
61.9486	84.6697	118.14	109.597	62.4409	71.217	99.1753	85.2074	72.7537	78.7506	123.154	107.481	68.4668	87.5175	109.646	104.738	50.6095	66.1063	107.231	105.498	66.773	103.068	121.651	99.0207	56.1025	98.143	92.9675	93.6756	73.0003	72.4024	103.557	86.9647	73.8702	98.1604	126.123	87.2332
62.5256	85.9658	116.877	108.499	58.4264	69.9232	99.7538	85.4792	72.8216	77.2238	119.681	103.575	69.9234	90.4359	108.385	105.448	49.4654	65.2521	109.002	103.04	68.7924	101.751	120.487	97.313	56.7725	100.918	88.178	95.6793	74.3121	72.8343	102.106	89.7722	73.0981	97.1014	125.587	90.68
63.2128	85.5802	119.51	108.582	60.1749	69.21	100.607	87.9859	71.452	77.8216	119.55	103.703	70.1163	88.2595	112.302	105.991	49.7324	65.9764	109.951	103.363	68.5736	99.2822	118.275	97.0811	58.4896	96.511	88.1208	94.8723	72.0434	71.2192	99.9362	88.3244	75.2221	95.9743	126.846	91.0506
62.4845	84.7504	118.959	109.177	59.6511	69.3138	98.9351	86.0494	75.2215	76.3591	119.019	104.296	68.6718	89.2798	113.598	109.391	47.9148	64.2071	110.81	103.679	65.7849	101.14	119.592	99.9749	59.1619	99.4292	88.5287	93.3827	72.123	72.8284	102.032	88.6901	74.4989	92.7558	123.85	92.6856
62.8808	87.4924	118.168	110.474	63.0167	71.7114	98.3184	85.3323	73.0875	74.5577	116.887	101.99	68.5206	90.031	111.819	111.932	47.5207	66.4293	113.188	101.571	65.3214	103.703	119.426	102.407	59.6422	98.9352	87.2223	93.176	70.4906	74.1981	100.179	86.3967	73.8319	92.1248	123.939	87.0802
62.9035	86.2022	119.518	110.61	62.1899	74.7104	98.5704	85.084	71.4577	77.2068	118.348	104.661	69.0878	91.233	115.277	111.035	46.9949	61.8441	109.228	100.177	66.1992	102.052	119.947	98.5309	59.1993	99.5206	85.3872	91.727	72.3332	75.132	98.0961	86.0554	71.491	92.5824	124.772	85.4928
64.3586	84.1727	120.189	113.481	62.9995	73.8019	99.9035	86.2713	73.3043	78.2975	119.183	103.42	68.478	92.374	119.145	114.379	48.9381	58.5491	107.643	99.0165	64.6378	101.659	119.052	101.516	58.952	99.3564	86.9963	91.8041	69.9752	72.4627	98.9068	85.119	72.7535	88.0264	125.297	84.9994
68.6065	83.0647	120.527	111.02	61.1465	73.4598	99.3439	86.6495	72.9673	80.6034	121.88	106.532	67.7147	93.3444	116.837	112.094	47.3075	62.2222	109.709	97.3222	63.4783	100.623	118.38	101.971	57.7103	98.0672	86.0942	93.4821	73.1277	73.4051	100.593	87.6832	72.6511	91.3711	126.185	86.6361
67.8136	84.8253	120.549	112.283	62.2337	75.017	98.8095	85.7741	74.1342	79.712	123.495	106.907	66.9093	94.7332	118.18	114.835	48.2931	65.4961	110.756	98.0008	64.3422	100.301	121.268	101.34	57.4041	96.3406	82.5331	96.0543	72.2906	74.8417	99.3006	89.3613	71.7669	88.3626	129.806	90.0156
67.8819	85.445	121.586	112.42	62.7042	74.3765	99.9218	84.7004	70.2156	81.6307	121.93	104.633	67.8987	92.5754	120.201	112.218	48.7356	65.9076	111.665	100.567	67.1621	100.105	120.347	102.605	57.7039	96.782	86.1654	94.6213	71.8362	77.7846	96.0233	88.8454	68.7838	90.6046	128.627	88.5387
66.2497	85.0698	119.677	112.095	61.2859	75.0248	100.399	83.1438	72.1886	82.6401	117.678	101.29	67.9782	95.6602	121.158	112.948	48.3839	62.0763	110.581	98.717	67.0037	97.6897	120.879	104.14	61.3809	97.0398	88.9124	94.0617	75.3514	75.8071	96.9102	89.5711	72.428	94.1076	131.629	88.5331
65.6056	83.7639	116.934	112.088	62.0082	77.4304	100.375	83.237	74.4138	84.115	117.664	105.977	67.1238	95.0741	123.482	113.015	50.2352	63.117	110.174	101.356	65.6907	98.3296	123.105	105.023	60.5469	92.3098	88.0163	92.865	74.085	73.9066	95.976	88.4508	71.7243	96.5372	132.379	88.1285
68.5562	85.2402	115.532	110.221	63.13	73.189	101.139	84.1641	75.9256	84.0307	115.543	105.419	68.4263	91.355	124.321	112.254	51.5675	65.1903	109.495	100.92	65.6895	98.212	121.937	104.947	58.7678	89.7683	89.1884	94.5812	75.5247	74.7713	96.8915	86.9743	73.2481	95.9468	136.377	89.4499
69.7025	84.7568	112.81	106.264	64.2552	73.148	103.284	82.0055	74.7731	83.8413	117.545	105.475	67.4765	91.0252	122.696	112.781	51.4412	64.6869	109.311	102.186	64.432	94.8136	122.032	106.434	59.599	91.0805	90.0332	94.7353	77.8203	76.0349	95.6996	86.3695	72.5154	95.0302	134.752	85.9984
68.4014	81.1551	111.247	107.374	61.0532	70.6498	105.367	79.5735	75.588	83.2136	118.467	107.19	66.5424	92.7058	124.329	115.667	53.0761	64.9651	109.491	101.499	66.108	96.5035	121.408	103.603	60.6368	90.6343	87.2998	94.191	78.1197	79.4773	95.5943	87.2952	70.6531	94.1058	135.574	84.1392
70.2022	81.3898	112.087	107.833	60.7717	69.7438	105.283	81.408	74.2504	80.8354	119.596	108.541	66.1408	91.7283	121.928	113.357	54.5384	63.9637	108.803	100.627	65.585	96.9837	120.504	105.14	60.0243	87.3329	85.6275	95.1668	76.7658	76.1747	98.1961	87.3835	70.1063	94.6413	133.245	84.9515
69.4548	82.3862	111.264	107.477	61.2425	68.2824	106.082	82.1414	77.216	82.6005	118.115	105.954	66.7246	91.8721	121.98	113.11	55.2267	62.8574	109.132	97.447	68.6203	97.2793	118.367	104.648	62.0813	92.963	85.7481	93.3786	74.7671	74.8715	97.4187	86.169	68.0144	92.9739	135.135	83.0942
67.0824	80.9416	110.315	106.331	59.1278	66.2192	106.44	84.2637	76.0389	82.0296	117.011	105.774	66.3722	91.3989	122.118	115.193	56.777	62.3803	111.827	96.1573	67.1018	96.7351	119.214	106.577	64.024	92.1535	90.0718	91.9277	70.8768	75.0767	99.6657	89.7022	68.2526	91.9624	134.396	81.1093
66.6675	81.7813	107.976	104.562	58.8292	64.4192	105.552	83.4702	80.5329	82.7401	116.663	105.223	64.0599	93.0102	121.926	114.346	59.8612	64.0487	110.616	96.1819	65.6152	99.6831	122.784	109.598	62.0708	91.113	89.1591	96.5521	69.6436	78.1459	99.5859	89.5896	69.9574	92.2881	133.948	83.5883
67.4405	84.1462	108.759	105.989	61.3945	67.6988	104.621	81.0291	80.6429	84.4997	117.291	106.093	64.7793	91.7264	122.024	114.356	61.4338	62.8919	112.972	98.2224	63.5801	97.3599	123.364	107.758	64.255	92.9406	87.9384	96.5917	71.1727	78.2027	101.437	88.3695	70.941	91.6483	132.474	83.7798
63.8498	80.1278	107.733	105.533	63.1621	68.9839	102.677	82.0734	80.5237	83.3864	120.26	106.625	64.0109	91.2657	122.237	116.045	60.6265	61.6697	113.548	99.6291	63.3051	98.8964	122.609	112.326	66.4975	93.2298	88.3387	97.8063	69.9928	82.3751	97.9141	90.0016	70.9658	95.9502	129.543	83.4423
65.0418	81.0952	106.288	105.372	61.7914	69.28	105.534	81.1115	80.6311	80.2652	118.215	103.196	61.8373	91.2206	118.963	114.714	59.9845	64.8475	114.393	97.5976	64.4782	98.0658	124.089	113.628	68.2102	92.2677	88.6848	98.938	71.2838	84.6315	98.5262	91.2583	71.1898	94.1772	128.678	83.7086
67.6536	81.1794	101.369	100.832	61.3638	65.8838	105.296	80.4733	80.2294	82.7325	118.068	103.749	61.2365	88.9925	118.538	116.065	58.3079	64.446	113.017	99.5983	66.4256	98.7916	124.595	113.294	67.5049	93.9159	88.332	97.1603	71.0776	85.0203	96.3521	92.6769	68.7045	93.4239	128.032	84.152
66.8222	80.8187	97.6047	97.5424	61.7578	66.6964	103.088	81.3975	82.9648	84.894	121.214	102.337	58.2548	86.1092	117.383	115.943	58.8836	66.605	116.904	100.499	66.731	99.9973	124.124	116.113	69.4452	95.5943	91.5972	94.7962	71.2264	84.5781	96.9205	90.9765	67.9332	92.8158	129.378	81.6184
68.4243	79.2878	95.3449	96.6322	63.3309	65.5836	100.059	82.369	84.2455	85.8216	120.35	99.5181	56.5342	83.1577	118.295	116.297	59.5704	63.8153	113.74	96.4744	64.6543	101.107	123.776	114.775	71.5425	96.285	91.9447	93.4385	68.2575	87.8398	96.1107	89.6929	68.8511	91.8805	130.982	78.3018
68.7558	76.9962	96.5278	95.5653	64.9504	67.7791	101.544	82.716	85.7769	87.5449	117.186	101.023	57.035	81.9399	119.2	115.306	59.6474	60.4215	113.294	94.7916	63.3684	105.31	122.953	117.886	66.5452	94.3382	92.7124	89.3512	68.3792	85.3075	96.4349	90.4318	69.8656	91.1295	131.006	82.296
69.2658	78.795	100.445	98.2227	63.6387	68.7959	100.033	79.7138	85.9295	87.7487	116.257	100.413	58.2507	79.8587	120.917	114.843	58.4199	62.2015	113.752	96.9643	64.4696	103.344	123.683	120.331	66.3871	88.5258	88.6364	87.7417	66.651	84.9249	96.8143	91.7016	69.2216	89.3823	130.18	80.9687
70.6873	79.7687	101.072	97.8739	64.0289	65.61	101.496	80.1737	81.889	85.0933	115.038	97.965	58.047	83.0719	122.759	115.653	57.1804	64.6599	113.662	97.1995	64.4306	103.938	122.61	119.504	66.9912	89.3154	89.5123	85.2642	67.3238	84.6214	96.1975	90.7932	69.1001	89.0295	128.748	81.9875
69.4446	79.1593	100.91	98.4883	61.0328	66.008	101.442	81.3348	82.009	84.7029	116.227	99.6058	58.5243	81.812	124.219	115.165	57.2463	65.6189	111.805	94.8463	64.9846	101.564	122.667	118.954	66.9289	90.5818	90.2053	85.7341	66.0685	84.7357	94.824	91.6	72.1123	90.4186	125.605	81.8796
67.2221	78.1205	102.034	99.2081	62.805	69.394	101.928	83.8138	80.151	86.0731	114.435	98.7321	60.2118	82.8438	124.472	116.487	60.1896	68.6407	111.762	94.8696	66.4064	100.811	123.531	118.653	60.1067	85.6646	88.549	86.4909	63.9924	85.3515	95.0316	93.5292	73.0652	89.905	125.872	83.3993
66.6222	75.2571	103.069	97.8542	62.1163	68.9033	101.426	84.3063	82.2681	89.9792	113.425	97.9845	55.6897	85.5114	121.705	115.185	57.709	67.6186	113.638	97.4201	67.0169	101.212	123.877	116.996	61.1321	84.4223	89.2548	87.5185	65.2301	88.6346	98.9146	93.3965	71.5395	91.156	121.999	79.5236
64.4811	74.4769	101.168	95.7867	61.7003	68.814	103.083	82.364	82.6599	88.7832	111.53	98.9343	54.8565	84.588	122.634	118.609	55.449	69.7812	110.843	96.3427	64.4264	103.088	122.753	118.763	63.6676	83.9828	91.6038	84.5361	62.4331	85.2426	99.7436	90.9098	71.8772	89.951	121.802	82.6593
65.0907	77.5873	99.4055	97.1735	62.0703	68.4481	102.892	82.2975	83.3339	86.43	112.295	98.5526	53.7875	83.5536	125.691	118.855	56.1704	68.7861	110.838	96.4948	67.5404	100.575	124.335	115.603	61.3969	87.2272	94.5561	81.3581	59.4318	85.0559	101.935	92.9245	69.8752	88.9657	120.518	86.0387
65.5251	74.7317	102.737	97.7472	60.0079	70.1375	101.858	81.6952	80.4136	85.7681	111.283	97.7053	55.0852	80.5651	124.124	118.728	56.1228	68.2993	109.447	96.4731	68.2264	101.18	122.115	113.813	60.2429	88.1655	97.8178	80.9875	58.8709	88.2432	103.971	92.934	68.5344	91.0908	121.657	88.1813
66.2002	77.2427	104.146	101.315	61.2681	69.2925	101.667	82.6141	79.1071	81.6015	111.546	96.877	55.9822	83.3595	121.251	120.523	52.7443	67.4299	109.623	93.8182	68.2436	103.025	120.886	111.963	62.8327	87.6179	96.6821	80.0064	58.1208	90.8615	104.546	92.0416	65.8379	91.624	122.372	91.5227
66.1896	75.5939	105.829	98.17	61.9909	67.0872	103.219	83.9371	82.7609	81.7928	112.71	98.5366	56.7487	81.7326	121.638	119.021	51.9096	64.7263	108.479	93.9886	66.6402	101.153	122.004	115.255	66.1772	84.862	97.9324	83.641	61.0126	92.5653	101.607	94.1438	68.2147	91.5208	121.302	89.9278
67.2351	74.5066	105.63	99.5594	60.1151	67.4913	102.791	84.3388	79.09	81.2814	112.398	98.2093	60.7235	83.6842	120.045	119.52	51.2883	64.1331	106.978	91.9131	66.4753	103.198	120.418	117.262	64.3789	89.4271	96.701	84.4644	61.9738	86.9588	104.336	93.1608	66.7255	90.0819	117.823	90.0724
67.629	76.0605	105.64	98.7541	61.5177	68.174	103.407	85.1647	77.5486	82.6897	113.108	95.7681	62.3084	82.9296	120.331	121.706	50.1804	62.4184	105.537	92.7958	67.0088	102.261	119.163	116.896	62.3195	86.6644	98.3689	83.1668	61.209	86.495	104.827	91.8205	64.5363	91.6046	118.277	92.5847
71.0177	73.5758	106.198	95.8285	62.1607	67.0673	103.137	83.623	77.1016	80.1001	114.398	91.3322	61.6387	84.6466	121.96	122.62	50.5828	59.0846	106.514	90.2632	67.1193	103.911	118.51	116.714	62.0666	87.0563	98.9707	83.2823	61.1076	87.2282	106.833	92.1924	66.0754	95.0024	117.987	90.3977
72.1293	73.6747	107.072	99.3579	61.3985	65.1208	102.744	83.3458	75.7288	80.638	109.033	91.1076	61.8485	83.2001	123.062	121.025	50.6264	58.2321	109.104	89.0807	67.608	102.377	116.168	117.618	62.2483	89.9526	98.6295	84.744	63.6019	87.3006	107.511	90.4751	64.685	96.1059	118.342	93.3441
74.269	69.3996	106.933	96.7542	61.2673	63.6284	101.716	84.4294	76.8507	82.1618	109.751	91.4175	62.1803	86.2242	127.387	123.188	51.759	61.9191	108.071	92.6087	64.5273	98.9952	118.356	115.136	63.1552	92.7337	99.0307	80.9477	65.6375	84.9442	105.58	90.2026	63.8929	93.9033	116.79	93.3321
74.1152	69.8403	108.017	94.4406	59.7942	65.0521	99.434	82.2057	76.4864	82.0578	111.198	90.3886	60.4053	88.5993	125.615	122.552	50.4477	62.0714	105.543	92.3932	63.4136	98.1919	118.308	118.082	64.4519	94.1502	100.784	81.0885	62.1059	83.9856	106.203	89.6905	60.5176	92.2025	114.115	91.0305
71.5714	65.8288	108.591	96.9585	59.8935	65.044	102.01	81.9163	76.8909	78.1821	111.255	90.5747	62.1522	87.177	123.431	119.939	51.4799	65.4913	108.793	93.8815	62.7539	101.089	118.338	118.964	65.0555	94.7738	102.012	80.7881	65.0895	80.5953	107.03	89.3569	62.4318	92.2889	113.64	91.0506
71.011	62.5057	106.746	96.5188	58.6763	66.8734	101.838	82.7709	75.5864	77.1509	108.549	88.3891	61.4664	88.1766	124.525	122.796	51.475	70.8395	106.702	93.7662	61.9363	102.975	117.231	119.108	65.564	94.1347	101.813	82.1295	62.6194	81.97	108.127	90.7561	65.6715	94.2516	112.123	91.0366
71.3701	62.4173	108.9	95.3393	60.7111	65.8459	101.987	83.9009	74.8766	78.8626	110.041	89.1382	60.6758	86.5654	124.499	122.713	51.7565	70.8865	108.248	98.0918	60.719	101.404	115.15	117.548	68.2387	96.5139	101.511	82.7653	63.1638	80.9592	107.787	89.4226	65.1477	93.1143	111.882	91.8278
69.5929	66.3894	108.457	98.3546	58.4615	67.2413	101.8	83.7452	74.5534	77.2887	111.999	90.9282	62.7285	84.2817	125.488	122.242	50.0321	72.7935	105.407	100.369	62.5734	105.519	114.476	118.059	64.6883	91.7672	100.45	83.3313	63.923	78.7419	110.082	89.5234	63.9997	92.003	113.234	88.1225
68.9296	67.1514	106.303	98.024	58.3473	69.9652	100.245	84.8699	74.2991	77.5385	112.324	91.9175	64.2931	86.3673	128.256	123.043	48.9609	70.9311	109.729	96.0259	65.3514	104.874	114.169	116.996	67.8752	89.3564	102.636	84.8172	67.9072	79.3171	111.656	92.2042	63.9557	91.7845	115.315	86.8448
64.7329	66.0825	103.74	97.1154	58.3354	69.237	100.462	85.6879	76.2031	78.914	111.048	88.8437	62.6757	85.8365	129.034	124.264	48.6535	69.4689	107.141	96.791	62.3791	103.972	114.275	119.593	67.5123	87.4607	100.676	80.5648	67.0057	78.7465	110.51	93.431	61.4787	94.3141	116.924	86.89
66.3361	66.6917	103.463	95.0762	56.869	69.4988	98.0824	86.6022	77.3275	79.0458	112.105	91.3338	64.8421	87.3184	127.629	123.827	47.3777	68.7737	103.551	97.1113	64.4063	105.518	111.599	119.841	67.1699	88.1213	97.2917	83.0069	66.5367	78.3064	107.905	92.8875	62.9206	94.6193	119.178	85.7847
64.2908	66.2359	102.34	98.0636	57.1919	69.9657	98.2189	86.7915	75.5939	76.9323	113.065	90.3425	63.5323	85.7522	130.16	124.845	49.1641	71.2392	106.155	96.8411	62.4837	106.919	115.937	122.538	67.0728	87.9264	95.159	83.2868	67.1534	80.0032	106.959	93.292	61.1974	95.9208	116.863	85.3621
66.2876	64.1141	99.2679	98.7353	57.7281	71.4021	101.68	85.7912	74.7294	77.2646	113.473	90.5188	63.0449	88.7277	130.175	124.875	50.7135	72.2899	106.376	99.2558	63.4537	104.283	117.168	126.377	69.9569	87.6959	94.5742	83.5359	66.075	76.8369	104.577	90.6515	62.2436	94.3354	114.901	80.8734
65.3565	67.0517	101.151	101.772	57.2821	71.0782	100.301	85.7904	74.3114	79.3435	114.219	89.2769	62.2064	86.4872	133.513	127.522	49.3564	70.1641	105.655	98.7971	61.2192	104.953	115.728	125.692	69.7225	81.7983	95.6045	84.6568	65.5584	77.3019	105.333	91.1053	63.8183	92.329	117.903	76.5084
67.7457	68.0849	99.9356	102.801	57.003	71.9671	99.1045	85.207	72.8712	78.8719	113.954	91.355	63.0722	87.0635	132.448	127.762	46.3741	69.8437	105.495	100.18	62.5944	104.536	115.681	126.414	68.6532	78.3915	95.3347	84.7943	66.9456	76.8254	103.542	89.0679	63.592	93.7917	119.346	80.843
69.6749	67.8395	101.112	103.913	57.4612	71.7368	100.812	85.0655	73.2212	76.3346	113.019	91.3473	63.8894	87.4362	132.303	124.756	46.6685	73.1825	107.557	99.8733	64.0554	105.879	116.178	125.003	70.5499	80.7706	94.1612	85.4565	64.7398	79.7303	105.674	90.2818	63.1381	96.2873	116.346	82.0016
67.2883	70.8368	100.342	106.33	58.6744	72.8245	100.117	83.566	73.7308	77.5092	113.585	92.7069	63.4698	87.6531	134.18	126.763	46.456	71.2465	105.595	100.453	63.3506	104.75	116.211	123.085	68.4744	85.169	94.1503	86.6361	65.9488	77.0084	104.75	93.6178	64.3942	93.216	118.025	82.8728
68.4477	71.1591	102.466	104.709	60.0501	74.2444	99.6223	85.3757	73.6963	80.2971	112.276	93.9951	60.6264	85.7718	133.225	123.26	46.6692	70.8674	101.961	94.9668	62.9901	106.474	117.204	124.484	68.3152	83.8491	94.9751	90.4709	62.1248	80.1283	104.866	91.3615	64.4257	96.789	118.066	80.1816
68.116	70.9765	103.89	102.774	61.0719	75.0448	98.8181	84.2618	73.9089	83.1494	115.295	96.6971	59.781	84.3586	132.755	127.635	41.883	63.9916	102.001	91.7828	63.6493	106.705	120.566	127.529	68.3139	84.7472	95.4959	86.9877	64.4793	81.5304	98.3627	90.7015	65.6158	93.874	116.447	80.5829
66.8843	71.9834	104.399	104.657	58.7941	75.144	98.6588	86.3229	72.679	83.5565	118.456	100.617	60.9921	83.9486	134.728	129.431	39.3937	59.4649	104.317	91.5732	61.2979	106.543	117.723	126.373	70.5883	84.1904	96.806	89.9456	62.0542	79.2457	97.2306	91.0545	63.319	92.3366	117.719	80.7752
66.253	73.5804	104.676	108.705	57.9946	77.4158	98.1059	85.3225	70.8726	83.4237	115.442	100.822	59.9408	84.6955	131.875	130.995	41.4115	56.6562	103.374	89.7861	60.1523	105.599	118.008	129.74	70.8187	87.8236	95.9217	90.8794	62.9607	81.652	99.7717	90.5927	63.3376	91.594	117.94	82.1362
65.3698	70.9901	103.624	108.058	58.0044	78.4394	100.066	89.3569	71.7535	82.9828	115.531	101.626	62.075	83.9696	131.445	130.404	40.5444	56.1533	101.689	92.2844	59.0606	103.363	115.401	125.514	72.4478	86.7332	95.1955	88.1306	64.2947	80.7258	99.7283	92.917	64.5627	97.8178	118.77	82.2079
62.8538	69.7697	106.578	109.578	60.0463	79.2452	100.898	88.3945	68.8428	81.8236	115.519	101.869	62.8094	84.5288	127.36	130.74	40.0059	53.9616	102.33	93.6867	61.0379	100.679	116.169	125.302	71.6452	89.1825	93.6253	86.2487	62.3602	79.7078	98.5556	92.6404	65.3467	98.944	115.333	80.9161
60.8086	71.4393	104.391	110.041	55.8846	75.9794	99.6177	88.4985	67.6871	82.4327	114.397	101.189	61.6987	81.0611	127.074	126.549	40.2119	56.8136	101.472	93.4317	56.5774	99.7829	112.73	124.741	68.2766	85.4928	92.2841	86.6259	61.9052	81.4387	97.1189	94.7646	66.2771	97.5464	115.531	83.2188
60.2541	76.0693	104.406	113.942	57.301	78.8782	102.255	89.4816	65.1914	81.0922	117.368	102.737	61.76	81.5111	128.285	128.883	41.9952	60.2259	98.2967	96.8282	56.6076	100.513	117.544	125.877	65.5007	85.5896	91.069	88.1892	64.5948	78.5702	99.2177	93.4007	67.3908	96.0823	120.612	86.3519
60.4672	77.8985	106.437	114.567	56.0422	75.7856	102.024	87.5909	67.371	77.9537	117.757	99.0272	60.3829	82.4054	128.98	127.055	41.8502	58.8829	100.413	94.4616	56.4837	97.0277	117.136	124.718	65.4088	84.6732	97.8534	89.9198	65.2696	76.4893	100.67	89.7279	72.1976	97.4659	118.688	85.9985
64.1081	75.9449	108.443	111.472	55.6868	76.9785	104.197	89.2858	67.5447	75.7419	116.689	101.092	60.7536	86.4426	127.326	127.384	44.0961	58.9047	101.976	96.8978	57.1698	98.7797	115.475	123.808	65.0219	86.3335	95.3435	90.2737	63.9287	73.5448	104.749	92.019	71.4949	99.1412	116.603	85.0971
64.5489	76.0272	111.728	110.894	54.0572	78.6713	104.862	89.0207	65.7951	77.4179	118.821	101.005	60.4959	81.8939	124.87	123.485	43.3539	57.2872	101.597	94.1757	58.9525	100.003	117.411	122.928	65.5213	85.78	93.3339	85.3848	65.5029	72.6253	103.262	89.1701	74.6808	99.2806	118.469	85.8937
66.1453	77.9831	109.373	113.275	54.2674	75.6849	103.277	88.3986	67.2699	74.0796	118.077	98.8742	61.4596	81.7182	127.332	123.79	43.7073	60.5533	102.497	94.6388	56.7221	97.2746	113.382	118.778	63.6974	87.4307	95.1485	88.2857	65.2126	70.7055	104.803	85.7971	72.9558	101.37	116.316	87.5437
64.1514	75.2098	109.177	113.232	57.099	76.4796	103.565	91.554	70.6036	76.8131	116.478	97.62	62.8455	81.1608	128.47	127.189	44.3011	62.1714	103.858	95.7002	55.0345	96.826	115.836	118.902	61.9127	88.2491	96.8968	90.3985	66.8972	70.8671	103.034	85.6814	72.5834	102.506	115.086	85.2379
62.0441	77.1501	109.76	113.567	58.3375	74.0048	104.716	88.4603	70.0981	75.8914	117.347	99.4215	64.1705	83.2418	127.567	126.237	46.5808	62.5541	104.692	95.8111	55.6937	99.0187	116.461	119.418	64.0698	86.4777	97.8281	90.844	67.8365	73.7336	103.304	87.2224	72.4103	101.302	118.623	83.082
62.091	75.8435	106.397	114.42	58.7267	72.5193	105.299	89.0322	72.524	79.6186	114.911	97.5596	63.5785	84.0629	125.889	124.432	45.6702	60.9137	102.886	94.7563	54.7138	97.0466	115.603	120.12	62.7359	85.3336	95.8804	90.01	67.2425	74.7902	99.0694	90.8042	75.6575	103.379	117.055	84.9769
62.0464	76.2423	105.954	111.675	60.9882	75.9879	106.512	92.1484	76.3864	75.7864	117.277	96.4306	63.2892	82.2047	125.775	124.733	45.5467	58.6123	100.16	96.466	57.9131	96.8948	115.057	119.278	62.3502	88.6862	95.1732	90.3888	67.477	76.0832	96.8102	90.9329	75.1818	100.492	114.842	82.9452
64.2775	74.8594	107.892	110.813	60.3269	76.7192	107.013	90.4663	77.2426	75.0575	116.769	97.7153	64.1142	80.8424	123.849	120.955	44.8147	60.6764	103.453	97.9411	60.8592	98.3604	117.617	120.712	60.5833	86.5438	97.0282	92.7157	68.2676	76.2423	94.9945	89.5765	76.068	104.495	113.69	87.85
60.8143	73.5132	105.136	112.462	60.1023	75.1416	108.408	92.834	74.3873	75.8856	117.493	98.3948	61.3496	79.01	123.878	118.842	43.8025	57.194	103.399	100.333	58.6026	98.9356	116.659	120.487	60.5824	83.6928	96.781	88.281	69.4284	75.3292	96.4239	86.5513	76.0239	102.851	115.902	88.3012
60.7489	72.2712	107.651	113.424	59.7646	76.6979	107.882	94.5371	73.28	74.9888	114.803	95.6628	61.6884	77.9829	122.406	115.777	43.4336	55.028	104.721	99.6469	59.3404	99.2592	117.861	123.017	58.6185	81.1294	96.983	88.1373	73.0677	77.5898	97.2127	86.4603	73.7588	100.578	116.095	88.0577
59.9461	69.6041	108.016	109.148	60.1773	77.82	104.916	91.8961	74.4344	76.8437	115.237	98.6724	61.132	76.6215	117.745	112.765	45.9196	53.9008	104.007	95.8779	60.5035	99.5833	116.147	121.717	56.9464	81.5451	97.1933	86.5583	70.6239	81.2356	97.2219	88.0079	72.845	97.4956	117.985	86.4561
60.4581	68.7039	107.577	109.363	60.0319	78.657	107.174	91.7905	75.6162	77.2298	117.414	99.0138	61.6615	80.9834	118.939	115.894	44.0318	52.749	105.253	94.647	62.8617	101.747	120.748	123.004	56.7074	79.6665	97.1556	86.9057	68.7097	81.1824	95.5672	87.2993	72.9412	93.8394	117.29	83.4553
58.8716	68.2346	109.138	110.166	58.5139	78.7825	105.168	96.2442	75.879	75.3457	118.052	96.2663	61.147	81.227	119.648	110.968	45.7366	51.8503	105.456	94.9925	62.8715	102.198	119.518	120.493	58.7529	80.8284	100.477	85.3813	67.1487	79.0822	96.8941	84.0717	69.5368	92.5575	113.042	82.3113
61.3328	67.6075	106.808	106.369	57.4013	79.7955	104.468	93.3347	74.3057	73.5139	119.611	92.7445	61.3404	80.2266	122.305	112.761	44.7633	54.2528	104.957	100.697	65.9337	102.648	117.254	123.238	57.352	79.5403	99.2344	82.5782	64.8574	77.5383	98.4369	82.9258	71.3449	93.7183	116.731	82.7255
58.995	65.75	105.84	106.531	56.6732	80.3253	104.675	94.1599	75.6768	78.9331	119.479	95.607	60.2459	77.7577	122.314	114.706	43.7086	55.7114	104.537	100.414	66.6887	102.531	114.015	119.791	58.6369	80.0072	100.419	83.7882	61.1153	76.8114	94.9503	84.8681	70.7095	98.3364	116.773	82.9826
59.7496	68.8965	105.034	105.175	57.7305	81.7213	104.901	91.9871	75.5084	75.9094	119.347	96.1152	60.776	80.2651	123.451	117.396	45.7047	59.3637	107.638	98.4034	65.6843	105.138	115.601	123.147	59.692	81.909	100.359	83.1732	60.5588	79.0965	94.3707	88.3523	72.291	97.5105	115.857	83.5681
58.4575	68.6795	105.948	105.987	54.3849	83.2095	101.809	93.2708	76.9596	77.8011	117.923	95.4883	59.5388	78.0763	121.671	113.77	47.0518	58.8716	107.553	99.4931	65.5763	104.938	117.614	125.099	59.0042	82.3567	99.3132	81.6234	62.5305	80.6038	92.7292	86.5493	73.2837	97.0429	115.685	83.0865
59.4927	64.4911	107.665	105.28	54.7247	81.6045	99.5647	94.0197	75.3521	78.5089	118.874	97.5016	58.0551	79.3811	121.77	108.882	50.2386	60.1246	106.858	101.623	63.5382	104.751	116.248	124.804	58.7908	80.0777	99.5006	80.0048	60.9888	79.0013	93.9057	85.9374	75.0855	95.8356	116.63	80.8222
59.0893	64.7926	107.99	103.661	55.2186	82.1111	99.8968	93.1472	76.0468	76.4717	120.149	95.2735	58.7142	82.0153	118.156	106.79	53.9535	62.9034	110.83	100.484	63.7234	104.358	114.193	125.404	56.1564	79.2158	98.2946	81.1059	61.1996	80.7937	93.6728	85.5243	75.6849	93.7487	117.287	86.8324
57.7351	65.2852	108.624	108.899	52.7968	81.4928	99.1541	95.2075	74.4216	75.2724	119.332	95.3558	60.1468	85.0652	121.667	108.194	57.1506	62.3757	108.772	102.751	63.666	104.816	116.502	125.434	58.1018	78.942	99.2708	79.7761	59.5231	80.794	92.6538	85.5838	77.0934	98.7155	115.567	89.1797
57.6974	64.7362	109.557	106.173	56.1336	77.4482	99.4041	96.5364	71.5494	73.5753	120.252	91.5765	60.6293	88.3148	119.427	107.603	57.2254	62.3922	107.951	99.9442	63.2813	105.101	116.197	127.885	58.644	79.6603	100.06	82.431	59.3584	80.5494	94.2085	84.9022	79.1008	98.0203	115.219	91.3797
55.0954	66.1332	107.604	105.824	55.0463	79.8688	99.0784	97.9087	73.0975	74.3233	121.506	91.0814	61.8278	86.2484	122.362	106.399	58.7601	61.9087	106.835	100.591	63.8315	103.171	117.713	129.296	59.9762	80.6643	102.359	81.5315	59.0902	81.2973	96.5391	86.3617	80.1781	98.7531	114.945	90.2645
57.3433	68.9498	107.146	104.719	54.0308	81.1462	98.0534	97.2094	75.3717	72.4744	121.529	93.6774	59.2541	85.4155	119.695	107.114	60.0326	64.1552	106.902	100.213	63.1247	100.984	117.746	127.555	62.8254	82.9517	104.161	80.8515	59.401	84.5743	95.2406	85.5031	77.0091	99.0641	114.713	92.0578
55.1526	64.4755	106.119	104.544	54.8439	81.2538	97.0089	97.8118	73.4656	74.7322	119.176	93.4749	58.9025	87.0933	118.533	105.972	59.2854	61.8572	105.467	98.1269	63.9367	100.183	116.446	126.039	60.8291	83.2975	103.671	77.6311	63.7551	87.364	96.9936	83.1838	75.9964	100.258	112.964	93.6021
57.5315	62.8366	106.92	103.369	53.7272	79.6583	94.6932	96.4756	74.86	74.4536	120.34	91.4616	57.0556	88.6483	118.121	109.012	60.8743	62.3025	105.743	98.0123	64.8073	98.8691	116.42	123.918	60.0796	82.108	101.088	76.6011	58.7446	84.9989	97.7199	81.1876	77.4456	100.393	115.65	97.1394
55.904	63.0149	105.057	103.41	52.4635	78.0683	95.8669	95.7349	73.0953	68.8943	118.264	89.9462	57.5349	88.496	118.741	106.532	62.0858	66.2097	104.716	98.087	63.4181	97.8689	117.86	124.651	61.4219	82.0316	99.5126	77.6925	56.9733	85.5332	97.5702	81.9471	80.6878	100.658	120.23	97.4666
54.3376	63.5615	104.478	105.623	54.4791	78.3018	96.0392	98.4	73.6821	69.5123	118.906	91.5925	60.0713	90.9169	118.781	109.349	60.4966	67.8666	105.199	99.1047	64.4496	99.8593	118.883	125.74	65.3267	81.3707	101.21	73.1231	58.8537	85.7469	94.4644	83.6002	80.8266	97.5122	120.206	96.1228
54.9054	63.4129	103.099	106.569	52.4197	77.9543	95.9119	99.2379	74.4316	71.5574	118.371	91.8146	59.5031	92.384	119.162	112.853	60.1686	65.6348	103.95	97.779	64.6343	97.8347	116.184	122.666	63.1173	79.341	99.5953	74.5859	57.4677	86.3259	91.4425	85.7814	80.3771	100.688	121.429	92.9112
54.4924	64.3902	102.243	109.284	53.0009	75.7006	97.0133	95.2087	75.236	75.6055	117.804	92.8566	60.6144	95.2851	122.755	113.777	59.2644	70.287	103.21	99.1142	62.0298	95.4783	113.492	117.001	62.9736	78.2313	98.2861	74.143	58.9933	82.6547	90.947	82.982	79.4091	101.968	121.042	91.336
55.3043	64.6108	102.617	107.278	52.5557	75.9432	95.7638	97.7527	75.4288	73.8875	119.259	94.1455	63.1446	93.4363	122.949	115.05	62.5156	71.6732	106.964	100.564	60.2416	97.2919	112.049	117.81	61.5037	76.2638	98.187	74.3215	56.8762	82.0538	89.9851	79.2543	79.7011	101.95	122.622	90.5886
56.9781	64.7458	102.102	108.085	53.0306	77.5808	95.6604	97.8837	77.5554	72.6574	117.702	94.9007	64.5272	93.2496	121.214	111.165	64.1639	72.8964	108.977	100.004	60.712	98.1947	112.455	121.653	62.2899	74.4901	98.6906	77.1269	56.2269	80.6844	92.9051	82.6543	78.03	99.7671	121.935	87.9861
57.7366	69.5478	101.475	107.248	52.1552	77.4692	98.9761	98.7429	74.7635	70.7974	117.594	95.3789	63.8839	90.9034	121.772	111.283	64.6508	75.2214	104.166	99.242	63.3486	96.2483	110.555	120.377	61.686	73.26	101.593	78.4029	53.4703	81.5242	93.7889	83.3263	79.8251	98.3021	122.923	88.508
60.8199	73.117	102.774	106.715	51.599	78.8001	97.9671	98.8225	75.8949	68.5055	119.403	97.4133	63.3663	92.6722	120.032	112.502	63.9051	75.3703	105.745	96.4631	63.8739	97.1949	110.925	120.907	63.6993	73.2215	104.562	78.0504	56.0232	84.4919	91.3724	82.1187	78.8204	96.523	120.154	89.7598
61.9541	73.1174	98.4321	108.585	53.4119	79.0752	98.1592	97.9854	75.5968	67.7733	119.048	96.8281	63.6066	92.393	120.969	112.852	65.8549	74.2605	105.317	98.7937	63.6729	97.5977	110.023	119.482	63.4351	75.4172	102.045	78.6797	53.1576	79.9106	93.7326	80.037	78.5039	96.9407	118.338	90.0558
61.7258	70.7039	101.43	109.058	52.0124	77.7471	98.7955	99.1857	74.3539	67.7455	118.125	101.334	61.9796	88.67	121.694	111.487	65.9007	72.9214	104.322	96.5739	63.1654	98.8514	112.278	124.266	62.2834	74.8191	103.541	77.2411	52.951	79.3108	91.4099	79.2089	75.3612	96.952	118.128	93.4479
62.0598	69.3771	99.9205	105.916	53.2944	78.0103	98.8185	97.8889	74.6056	67.9858	119.205	98.2412	63.3854	82.4627	120.745	114.006	64.8843	72.7906	103.774	93.8145	65.7137	98.5212	113.57	122.879	62.14	74.0501	104.971	77.0415	52.0503	74.0777	93.0455	80.1398	75.4377	93.4464	118.775	88.3484
63.7865	71.2817	101.749	108.138	55.7909	78.23	100.951	95.4559	74.1671	71.8661	121.246	101.148	60.7249	82.8543	120.044	114.718	63.0352	74.492	104.064	93.883	67.2158	96.4152	113.699	123.697	62.7771	76.0242	106.081	77.9275	51.3761	74.4135	93.7012	76.546	75.3405	94.6041	118.121	87.8249
64.1712	69.8858	103.063	106.542	59.0051	80.1948	100.716	94.8091	74.7941	70.389	119.829	101.91	62.9509	85.4122	119.811	113.302	61.7448	75.6935	102.737	92.8491	64.758	93.4027	113.443	124.147	64.4564	78.472	104.712	79.2047	53.6537	76.2098	93.7524	75.8827	75.2898	94.8453	119.16	86.0076
67.1929	69.533	103.095	106.234	57.1279	80.5504	97.8533	96.6912	76.5007	72.3939	119.609	102.456	60.4222	85.4385	119.972	114.578	63.5125	76.8524	102.522	95.7146	64.1425	94.0448	113.617	128.463	64.9623	73.5759	105.255	81.6456	53.7237	75.9653	91.8029	74.1612	76.9587	96.383	117.964	84.05
65.4509	70.5528	101.45	106.405	60.7788	80.0716	94.5878	93.5793	73.1879	68.042	121.96	103.654	59.8141	86.3591	119.678	113.332	63.1456	75.9243	102.37	95.0836	64.4443	93.9889	112.045	128.669	65.5161	77.0851	106.488	79.1828	55.7723	76.5846	91.1408	76.8419	78.2348	99.6688	119.131	87.264
66.4193	71.4492	100.263	104.809	60.9471	81.2932	96.5902	97.1786	72.8467	69.7161	116.315	101.528	60.353	88.113	120.217	116.684	64.0059	74.0813	103.782	95.8782	63.9025	88.611	107.725	126.412	66.7833	77.7621	109.607	78.9577	58.6227	79.3913	94.2389	77.5727	80.0929	98.413	119.216	86.3719
67.0841	70.2842	99.4771	102.291	61.031	82.1667	95.4033	96.2656	73.1643	70.04	114.733	103.986	62.2577	89.5922	119.209	116.345	65.1024	72.2599	102.879	95.8333	64.2075	91.2248	109.053	126.149	67.878	80.7812	108.174	77.0613	59.7473	79.9372	92.547	77.9077	81.8176	97.586	119.314	89.5957
65.9859	71.6835	99.1307	106.12	58.2477	80.1897	97.2893	98.0428	75.346	65.7133	116.847	103.769	63.7445	88.8624	119.494	114.874	66.9101	74.7672	104.133	97.6306	65.0554	90.6124	110.675	125.672	64.8603	78.6706	106.434	83.2304	58.0344	77.9054	95.8349	76.519	80.7731	101.382	122.335	89.9951
67.7963	71.8463	100.794	106.322	58.0471	79.6886	98.8905	97.4963	75.5359	65.375	116.95	103.891	59.9739	90.2548	121.493	114.045	68.45	72.5557	103.631	95.5249	66.0312	89.7584	108.468	124.318	65.1736	78.6269	108.621	83.7261	60.4336	75.2101	97.2157	79.7224	80.0345	100.237	122.824	89.9626
72.2097	73.9177	103.978	106.704	58.1213	75.6217	97.6923	96.9444	73.5009	70.2654	118.443	104.979	57.5364	88.5699	121.799	116.469	69.5858	70.1045	104.562	97.0316	63.4902	89.589	109.232	125.352	65.1633	81.8422	106.304	83.2089	57.8705	74.7052	93.714	78.2189	80.0201	100.548	120.537	86.4282
71.973	75.0805	103.147	105.524	57.6407	76.9097	94.6559	97.412	74.7286	70.7727	119.177	104.294	53.7366	87.6906	119.533	115.49	66.6633	71.1802	106.51	95.9534	65.0999	93.6813	107.831	123.967	65.8758	85.5446	108.558	84.0907	60.0555	75.9474	96.1874	79.9795	79.5741	102.769	120.223	87.5673
71.7539	72.4461	103.1	107.348	56.7346	78.701	92.8925	99.2338	75.777	74.1406	120.002	106.426	54.6494	88.7843	119.416	118.428	68.6588	70.5806	108.243	97.9652	62.7063	86.8355	107.501	122.5	67.8854	82.6727	112.039	85.0358	58.4728	74.7943	90.6073	77.7611	76.6764	102.001	117.955	89.2143
71.694	71.9946	102.902	105.684	57.3153	80.322	94.8066	98.8384	76.2198	74.7728	121.797	106.775	57.2463	89.4657	122.373	121.568	68.7739	68.9282	109.058	99.8225	61.7065	84.823	105.116	122.702	69.2081	82.4501	108.238	85.9431	57.5554	72.6744	92.3972	75.4367	73.0894	99.7539	120.18	88.6309
71.1809	71.667	104.853	103.264	56.6021	79.7405	93.6787	98.3019	74.7897	74.1386	121.236	105.628	54.7099	86.5264	122.153	122.803	69.8339	71.185	109.486	100.423	61.2365	87.9391	104.255	118.694	68.9354	80.36	106.745	88.8251	54.5088	73.2135	89.9554	77.1678	75.11	96.9412	122.863	85.4454
68.6225	71.8873	105.13	104.625	58.235	80.5294	94.042	100.62	72.9868	74.3649	118.431	108.631	54.9888	87.6133	123.88	123.978	67.2776	72.468	109.396	98.7313	60.2032	87.0304	104.864	121.544	70.9427	81.0592	109.228	87.4342	53.2721	74.9807	92.115	77.0627	75.3923	95.7174	123.104	84.1415
70.7483	70.8142	105.874	102.612	57.8308	80.3516	92.5065	100.822	74.1518	73.5441	116.168	106.574	52.5989	90.1298	123.29	126.14	67.942	73.9759	106.889	98.0807	60.3629	88.1256	106.466	119.459	73.6717	80.5548	109.533	89.5943	56.5645	77.7626	92.9315	79.47	76.8788	92.8629	122.548	82.4157
72.1573	71.0223	106.977	104.023	56.7503	83.9398	90.6067	101.287	73.4565	71.8378	115.101	103.137	53.7718	90.213	124.093	124.882	68.2978	72.7183	108.322	98.2157	58.629	88.4712	104.137	123.454	74.2711	82.6965	109.876	93.6632	52.2465	73.0582	94.6198	76.8512	79.3404	91.3253	122.243	80.5475
70.9843	70.2345	106.585	103.191	59.7143	84.5541	91.7078	100.862	74.7226	68.3041	116.802	103.159	52.8679	89.9734	122.945	122.213	69.3425	71.5706	110.122	99.6878	60.0959	87.2883	106.198	121.1	70.6305	85.1947	108.235	94.871	53.5692	74.7831	93.4979	78.4198	79.8444	89.1254	120.494	82.7822
71.0056	68.9796	105.297	102.764	58.5982	84.3443	89.8889	97.2556	74.805	69.4716	116.404	98.1181	53.6069	89.0818	123.289	118.705	70.1227	77.0825	112.743	100.413	59.3679	85.2959	103.865	117.192	68.7298	82.3886	105.573	96.4521	55.5945	77.9854	93.4781	83.4499	82.4656	90.4644	121.787	81.1974
71.9451	72.3574	110.289	104.5	58.9908	81.9701	93.2465	95.5129	72.2451	71.9898	115.645	99.912	55.4617	88.0263	123.832	116.513	65.9139	75.2201	110.033	98.5936	58.6949	85.1674	103.677	116.519	68.4259	85.9597	104.689	98.5406	57.2908	76.5151	92.8411	84.0612	82.3024	94.2548	121.434	85.8259
72.025	71.1252	107.242	104.324	58.0133	80.4507	94.3235	93.021	72.1442	69.9899	114.928	95.4076	54.5183	87.6457	123.664	115.951	65.0069	73.2419	108.311	103.635	60.8489	86.4851	105.286	115.284	68.6539	85.1222	103.496	99.2487	57.8132	74.5252	93.9412	83.6668	76.9824	92.1573	118.793	85.6182
73.3845	72.9374	108.438	102.649	60.5783	79.9596	96.1274	93.8202	73.0306	71.1547	112.43	97.7017	54.0552	85.4627	121.531	113.599	64.1821	69.0268	108.092	98.1485	60.1887	83.8562	102.52	113.347	69.8922	81.0632	103.405	98.0676	54.1311	72.2114	95.5271	83.7578	78.8485	92.8585	120.882	82.9694
71.8863	71.5669	106.374	103.758	55.6523	79.3038	96.7871	94.3496	73.3152	69.2579	114.39	95.0445	54.2033	83.9694	121.228	116.262	64.2873	69.0662	108.061	98.3348	61.5735	87.377	103.718	118.088	73.9977	85.533	102.729	98.6479	53.899	74.0914	94.1647	79.7494	76.7122	91.8557	119.03	78.8024
73.9728	72.5926	107.374	106.84	59.2	78.8336	98.9963	94.1575	71.9011	67.1377	114.558	93.9728	53.2194	84.6771	119.537	114.219	65.2099	71.5887	104.633	98.7557	60.3971	84.6844	103.616	117.19	74.1924	84.8003	101.577	97.6792	52.1824	73.1525	92.0856	81.0249	75.9761	89.4193	120.283	81.6896
71.4987	73.8503	107.448	104.671	58.6522	80.8704	99.0979	94.8756	70.5999	66.4382	115.006	92.9139	54.1989	84.6082	122.62	115.02	62.025	71.0741	104.008	97.7585	61.0909	87.3297	103.936	115.886	78.37	83.9866	99.9329	96.2873	50.9156	74.999	91.9829	80.8507	76.023	88.8899	122.621	81.9469
72.4024	69.9463	106.834	101.975	58.7721	83.7487	99.5196	94.8596	69.7847	67.9108	113.686	94.4004	54.2128	86.437	123.014	114.156	61.5322	68.5435	103.85	100.065	61.8496	84.8139	103.274	116.455	77.8543	85.8301	100.025	97.2835	49.2631	74.9916	93.9603	80.2132	73.392	85.9923	120.925	82.174
71.1672	68.1804	106.208	100.042	57.6159	79.8428	99.751	94.5749	70.5722	67.8496	114.091	98.1124	52.8365	84.7294	123.324	113.46	62.2223	71.5961	101.946	97.5625	59.517	81.4619	103.233	114.283	77.6856	83.903	100.161	97.9504	52.6596	74.0413	92.9479	78.4312	73.783	90.1264	121.261	82.6418
68.7882	65.3259	106.22	99.6915	60.8232	81.0463	99.4172	94.4936	72.6022	68.4838	112.337	100.273	52.3421	83.8317	123.034	114.47	63.4459	74.7398	101.67	97.8716	61.3839	81.7357	105.906	112.945	76.7222	81.4234	102.071	97.7138	51.016	75.7824	95.7942	77.0951	71.7684	84.2722	120.886	80.0283
69.6032	63.9046	106.114	98.8667	62.7879	80.7272	99.4371	93.4121	72.2378	70.4749	112.899	104.166	51.8602	82.2976	122.389	115.049	65.742	76.3634	101.947	96.4811	62.1247	81.8586	105.25	114.796	76.7132	79.4124	102.33	98.9634	53.3224	77.276	98.4888	77.1259	69.5086	82.7852	120.101	78.3283
69.4782	66.8027	105.999	102.46	65.1084	83.8394	99.183	92.9359	69.6896	70.5204	114.931	106.151	50.9201	81.5915	121.583	115.797	67.3973	75.5375	103.246	95.6482	59.4494	83.5863	104.572	115.563	74.2341	78.4799	98.5641	95.341	52.1633	79.9772	97.5929	75.3819	68.1354	86.0524	118.609	75.1264
68.0898	67.9312	107.53	103.891	64.8958	81.713	101.052	90.9685	69.509	73.3161	114.597	106.868	53.7702	85.2378	122.791	118.692	69.1053	77.4964	102.317	96.7404	62.5845	81.3498	100.82	114.057	73.7874	81.7235	99.9481	96.2788	53.411	81.9754	97.1227	75.6779	68.6719	90.0968	117.409	77.0994
70.107	71.3824	108.932	105.727	64.7182	79.6861	103.955	90.6131	71.2791	73.7988	114.767	107.845	54.1375	81.0039	124.175	120.641	70.4605	75.3344	102.423	96.7692	62.4802	83.8653	100.852	114.719	74.1516	81.403	102.08	96.0351	52.6169	82.1485	97.1623	75.9607	65.8908	91.3061	116.68	79.0302
68.6147	72.1035	107.967	105.312	66.2572	81.2325	102.485	89.1562	72.7315	70.5358	113.624	104.888	52.2879	79.7666	120.25	118.024	69.985	78.037	102.923	100.084	61.8944	84.6484	100.391	112.947	72.5146	81.6098	99.8836	96.1084	52.2268	77.9918	96.6962	72.4108	67.8488	89.7644	117.32	77.0579
67.3042	73.8661	107.107	105.902	65.3415	81.8605	103.992	90.6002	73.9164	69.8749	114.385	103.241	52.7441	77.5762	116.546	117.192	68.1564	75.7972	103.05	98.4525	63.2657	82.7775	100.781	113.161	73.5522	80.6931	101.138	96.1694	54.3435	77.7143	95.6542	70.0927	67.2931	87.7457	119.019	79.633
64.5201	71.571	107.294	103.043	66.5276	82.7727	105.934	91.6032	72.5673	68.9062	114.609	100.906	51.4334	79.9463	116.881	116.211	67.7581	76.4692	104.27	101.314	60.4968	83.4333	103.605	112.955	73.6737	79.5957	101.659	98.1892	54.8195	77.7518	93.5529	70.0361	69.7589	88.9262	121.436	79.3974
64.5101	74.202	109.847	108.821	65.0728	81.0451	106.961	88.3136	73.6949	67.9555	112.439	98.3221	52.4056	76.5054	117.425	116.356	66.7218	76.2098	104.355	101.785	58.9598	85.4379	101.623	111.043	75.5402	80.8554	102.029	98.8193	51.3586	77.7948	95.3786	69.4185	72.1949	97.3423	119.127	81.8092
63.287	78.1902	108.829	108.687	59.5535	79.8108	106.018	88.3398	73.468	66.5889	112.334	98.841	53.1272	76.1038	115.218	118.866	66.345	75.543	104.009	101.848	58.4955	83.8736	102.897	112.52	76.6225	82.1382	99.1756	99.2244	53.4981	77.1986	94.9027	70.9829	68.656	96.2495	116.025	80.9219
66.4388	76.862	111.948	111.33	61.2733	80.0604	108.243	89.5475	74.8293	66.4974	116.098	102.465	54.709	83.5039	115.665	124.739	68.8058	73.3641	104.613	103.287	59.9909	87.0331	104.319	111.98	73.5866	79.0986	96.3223	99.6769	51.291	78.3714	97.2114	74.3485	70.7534	96.2412	118.018	81.6794
65.3657	79.0742	108.797	107.183	63.3315	79.2303	106.375	87.7096	75.9386	69.8137	113.743	99.9887	54.5452	81.4694	118.92	127.46	67.388	72.2311	105.026	105.537	60.8583	87.2655	103.099	112.658	74.0173	79.5138	96.9385	100.38	51.2918	78.32	98.4726	74.1505	69.6163	96.1023	118.922	82.5687
66.3123	77.3499	109.499	109.162	63.4838	80.5234	105.412	92.576	77.8765	70.8734	113.024	102.827	51.625	79.4925	117.955	128.784	67.1209	73.337	105.926	103.631	58.7097	85.0785	100.567	110.2	74.0253	77.4629	95.7073	99.7566	51.6078	74.5979	99.9437	72.6752	71.723	95.8846	117.747	82.1931
68.8029	78.6771	105.4	109.245	62.6803	81.076	105.754	93.7394	80.4996	70.9698	113.108	101.632	50.9712	80.615	120.861	128.808	67.3649	73.5037	106.5	102.784	57.27	84.1434	102.233	110.311	75.6619	75.9146	97.1427	100.157	51.9814	73.9908	100.357	75.887	71.9609	95.2677	118.378	79.588
71.6774	77.0487	106.017	106.427	62.1947	76.4487	104.19	93.4312	80.6817	71.7707	112.3	100.467	51.516	80.217	119.124	128.43	67.2359	72.1069	104.981	103.638	58.7292	87.8177	102.918	107.653	74.1531	73.9913	96.825	96.488	52.02	73.38	100.481	78.0039	71.2578	96.2445	116.964	79.5605
70.3355	75.1542	106.57	108.465	61.8603	75.3433	104.064	94.3674	79.7	72.3692	111.784	99.7024	49.3432	79.4508	120.735	125.973	64.3689	68.2044	106.005	103.796	59.4757	89.4452	104.314	106.484	72.2121	75.3005	97.4763	96.779	50.4571	74.6446	99.7152	78.8154	71.5202	96.2443	116.604	78.6798
70.2609	72.017	107.99	109.004	59.0319	74.8671	102.077	93.1715	80.1657	70.9784	111.844	99.9678	51.0329	78.5225	119.519	125.64	65.095	69.6288	103.323	105.237	60.5209	89.3228	105.847	108.438	70.4427	74.4171	100.123	94.0701	51.3009	76.2204	98.8066	76.3047	70.3682	97.3342	120.018	76.7394
71.8889	71.2208	110.597	108.643	60.3948	76.835	102.258	94.2465	78.3324	69.0087	112.569	99.5212	52.0478	77.0878	116.644	122.568	62.744	68.062	106.456	107.419	61.6289	88.6305	105.277	106.701	70.4324	75.4929	98.8844	95.1996	50.6583	75.1478	101.383	79.4279	71.0232	97.0869	118.479	80.2929
72.1577	71.7886	111.099	108.333	58.3131	76.5513	100.934	93.9444	79.2472	64.0352	112.015	95.8903	52.8348	78.6098	117.798	125.502	62.3242	68.0742	104.786	107.325	60.9418	89.395	108.226	105.45	69.2773	76.9048	97.9743	96.9751	50.1424	75.2978	100.377	80.6103	68.9775	93.9325	118.859	82.3913
69.5993	70.6125	108.878	109.072	60.4574	79.107	101.349	94.3605	81.2782	65.4127	111.533	94.4355	53.9948	78.4559	118.617	122.451	62.8921	67.9818	103.398	103.521	60.7294	89.1133	108.365	106.557	67.0645	74.9963	95.4377	97.0224	48.909	77.9482	101.965	77.7308	69.5322	96.2084	122.601	80.932
66.2665	68.4843	108.38	111.129	62.3067	78.4942	102.904	93.8253	79.9334	65.3502	110.879	93.63	55.167	78.01	118.326	124.908	64.0051	70.8299	102.474	105.58	57.4168	85.5019	108.107	105.859	67.2806	78.2027	95.9339	97.8841	49.6519	76.5349	102.77	79.1831	69.9513	98.5637	118.28	82.5053
65.2525	66.6943	107.533	112.69	62.4698	78.8845	100.105	94.9348	76.6368	64.559	110.768	93.1069	55.8505	75.8149	118.761	123.463	64.8247	72.8045	104.917	104.569	58.2968	82.8745	106.277	106.357	63.8329	76.4175	94.6247	96.2128	49.0798	72.7761	101.929	80.7052	68.6392	101.52	119.125	78.0646
60.1567	65.7602	104.606	106.113	63.1552	80.7742	99.8784	95.9239	81.0708	64.7351	111.572	94.4802	53.9347	75.5595	115.249	120.817	66.0938	71.1679	107.802	110.378	59.283	88.5831	107.673	109.042	62.844	79.3557	93.3582	95.2213	50.8325	73.6376	99.9012	81.6848	69.5291	98.1953	120.516	78.4836
60.8533	68.1932	103.76	106.325	63.4847	82.8427	100.139	96.6755	81.4051	65.5067	110.287	96.7146	55.4318	75.7912	115.963	121.385	68.9067	70.6413	111.202	110.219	58.424	89.3615	107.227	109.796	66.6145	75.7246	91.8505	97.8925	55.1496	77.6734	103.544	77.4351	69.2858	100.119	118.689	80.6559
60.8363	66.1048	104.874	107.418	62.9541	79.8552	96.2849	95.0578	81.4868	66.4747	111.319	99.7026	54.8271	77.5971	118.725	123.924	66.5504	68.9963	112.718	111.773	59.8495	84.3139	106.555	106.623	66.6122	74.3968	90.5663	93.9876	56.8739	79.9944	103.48	78.8098	68.9856	102.772	116.985	84.7409
60.5545	69.8623	105.26	107.862	62.6632	79.082	94.2594	95.474	81.7104	66.4103	111.878	97.6014	57.9259	80.5825	118.316	123.514	67.7147	69.6833	112.947	108.819	59.0156	82.4635	106.339	103.965	67.9002	74.3727	92.5329	95.9668	54.1926	76.1628	101.119	77.2472	71.1283	101.833	114.382	83.5317
61.1813	73.0916	102.317	108.276	66.8741	83.5859	96.8908	95.2304	83.3775	65.7718	113.761	100.527	57.4331	81.8755	121.07	122.399	65.2592	69.9341	112.592	109.313	57.9198	78.3231	104.443	104.053	66.5704	74.2305	92.3503	95.6985	55.6014	79.865	97.6232	78.9538	72.4818	100.923	115.91	86.8986
59.1547	71.9917	101.968	108.411	65.6566	83.3955	94.2673	91.6809	84.013	65.6183	113.183	96.3872	57.7837	80.5712	122.335	123.472	65.5091	71.8693	111.274	112.018	59.9308	78.497	106.228	103.097	68.949	71.5042	94.217	99.9855	57.2829	83.1094	96.7442	82.3884	72.122	100.58	120.192	84.2395
59.4295	72.8882	102.818	110.027	63.3712	78.11	95.2995	95.7763	80.5135	67.6533	112.281	96.987	57.3997	75.9768	122.966	122.305	67.2517	71.8419	111.684	112.238	61.5206	79.6732	105.993	102.552	68.9288	71.6447	92.5879	101.736	56.502	80.7962	96.9899	84.9035	72.4747	98.8404	122.61	82.479
60.401	74.7541	108.365	113.443	64.3151	75.7093	95.9534	95.6969	80.7897	67.1539	115.509	98.3929	60.7101	78.3923	122.584	121.048	64.6991	71.9466	110.572	108.206	62.2627	78.2463	107.158	101.453	66.9726	71.5151	90.3978	101.167	54.6575	82.3122	94.1741	84.4635	75.3396	98.6468	120.776	84.0039
61.11	76.7438	105.936	111.719	64.8491	73.5001	96.8814	94.1066	80.8716	67.5111	112.483	101.135	58.5807	79.0364	121.829	121.175	65.1421	70.8077	112.336	107.864	63.051	76.9358	108.859	102.338	63.2238	69.6248	90.9968	102.985	56.5885	81.9572	99.0035	84.5828	75.1689	94.3977	118.044	86.9813
61.9238	78.1129	105.384	113.271	64.7119	72.9944	99.5212	96.1629	79.9946	67.5364	112.121	101.533	58.9242	79.8643	120.789	120.399	64.4239	70.0615	112.273	105.971	62.3196	79.8109	108.314	103.099	65.3785	69.017	92.1642	100.519	55.1182	82.2229	98.7493	85.4925	73.1522	98.2251	116.016	89.154
60.3491	74.9705	105.094	110.965	63.9081	75.5155	95.366	97.4447	78.8822	66.8498	110.172	101.73	55.5083	76.7233	118.698	120.69	63.0427	69.8739	113.251	104.885	61.3359	79.937	107.641	106.456	64.3576	71.755	90.0896	98.7798	54.8854	79.9339	97.9869	85.9768	71.7488	94.6799	112.796	88.6836
61.5288	73.8783	103.765	110.65	62.8416	73.8427	95.7534	96.7065	81.728	68.1002	109.645	101.793	56.9139	76.9753	122.817	122.796	63.0907	71.1023	114.412	106.819	61.9469	78.9773	105.674	104.271	62.7105	72.6263	90.7283	97.4529	55.9778	75.0045	98.0808	82.8449	72.6927	94.1274	112.66	87.1793
63.1937	74.532	102.724	107.624	61.1236	71.483	94.1881	95.3499	79.4195	63.8998	109.477	100.347	56.7516	76.3075	122.945	123.403	62.2611	76.965	111.722	108.842	60.234	79.2444	106.618	102.211	61.6812	74.4106	89.2297	95.777	53.3993	72.7389	98.5035	85.1967	71.9162	94.85	114.497	90.1638
61.8536	70.9792	104.892	109.66	59.5029	72.6536	92.1497	96.6104	80.3313	65.1547	107.86	104.552	56.7749	73.648	120.908	123.906	62.481	78.8265	112.358	108.543	62.5768	80.9534	106.337	101.286	65.6829	75.7921	90.6987	96.7188	53.5277	75.8042	99.5712	84.9692	74.4295	95.5453	115.135	92.9978
63.3533	72.0756	107.115	113.709	58.8791	75.868	88.073	97.4578	80.6795	65.4966	108.2	105.7	54.6439	77.9337	118.641	126.4	60.5015	76.328	110.981	108.626	62.0302	82.2313	107.984	100.809	65.5768	76.212	88.1623	95.5809	49.8778	72.4077	98.3517	84.2582	70.8083	94.9645	109.695	91.2048
65.054	72.7282	108.145	110.368	59.5716	74.9543	87.8835	95.7366	81.051	63.796	110.477	105.157	54.921	78.2901	120.239	126.718	61.2826	76.7923	112.419	108.626	62.0217	78.9309	104.518	97.8556	66.7201	79.6678	86.8445	96.0323	50.7368	75.0794	102.538	88.0263	71.3564	91.8202	112.839	91.4853
66.2075	70.2302	106.236	113.309	60.7537	75.4799	87.9731	97.5867	82.2001	64.1984	110.776	107.429	54.2598	76.0391	119.495	123.619	60.5257	79.0795	112.932	109.576	61.5873	81.0038	105.463	97.7201	67.5313	82.208	90.5271	94.2006	50.9265	75.763	101.164	86.9527	69.4933	90.7966	113.931	98.641
63.7155	70.4059	109.004	111.561	58.1724	73.4201	88.066	97.8651	83.1443	63.3861	107.507	107.322	54.44	75.0134	122.259	126.351	61.4345	79.4324	110.317	111.025	61.9339	85.5764	104.657	99.6909	64.8405	79.4689	89.8837	97.2004	52.9315	76.9152	102.303	88.2249	71.6364	89.7178	113.556	98.2573
65.6537	68.172	107.85	107.722	60.1228	71.8856	88.8713	99.2515	84.4395	64.7704	109.854	106.119	54.7362	75.0474	120.662	126.74	60.0104	79.3021	111.118	110.78	62.4834	83.4486	106.601	97.8898	66.0877	79.7089	88.1164	97.5507	53.691	76.9142	101.078	89.7882	71.9961	87.5058	109.298	97.2433
65.4106	69.586	106.469	108.594	59.3061	74.56	88.0681	99.5932	84.1543	66.7779	106.636	105.915	52.3089	75.7012	123.052	127.831	61.1822	82.0218	112.76	111.124	64.0292	82.0207	106.728	99.209	67.7963	81.1462	88.1762	95.0255	53.9197	78.4252	101.652	90.7259	71.2965	87.1693	108.719	99.579
63.3352	69.9538	106.189	107.449	58.8068	76.3535	85.2002	101.274	83.9618	65.8429	106.876	106.998	54.2253	79.6624	123.071	130.487	63.2079	83.4272	115.3	114.369	63.8578	84.0666	105.776	96.4205	70.6188	78.0732	90.484	94.184	51.47	75.9044	102.206	90.5288	71.5517	90.3454	107.314	99.6881
62.7761	70.4881	104.632	111.894	60.1743	73.6571	88.0602	100.224	85.0109	64.033	110.2	104.925	55.7301	77.5374	125.156	132.666	62.4108	84.4937	115.781	116.727	63.5079	83.3412	109.315	96.0628	70.5736	77.7248	90.8401	95.1882	52.7515	77.7794	101.009	90.2479	70.4378	90.924	110.525	101.775
63.0263	70.3767	104.917	109.764	59.7373	70.838	86.3586	99.4804	86.9554	63.5622	110.688	103.843	55.3737	75.3036	126.216	132.991	61.4241	85.3988	113.193	113.849	64.6351	84.2347	108.198	97.726	70.3639	85.1853	90.8646	97.8805	51.3483	75.4378	100.558	86.8519	69.0289	93.2487	113.33	98.4727
64.8768	69.3778	103.608	111.952	57.9194	69.4354	84.5642	98.272	86.5604	64.4527	109.662	106.868	54.4959	76.7783	121.066	131.685	62.1561	84.2512	110.923	110.419	64.0226	82.4314	109.32	99.2038	69.9947	87.5082	94.3991	99.3495	53.3763	76.4229	101.171	87.575	69.7426	93.9214	115.347	99.7397
63.1971	69.3344	102.951	111.13	58.4381	73.0956	86.9214	96.7121	84.1858	63.1978	111.043	102.581	55.9992	81.2347	119.656	131.214	63.9207	84.8149	111.749	108.035	62.1166	82.4357	108.129	98.5074	69.0172	83.9185	93.925	102.296	54.4787	76.6756	102.089	87.1516	68.5448	92.1282	114.927	95.8772
66.2786	67.8344	102.247	113.401	56.6706	70.8146	85.5341	96.1797	84.5329	66.2591	107.32	102.362	56.1012	80.2387	118.586	130.937	61.3363	84.8195	112.734	108.126	63.7838	82.4972	109.872	99.6154	69.002	85.095	91.1342	100.076	53.7468	73.0856	102.285	88.0299	70.7217	91.2264	115.087	93.8806
63.8785	65.5989	103.597	115.501	58.8401	74.7542	88.1321	96.3442	84.9052	66.5431	108.266	101.892	54.3004	82.0537	118.568	130.824	60.6228	79.9072	108.21	106.393	63.849	83.4572	111.209	98.3646	71.3691	87.0035	92.1179	101.71	53.9016	73.0972	107.451	89.2498	70.5942	90.1227	113.178	94.9017
63.3403	65.935	102.535	111.432	61.218	74.3477	88.6239	97.6548	84.1181	63.1664	107.934	99.6519	54.1229	79.0233	117.027	130.51	60.7637	81.2709	108.946	110.21	66.9161	85.0313	114.605	99.5439	71.8036	85.9346	93.4548	100.178	52.0238	72.3974	105.162	88.7698	71.447	92.2588	112.902	96.4907
65.6832	66.3848	99.9085	110.422	59.1556	75.2545	87.3416	95.3928	81.8423	62.2869	105.576	97.5716	53.2321	77.3736	118.991	129.017	61.9738	84.5883	110.711	112.296	66.4846	84.0947	112.246	98.5587	71.8905	82.8044	93.4068	103.766	52.9931	73.6218	106.764	81.8197	68.673	90.7765	113.567	93.8011
67.1869	66.488	99.5111	111.075	59.8291	75.1252	86.136	93.7212	83.4918	60.1819	106.726	98.1991	55.8245	75.7921	120.151	127.427	61.4928	84.8272	109.534	112.792	68.607	81.9604	112.913	101.309	69.2709	83.617	93.1164	102.117	51.8107	73.9102	104.624	78.5981	66.6045	87.5903	112.816	92.835
66.5472	65.9713	99.6014	109.116	58.7677	74.4851	84.7999	94.4746	85.025	62.7626	106.922	97.6109	54.2039	77.2672	118.111	129.23	62.6924	88.1224	109.876	111.548	67.5945	82.6216	112.409	101.931	71.5991	90.6348	94.8555	103.103	52.8876	77.0714	101.573	80.4537	70.0845	89.0071	111.328	91.4517
65.0131	69.6492	98.7079	109.168	59.0481	74.5609	86.5702	93.3985	87.3725	61.1215	109.159	96.9284	53.4619	76.5057	117.872	127.826	63.6642	88.6666	109.473	110.183	66.168	80.0186	112.701	100.416	72.953	90.5425	96.2948	106.372	50.7838	74.1378	102.89	79.7825	68.5962	87.8252	112.872	95.9149
67.2154	72.7112	97.2453	108.297	60.31	75.6119	86.02	91.3009	86.4173	65.3191	110.206	98.1488	55.1336	79.9978	118.791	128.307	60.2974	89.1995	106.274	109.169	65.3627	78.7058	111.955	99.3957	72.9682	85.1615	96.9776	102.45	49.3077	71.4571	103.23	79.8302	70.6836	87.0063	112.758	92.5631
65.2766	69.4707	98.6685	107.497	60.6549	76.0694	87.161	91.9808	83.2044	64.5785	112.197	100.878	55.1434	81.9091	120.6	129.365	61.5325	86.8427	106.59	105.965	63.8953	79.2401	111.584	98.6687	76.4002	85.9139	98.0701	103.537	46.7988	70.8703	100.843	82.7957	69.8338	88.6889	115.053	92.1205
68.4339	69.515	98.2603	106.557	57.9208	76.884	89.1271	93.7519	83.5005	64.3236	110.36	97.8333	52.8829	80.7509	121.342	128.43	61.368	84.2921	106.32	107.191	62.4454	77.3676	111.467	99.6833	74.9	87.9853	98.3368	104.289	52.0742	72.2606	101.086	84.2625	67.1878	91.4663	113.406	92.5217
70.2373	71.0089	98.2639	107.386	57.4842	76.392	87.4463	95.598	86.756	64.4872	110.188	97.0699	55.6183	87.9533	122.891	128.77	65.0777	84.5544	108.126	107.179	61.3484	75.1337	111.863	97.6423	76.6863	89.7167	101.592	105.629	51.1959	70.813	98.3429	84.7298	67.9846	91.8012	116.397	92.9571
70.3017	71.0344	98.8926	109.23	59.0403	76.6681	91.8844	95.8722	84.1802	64.4666	110.786	99.0602	54.6606	87.8824	124.033	128.573	64.9327	84.5256	110.051	108.525	59.1827	74.6063	111.392	98.1626	77.5387	91.0586	103.955	106.514	52.9539	72.7911	98.2144	85.3157	70.0699	90.118	117.701	93.7204
72.5454	71.7637	96.5836	111.06	59.3552	76.2526	92.3418	94.8374	84.6137	66.0374	110.941	99.7907	55.6124	89.7774	125.703	129.908	66.5163	84.0238	112.869	113.186	57.4787	74.3615	111.433	98.8363	77.7506	93.2514	106.841	108.535	52.9418	67.532	100.024	83.1575	66.1008	92.8518	119.257	92.9076
74.4614	73.7411	98.8297	109.651	59.2265	75.0024	94.6767	94.1756	85.1425	71.4036	113.583	100.13	55.0321	89.4481	123.833	128.12	67.5638	83.5343	108.459	111.135	57.3702	73.8185	115.19	101.069	74.8264	90.6135	106.472	108.046	50.3689	67.189	103.408	83.401	67.4636	90.5676	121.154	89.1666
76.4853	71.9415	99.4062	108.183	58.3667	73.8303	93.7206	94.826	81.0777	70.6566	110.294	99.3202	55.441	89.9236	121.501	125.982	69.7365	85.544	107.577	108.88	58.1156	73.5117	115.546	102.043	76.3425	89.7401	106.513	109.187	53.8945	69.5648	104.632	82.1635	65.8118	88.7973	120.267	90.3758
75.4042	74.9819	98.7068	104.434	55.1322	69.4963	92.596	93.3157	83.5999	71.9861	112.573	101.594	56.7839	89.8988	119.607	125.847	68.8839	83.823	107.109	111.807	57.3689	74.3707	111.695	102.12	75.534	92.0561	106.032	107.134	53.2045	66.5227	110.924	80.7897	65.6768	88.3964	119.302	90.4995
73.7019	73.0845	96.752	101.543	53.9066	69.1973	94.1316	91.1657	84.6802	71.0805	111.316	101.994	56.3829	93.6908	121.166	127.06	68.3182	80.1401	108.013	111.241	57.4154	76.5383	112.289	101.317	75.3862	92.1945	108.733	109.18	50.2542	65.3023	108.788	82.7201	66.1766	89.2049	121.748	90.589
74.7995	72.9161	97.566	104.397	53.0132	68.7862	88.6687	90.8122	84.9731	72.6154	109.914	101.598	53.9607	89.0568	121.443	124.383	68.4276	79.2058	109.649	107.106	58.6859	75.9383	113.916	100.363	72.5124	90.0617	108.959	108.818	53.9064	68.2345	108.559	84.4289	65.7471	91.9645	122.473	91.7879
76.8219	76.5722	95.3961	103.367	53.0794	69.562	88.987	90.7619	83.2831	72.2966	109.672	103.103	52.4327	86.1805	119.081	120.787	69.8991	79.1058	111.46	109.619	61.4237	75.2718	113.093	103.416	72.9196	91.7935	108.612	110.37	55.2541	68.9826	112.03	84.019	65.6142	90.062	124.616	92.9669
76.8974	74.4172	94.9214	102.795	52.1429	66.5974	90.7552	91.1717	81.2884	74.0744	107.216	103.88	53.6442	85.2806	116.723	119.184	69.1163	76.3829	111.879	110.651	62.6264	76.3825	113.413	102.091	72.247	88.5661	108.488	106.386	55.4091	70.2169	106.966	85.6827	66.8926	86.8706	122.489	91.6932
76.6476	74.0985	96.6931	103.14	52.4854	66.0769	89.0894	91.8624	82.0996	74.8868	106.929	101.409	51.0637	84.5547	115.219	119.024	71.4902	76.1865	112.196	110.713	60.527	75.8338	113.886	101.141	70.2988	85.9676	107.515	103.507	56.0765	68.5641	106.276	86.1371	67.4992	87.0182	123.15	88.5855
76.352	74.8993	94.3178	98.9133	55.3379	66.4942	88.9877	90.1491	82.0794	75.5045	110.339	101.463	53.1919	81.0465	116.339	118.233	68.704	74.2077	111.686	110.958	60.0769	75.3627	113.03	97.8503	69.5766	84.806	109.85	107.677	55.7085	65.4772	107.299	86.2661	66.0079	84.9304	120.985	84.3223
74.6889	75.2101	98.5085	96.2031	53.2588	66.1875	88.1482	89.9956	80.316	73.9162	109.91	102.701	52.0428	79.7263	115.745	118.554	69.6821	74.5141	111.313	110.957	61.8513	73.4451	117.003	99.9647	72.1575	89.8935	113.381	105.855	53.5234	64.9677	109.218	86.9054	68.1377	85.9083	118.73	82.6944
73.4113	73.7414	96.9806	101.244	51.3714	63.7935	85.8143	88.2988	83.3012	71.1355	112.423	101.756	53.4041	84.6026	116.982	118.144	67.0014	72.5456	113.347	110.929	61.4265	76.4873	116.414	100.988	71.6788	89.1528	111.299	102.755	54.8863	67.298	110.092	90.5405	69.4631	85.7199	121.804	85.7863
71.8248	73.8091	98.0437	99.8152	50.7981	66.4997	87.2072	89.0718	82.8198	70.847	111.772	102.141	53.8882	84.6006	115.77	113.845	67.2829	71.5774	113.205	114.216	61.727	76.0775	118.343	100.85	72.5706	92.3091	111.824	104.812	56.3355	68.7118	112.464	87.9051	67.2156	83.7507	120.818	88.4497
69.8519	73.7013	98.411	98.4514	52.9177	66.7786	89.071	88.1097	87.2824	71.8262	114.177	100.152	52.1068	83.2568	116.232	113.653	66.0581	72.052	112.825	112.955	61.3179	76.4987	117.884	95.7074	72.3045	89.4252	112.766	104.526	54.9526	69.6104	112.54	87.8557	67.9526	84.9793	119.759	85.5388
66.823	70.5033	101.35	102.274	53.3618	66.6172	88.7332	88.8714	85.4719	71.1971	112.193	101.281	52.6791	83.6727	117.383	116.884	65.912	69.4713	111.797	114.492	59.7048	74.0835	115.126	95.0765	71.1684	85.0414	112.509	104.601	58.4249	66.7814	112.554	85.5898	68.9717	85.3272	119.653	86.9254
66.104	65.5616	102.508	100.833	51.8767	66.1129	87.7318	90.0842	86.5731	70.0653	111.469	102.876	53.0302	81.7111	114.906	116.843	65.0496	68.8839	109.599	115.7	57.6798	75.1602	114.18	94.8786	73.1665	83.0155	109.972	99.4789	57.85	67.1337	111.396	87.6569	70.3704	87.0033	119.677	88.5308
67.6248	65.1931	104.924	101.24	54.2426	70.7466	85.3484	90.944	85.2535	70.4934	111.425	103.277	49.6866	81.3013	117.947	117.667	66.6456	69.1961	109.464	114.053	56.1061	76.639	115.657	93.7075	71.0088	82.1192	109.672	99.6243	55.6387	67.2114	113.853	87.1723	69.714	85.5034	117.456	87.5657
68.272	66.5585	102.198	97.5523	52.2709	69.3189	86.7414	90.2751	87.8455	71.8603	109.908	100.591	48.5265	82.2468	118.232	115.057	67.4391	68.0005	107.701	111.979	55.1419	72.3687	116.167	94.3082	70.3085	81.2074	109.123	97.7341	55.8052	70.1286	112.242	88.8732	65.7299	84.6309	117.41	87.14
69.092	63.1785	104.288	97.9234	51.394	67.4221	82.802	91.1268	83.932	71.5139	110.818	101.308	52.2704	83.6162	117.016	115.924	68.5284	68.0109	109.919	112.077	59.7294	75.1358	117.33	90.4938	73.5938	83.211	110.645	99.9475	55.8545	69.4796	112.28	86.0668	66.8913	87.071	117.496	85.1632
67.5927	64.6236	100.675	99.1114	50.4657	66.4183	83.3465	87.0431	84.786	70.6015	115.224	100.734	52.0985	86.8357	115.882	113.433	67.9696	68.8662	109.606	115.089	60.7791	76.9532	118.982	92.551	71.169	81.9232	110.756	98.0784	52.3867	71.4382	111.184	86.579	68.2688	87.6066	113.673	80.9463
66.7122	63.5879	101.881	100.203	51.1541	67.6033	82.1807	89.6893	84.5203	69.9534	115.222	100.271	50.5044	82.2212	113.392	114.884	69.9362	69.7549	110.099	114.404	63.1971	74.1568	122.491	94.3696	70.1923	80.7924	110.259	98.5022	48.861	66.7096	112.004	85.3393	66.6546	86.7899	115.534	85.5926
66.545	64.287	101.765	100.564	53.9741	68.4759	82.9067	88.1298	83.2232	67.4545	118.386	103.236	50.557	82.8632	113.454	115.135	66.6618	67.7454	112.649	116.418	63.5606	75.3358	122.334	97.385	73.482	80.5292	112.774	96.8774	48.5043	66.1482	113.146	89.0382	64.6246	82.9939	112.948	82.6007
64.2636	66.5259	102.656	105.298	53.7619	68.5774	83.7153	87.7571	83.646	68.0216	117.349	103.164	50.4826	81.2837	117.624	113.665	67.7812	68.9114	114.377	117.125	59.9141	74.032	120.449	96.5367	74.4719	81.9554	110.048	97.2626	47.5246	65.7001	111.262	89.3687	61.8807	85.6425	110.597	84.1859
66.3499	64.3479	102.763	105.688	53.3095	71.8126	86.8774	86.9914	83.835	68.5583	118.223	100.886	50.5663	83.4187	115.706	115.123	69.3803	71.0177	110.865	117.32	59.515	75.9509	120.818	99.084	73.9698	84.6034	110.18	95.3748	47.5784	69.3514	112.562	90.8015	60.803	84.7815	107.454	84.3051
64.7176	64.6294	104.315	105.752	53.8827	68.5391	85.5906	86.8131	83.964	64.4215	118.689	101.473	50.5821	81.7747	115.484	112.441	70.8244	73.6153	107.56	116.218	58.6462	77.1401	119.886	97.2367	71.635	81.8851	111.375	97.2599	46.1951	65.6346	112.792	92.4532	61.0912	84.7922	108.234	81.2758
61.0511	64.2387	103.248	102.095	56.1175	69.4295	88.6949	87.1906	82.8035	65.3083	120.9	100.488	51.6365	79.0946	115.963	112.878	68.1113	71.8802	108.179	114.26	59.3568	78.6553	118.281	99.9804	74.3518	82.6998	108.04	98.4531	44.0392	62.0105	109.882	91.8886	61.47	82.8128	106.091	80.3528
65.3064	64.1398	104.015	102.246	55.4613	69.9429	88.8556	88.0158	82.6391	63.3232	120.629	98.8181	49.7358	81.4076	118.175	114.453	71.0532	74.4159	112.696	113.122	59.8427	78.7914	117.723	97.0142	75.1269	86.2615	107.772	97.7957	46.5488	63.4595	109.586	93.88	61.1661	84.9311	104.728	82.6769
63.1255	62.4421	105.465	103.659	54.3429	69.9469	89.339	86.2974	82.2208	67.6529	119.489	99.9226	49.5677	79.6967	119.601	118.171	68.4818	77.7874	113	112.632	56.8988	76.5564	117.696	99.064	74.6504	87.7552	107.607	101.141	44.9434	60.996	110.771	96.0809	59.9194	84.5654	104.378	83.7052
60.3429	62.7836	106.227	100.516	52.2	68.2805	88.9827	85.9594	81.3724	67.5694	123.363	100.502	47.4843	78.3875	118.103	118.02	68.9816	77.279	114.145	112.478	56.3778	78.7858	120.344	97.4241	77.0461	89.7582	107.567	104.381	47.1596	66.4379	109.779	95.3603	59.1119	85.4407	107.736	86.7634
63.1547	65.5121	108.061	103.674	51.2656	67.7858	90.4328	84.128	82.41	70.3822	124.451	102.796	45.8682	74.8172	117.673	118.786	67.2941	78.0113	113.162	113.164	55.7305	78.4399	119.241	95.9217	75.9863	89.7644	109.842	104.183	48.063	66.0815	109.018	95.653	60.7407	82.0807	109.315	84.5788
60.5721	63.5045	106.791	106.152	49.7176	65.4618	91.0519	84.9227	85.9306	69.4584	122.873	106.348	46.7691	72.7703	119.512	119.115	66.3586	76.9066	112.966	114.933	55.2514	77.7378	118.853	96.5741	73.2384	88.2065	107.989	102.563	47.6652	66.2174	110.342	94.0279	59.2161	79.2411	108.563	83.4442
60.248	62.8785	107.826	105.804	50.7184	69.0881	89.6855	83.6147	89.2191	71.3199	123.949	107.941	45.7982	71.0875	119.267	118.349	67.6034	74.7725	111.948	114.326	57.2899	75.4658	117.973	95.5764	75.4918	87.5256	109.292	103.116	46.6025	68.4229	107.512	92.4568	59.3882	78.4008	108.675	84.0498
62.3812	64.4747	112.636	106.286	50.8423	67.9865	90.135	85.0383	89.8062	71.0197	124.082	106.94	46.5574	72.4725	120.386	120.421	71.3141	75.3146	110.622	111.083	55.7172	74.8374	117.024	93.7813	73.1119	87.6341	109.296	102.541	48.8614	66.8794	108.195	94.3027	56.1654	77.4295	109.351	84.3442
61.4758	64.6267	114.109	104.466	51.4481	70.8664	90.5945	87.1062	87.9681	73.0421	123.4	106.396	46.118	68.5231	117.917	118.361	70.6836	76.073	113.254	114.396	54.5764	73.88	115.017	96.3708	72.7121	85.8942	105.655	102.261	46.6601	66.5793	110.836	92.951	55.2895	79.3093	111.651	84.6137
62.0687	62.795	111.728	99.5741	49.5404	66.2874	90.7319	83.9782	89.7512	73.6318	127.695	107.843	45.5688	69.0209	115.557	116.474	70.4812	77.8872	111.714	115.296	57.6377	75.8163	111.471	96.0859	73.1817	86.491	105.624	102.984	45.5194	64.0192	111.657	90.038	56.8429	79.0264	110.922	88.5127
63.7329	62.4909	109.368	98.3585	51.5513	70.6951	87.7789	84.9624	90.9196	74.3169	125.388	106.565	46.3609	65.0324	112.947	113.699	71.572	78.9709	111.847	115.719	58.2042	76.4545	110.707	97.2453	74.8464	85.1269	106.887	100.292	43.6997	61.8855	111.17	92.125	54.3433	74.2995	109.873	85.6901
62.3461	62.3795	107.875	96.3906	52.1255	69.6132	88.5111	83.6823	87.6657	72.5385	124.995	103.642	46.7806	68.0027	112.993	113.925	72.4914	77.0866	112.025	111.911	56.778	76.2545	112.82	97.1497	72.0027	84.5129	108.082	102.561	43.5847	61.0743	110.758	95.3896	54.4396	75.4554	111.397	88.3571
62.4118	61.9119	105.829	95.6222	50.4338	70.8261	85.4386	85.2771	84.5537	74.1448	125.048	100.591	46.5307	65.0389	114.932	114.732	73.2145	75.9756	113.198	112.169	54.6985	75.4999	113.329	98.6495	73.8907	84.6279	107.916	102.939	48.3347	69.1183	109.775	96.5322	56.9453	77.2647	114.006	87.8845
63.9594	63.5402	106.629	93.8598	49.2495	67.329	86.1447	84.5506	84.8358	75.0164	123.981	103.8	44.8534	65.8093	113.379	112.259	75.0002	76.6989	110.072	109.153	52.9091	76.8285	114.276	99.4977	73.9106	85.3303	108.658	101.374	44.051	67.9468	110.283	94.8014	58.065	78.4544	114.927	91.6396
61.899	65.2208	106.701	94.7635	50.5856	64.9843	86.7737	85.6112	82.8681	77.6374	126.335	107.523	43.9216	66.4941	115.642	109.958	74.7012	74.9368	109.062	109.202	51.5122	79.3087	112.894	102.069	71.8772	88.2316	107.441	100.544	44.31	64.9168	108.245	93.8671	57.3541	73.8856	116.193	91.4875
62.5142	66.8232	104.888	94.3312	52.8449	67.6422	86.9233	86.927	85.3361	77.8131	124.139	107.661	45.3972	66.2032	115.495	108.886	72.2767	75.4849	110.258	110.42	52.9535	77.9838	113.632	102.781	73.2788	86.6953	107.882	101.235	47.2277	67.7785	108.799	92.7515	58.1164	77.6468	117.528	96.8683
66.2511	72.4459	107.463	96.6618	52.8882	68.455	83.5565	86.6435	85.172	74.6393	125.794	107.367	41.9336	64.0252	115.449	107.478	71.9226	77.2089	106.81	108.695	52.7427	77.3813	110.878	103.052	73.3551	82.1125	105.563	99.5629	44.131	66.7548	105.232	91.494	56.2548	79.7721	115	94.3471
65.1216	70.6627	107.538	97.5451	54.0627	69.7414	84.1346	84.8112	85.2695	72.8078	125.509	105.348	45.9032	64.8707	113.447	111.59	70.3894	77.778	108.593	110.59	50.4404	77.0465	109.642	102.532	73.8575	83.9258	106.135	97.9612	42.9391	69.4518	104.59	93.6058	61.0253	78.0277	113.536	92.471
64.788	71.1556	106.782	96.3276	52.1817	71.2098	83.301	85.6063	84.4074	70.7013	123.793	105.895	46.7494	66.6782	115.266	112.091	68.0423	77.4549	109.139	110.379	53.2432	78.0556	111.187	101.161	74.7446	85.0801	107.914	98.2383	42.3253	70.9828	102.134	94.0765	64.7013	83.1071	115.555	94.4028
65.2977	71.1472	104.886	96.9673	53.0566	73.0424	85.0813	84.0485	82.9108	72.67	124.41	103.544	46.8035	64.8674	115.381	112.687	67.0857	78.7671	110.38	111.403	55.5725	79.2189	112.426	102.025	76.005	85.5109	106.417	98.5824	42.6751	73.6487	103.908	94.2341	66.1868	79.6008	114.699	95.6074
65.2451	70.0424	101.439	92.0528	51.1809	72.2073	83.541	86.7552	81.4067	72.0753	120.904	103.346	45.5711	62.2277	112.945	113.657	68.452	80.5374	108.878	111.081	53.6687	82.2629	111.699	102.415	76.3594	86.2686	107.945	97.7924	42.9757	70.7296	101.448	94.4018	65.2543	80.9188	113.572	93.3362
66.6944	69.6835	104.591	91.5899	50.2581	69.7782	84.1974	83.3654	81.6207	71.5697	121.219	99.8783	47.7214	65.5823	115.132	113.514	68.39	81.1819	108.964	112.823	54.6089	78.5717	112.202	98.505	76.0886	84.8564	106.645	98.4058	43.4912	69.5532	103.262	94.009	64.5914	82.1022	112.744	93.3311
64.4749	67.6625	104.781	90.7848	49.9369	67.3159	85.0742	83.111	80.6872	72.8713	123.217	99.0841	44.78	67.5531	114.822	116.573	66.6962	82.7343	109.219	113.356	52.908	78.5098	108.815	99.2826	76.9746	84.1851	103.184	99.9076	44.1182	69.7367	101.833	95.6067	62.4707	78.0652	112.437	94.4672
63.1067	69.4918	103.671	92.8246	51.9643	66.194	85.2705	81.8217	83.1142	71.0414	122.838	99.9071	46.0965	65.2432	113.571	114.195	67.0249	83.6137	107.254	115.122	51.9624	77.8912	106.788	96.8953	76.0543	84.4035	100.734	98.1917	42.4359	70.6766	103.263	96.8276	60.9143	73.2375	111.809	91.3864
66.8722	70.7703	107.953	92.5082	51.4273	63.504	84.6562	84.2785	86.1445	71.1167	122.383	97.6466	47.5656	67.5336	115.299	113.199	66.0987	82.2383	109.181	112.959	51.4087	79.0946	108.442	97.6494	75.2183	83.0287	102.23	97.4888	42.3506	69.3378	101.278	96.4485	64.2871	72.6357	110.983	87.3263
67.609	69.4312	104.175	92.388	54.5228	65.1125	83.2171	84.8261	85.1895	71.0943	122.683	100.969	47.1877	63.9648	114.65	114.293	63.455	77.8731	109.228	111.542	50.2938	76.9228	109.71	98.8089	76.381	79.9159	104.033	98.3972	43.0279	72.1733	101.853	96.2167	65.0861	75.7498	111.626	87.943
69.764	73.0428	103.246	94.9094	53.6701	64.9124	84.87	83.6483	84.1808	69.6666	120.29	101.682	48.449	69.434	113.853	114.791	63.6356	77.8702	110.479	113.444	51.0324	75.4837	102.878	97.7697	76.4207	79.1116	102.738	94.9995	45.9655	72.8693	105.452	95.5059	64.7545	77.7494	111.877	88.3398
69.6514	72.8957	107.174	95.7018	54.2781	64.8352	86.9929	82.9317	83.4277	72.4031	119.177	99.1311	47.4118	69.9007	114.897	115.492	62.8734	76.8089	108.514	109.999	50.8941	74.2474	100.655	94.3534	76.83	79.2192	102.038	93.2749	48.0212	72.8692	105.553	96.5418	68.1586	79.0427	110.87	86.1312
70.4227	72.6973	106.974	97.4696	50.9923	65.4131	87.4889	84.8809	82.7987	71.2483	117.851	100.12	44.333	66.8623	116.654	119.088	62.6874	76.9557	110.887	111.856	53.7957	74.1081	101.693	97.5233	78.2395	76.8095	103.007	93.6448	45.1704	71.8888	108.005	95.8944	68.878	82.3111	111.143	86.961
70.1625	69.3724	108.268	96.568	53.7182	66.4848	88.6281	86.7157	81.5213	74.8293	120.463	102.178	45.6757	68.3371	115.034	119.803	62.1531	81.4703	112.078	113.213	54.9528	79.3865	102.266	95.7863	81.2016	78.8308	103.745	93.2807	46.0901	73.7985	106.239	95.9583	67.4455	84.8215	110.671	87.0561
73.0984	71.2156	109.734	97.9661	55.1828	69.5465	87.3477	86.9402	81.6049	73.8723	123.635	103.235	47.3932	65.1957	111.436	121.083	63.4041	82.2055	112.293	112.715	52.6055	77.9326	102.126	95.6376	79.1077	76.9048	101.375	93.9864	44.5825	72.8836	104.96	96.5958	69.4787	84.775	109.011	86.6158
74.6816	73.0173	111.099	95.7822	56.4692	70.2058	87.4208	84.6184	81.2294	73.8374	121.359	103.036	45.5979	64.1392	109.865	120.227	62.4532	80.5055	112.807	112.394	55.5031	77.9082	104.897	96.1184	78.3363	76.1214	101.322	94.6152	46.3639	67.836	107.909	97.0716	69.1262	87.6439	109.078	90.4689
74.6615	71.7236	108.135	96.1574	56.7942	70.7558	85.8006	84.2807	82.8677	72.7226	120.544	99.9682	42.3177	58.9361	113.219	119.053	62.7518	78.1845	113.858	112.757	54.7112	74.4489	107.004	96.5382	78.3202	73.4012	99.3977	92.8357	47.1796	69.471	106.647	97.815	70.6925	84.5796	110.091	89.9388
70.5	69.5967	106.161	94.3707	57.0582	74.317	89.7008	83.5988	83.6052	69.9096	122.3	102.658	43.4554	60.2791	111.57	118.637	63.6656	79.4077	112.616	111.233	52.321	70.1415	105.525	96.6089	82.2712	71.7557	98.3571	92.434	45.8072	68.879	107.86	99.762	69.656	87.5604	111.013	88.2964
71.635	67.9491	107.344	93.9569	55.6305	72.9861	85.7401	83.3988	84.6434	69.4781	120.815	103.32	43.7763	61.2501	113.38	118.421	62.1702	77.6123	113.218	112.395	51.7829	67.5998	106.587	94.5213	82.2212	71.1743	101.195	93.842	46.6171	68.337	108.803	101.677	70.1928	88.1463	110.91	85.8333
70.4105	69.7753	109.627	93.3967	57.177	73.4067	86.6831	82.8007	83.9773	71.2411	121.915	106.963	43.7076	60.1316	112.139	118.229	62.1503	80.8994	113.334	114.26	51.4312	68.3361	106.898	94.564	82.8108	74.9961	102.659	92.1471	49.3488	69.6302	105.44	100.106	70.8198	88.2653	112.7	83.5984
67.4999	70.4174	110.711	94.7993	57.9103	71.7884	87.052	82.1168	84.5134	72.4947	122.36	106.601	43.6353	59.9239	114.754	117.048	65.2735	81.4586	112.243	114.602	54.7642	68.247	107.322	93.81	86.1959	73.8875	103.569	93.2256	48.339	69.1572	107.023	103.184	68.5551	90.0213	112.14	88.3145
66.7556	71.159	110.336	96.9945	56.9314	71.0822	88.3013	82.6459	83.322	72.1927	122.801	108.447	48.4024	66.4461	112.438	116.641	64.9592	80.3921	112.503	116.328	57.8832	72.581	106.408	95.7584	87.9062	72.8701	107.326	94.85	49.2477	71.1194	103.879	101.435	70.2696	86.9151	113.535	89.6751
66.5137	70.0723	111.244	97.0408	57.5258	70.8177	91.0638	83.443	84.0113	71.2493	124.475	107.638	47.1153	68.8834	111.497	115.834	67.458	80.8301	110.225	115.585	57.3414	71.1949	106.941	99.1835	86.8264	73.1625	105.969	96.2851	48.9962	66.8996	103.615	98.3168	71.5876	87.675	112.397	87.5373
67.6692	71.3378	110.585	97.4994	57.2709	72.8407	89.6095	84.8061	82.3373	70.3616	120.698	106.311	48.7634	73.7766	113.119	118.191	65.2944	83.1725	113	116.848	58.2205	70.3846	100.973	99.5239	83.8467	71.2924	105.64	95.7008	49.8093	68.2939	106.125	99.5795	68.701	82.799	114.682	86.5058
66.046	69.3884	112.043	95.2277	58.4704	74.0293	93.1294	85.1296	81.4153	74.4471	121.237	105.872	50.003	75.9073	113.83	118.026	67.2018	84.1132	113.03	118.979	57.1298	72.8653	100.612	99.9598	82.8686	73.5381	105.045	90.8466	50.8527	70.9356	106.507	100.586	68.1196	81.9685	111.774	84.3407
68.2997	69.6837	109.328	93.5336	58.9293	72.6936	93.8644	86.1253	78.7074	73.9057	123.094	108.897	49.1574	72.0721	114.545	117.531	66.0694	86.7061	114.181	119.396	57.8651	74.3048	99.9833	97.5995	79.3188	72.6397	104.224	93.6285	50.5688	69.7536	107.575	101.2	74.1125	79.6042	113.225	84.7075
65.6475	70.4611	109.452	91.1429	55.7874	73.3182	92.9212	87.6985	79.9234	75.9018	118.875	108.729	50.9067	72.1211	116.109	119.307	65.0093	86.063	115.698	117.945	57.9859	72.4284	99.6277	95.6578	79.2412	73.9058	105.534	92.2084	50.8445	70.7792	103.199	99.8709	71.8735	78.7521	112.407	86.4749
67.1658	74.8289	108.816	90.0439	55.9322	69.3108	96.9507	85.9794	82.3067	75.6451	121.965	108.666	50.0704	71.5889	114.52	119.989	64.871	84.628	113.782	116.57	55.5555	75.5822	100.561	95.8774	79.5343	75.6627	107.154	92.6968	51.0856	68.8647	100.224	97.9455	72.2259	79.305	114.732	85.8692
64.8603	74.7757	106.131	88.0108	56.0494	71.1565	96.8793	86.4217	81.6314	72.863	121.843	106.668	52.2184	73.2571	113.538	120.045	64.5547	85.2028	114.981	115.654	57.4042	75.8207	101.43	94.6427	82.0917	77.6578	105.252	85.0471	52.8139	68.2492	99.2191	96.4084	71.9983	78.2344	116.094	84.5423
64.4666	74.8627	105.91	89.6734	55.066	71.0463	98.6506	85.82	79.3604	72.3597	123.957	108.187	52.0749	72.1209	116.176	118.026	64.9048	81.378	114.213	115.726	56.6299	76.5468	102.48	95.9292	82.0639	76.2418	105.831	85.2299	53.8854	68.113	98.0168	98.204	73.7721	81.5329	112.033	87.1916
61.3392	73.2228	103.605	90.6529	55.7912	70.3687	95.2453	84.1828	80.5857	71.8777	126.849	109.797	53.5199	71.0092	112.083	118.29	66.1951	83.917	110.824	113.604	54.8432	80.6818	102.098	96.1198	80.4373	74.5155	105.969	83.2102	51.238	68.6353	98.0509	100.884	73.0679	82.5093	112.01	88.0652
62.3263	70.348	104.055	91.6581	54.9399	70.1087	98.5175	82.9111	79.1527	74.4083	124.991	108.037	54.2327	69.4216	113.207	120.541	67.1414	82.3791	112.336	109.474	53.4996	81.7732	100.128	94.7305	80.8458	73.2125	102.963	84.9667	51.458	65.2927	99.4036	104.097	68.9275	82.7242	111.236	91.2434
62.3096	67.6879	105.779	89.8286	55.2252	70.8318	94.6992	84.9095	78.989	73.0415	123.64	108.889	55.4801	71.6345	109.733	121.701	64.7053	83.0362	110.934	113.991	56.8462	83.4064	104.156	100.84	80.403	75.463	104.544	83.9353	53.8653	63.8359	100.543	106.974	71.0783	84.5159	110.688	94.1117
64.3	67.09	103.591	89.0373	57.2073	77.5229	92.4049	84.2799	78.6276	70.3929	124.505	107.293	52.8257	71.8137	112.994	121.951	66.8366	83.7221	111.087	111.825	55.5188	82.1504	102.58	99.2163	79.0812	75.9064	102.355	87.0568	52.6544	61.4868	99.7495	104.708	70.7676	84.3856	109.576	87.1086
63.4756	64.0968	103.724	88.215	57.4931	79.3376	91.9675	86.4601	80.0368	72.1553	123.194	108.431	53.1143	73.636	112.173	121.791	66.2642	84.2265	110.102	112.673	56.4368	79.7728	102.65	101.984	78.6258	74.5728	102.526	88.283	49.9412	61.1004	102.707	105.123	69.4153	85.4924	114.255	83.1938
63.9929	64.1775	104.529	86.9677	58.6762	80.2921	91.5176	83.7282	81.5063	74.4252	123.763	108.799	55.8447	73.6619	111.368	122.166	67.439	82.1061	107.889	111.219	56.0323	76.3863	100.546	100.342	77.1822	73.0751	101.005	86.8367	49.8409	61.5792	99.7974	102.964	71.544	81.9028	112.975	85.5174
64.4566	59.9894	102.416	88.6146	61.0774	80.7311	91.6322	85.3666	82.2114	77.1762	124.328	110.645	55.3038	73.3992	112.092	121.974	67.9369	80.2989	108.48	108.375	56.8982	75.6837	101.877	103.326	75.6962	75.0406	97.8691	88.8402	50.8607	62.2974	101.691	102.563	69.7621	81.1647	110.799	83.9514
64.9968	63.151	102.508	87.5199	60.1221	77.7672	92.1909	84.0874	79.2556	73.0358	124.899	110.416	54.3138	76.236	113.087	122.751	70.1536	79.2118	109.605	108.547	55.0144	75.3958	104.534	105.197	77.6157	75.3186	99.5518	85.4272	50.785	68.0565	100.773	103.063	72.6137	78.3337	111.841	84.5775
66.3679	63.9731	104.695	87.9329	57.1547	77.8827	92.1219	87.64	78.9838	72.2508	124.952	109.071	54.2321	76.2641	115.326	121.477	71.384	79.829	114.112	111.421	56.404	78.832	104.504	107.759	78.8729	75.21	99.5336	88.6346	49.4003	63.8969	99.079	101.081	75.7271	81.0701	112.273	85.0449
63.9648	63.3781	105.424	89.8036	60.0175	80.5642	94.1053	87.3484	76.1726	75.3939	125.721	110.64	53.4206	76.3295	115.155	121.793	71.8366	82.2667	113.633	108.436	54.7913	79.8619	106.815	106.454	77.601	75.7545	99.4093	89.1517	49.3064	63.4464	98.1813	98.8448	72.6407	80.4663	109.521	85.6571
65.5193	61.556	104.174	90.421	59.8495	78.6678	92.8479	87.1927	72.1732	78.3511	127.082	112.603	55.9267	77.122	114.136	120.295	72.5334	83.7711	113.4	109.581	57.6753	79.3975	104.055	104.703	75.7627	75.6386	98.3793	88.7887	48.4345	59.3443	98.4728	100.25	70.614	84.4318	110.091	89.3362
65.6757	62.2594	105.504	90.9504	60.157	78.145	94.2787	89.4635	71.6719	76.1408	126.889	114.379	56.2039	78.9405	112.875	120.051	72.9875	85.2238	111.973	109.641	58.7015	79.9574	104.328	103.481	77.2007	73.0492	97.2221	89.6182	51.7962	61.3649	100.735	98.6796	70.2308	85.2136	108.259	86.6472
62.3268	59.4053	102.619	89.3553	60.9164	79.4398	93.7549	90.7228	72.0623	74.4657	127.206	111.742	57.8075	83.9649	112.247	116.037	75.4582	82.9073	113.108	106.901	60.4911	81.3138	105.069	107.531	75.6526	74.8797	97.5681	92.0427	55.1828	62.7787	101.191	97.5681	68.7034	82.1256	109.918	88.4679
64.1746	60.4249	100.522	89.2953	58.2835	76.8538	92.1589	85.4023	71.0207	72.1039	126.873	108.738	57.2244	80.3254	111.109	115.661	73.5715	81.8875	112.516	104.816	64.0069	82.7078	107.417	113.169	75.3891	70.8422	97.4127	88.9079	50.8563	62.0662	101.65	96.5659	71.428	80.4498	109.863	88.3027
63.8743	60.3667	101.731	88.9337	58.5341	77.3346	91.3977	83.8765	70.5371	70.0169	124.346	104.384	60.0138	81.5721	112.531	113.703	76.2507	77.4092	114.178	104.058	62.6947	83.5169	108.559	111.99	76.0155	73.0846	97.4429	90.3663	50.6214	63.0085	100.279	96.2068	70.5709	80.1835	109.165	88.4779
64.6161	57.1851	101.515	93.7928	57.1097	79.7172	92.7185	87.6897	73.3294	74.8684	124.744	107.316	58.9902	80.6393	112.342	111.825	73.9627	75.5592	113.665	103.535	62.9623	85.4331	105.77	109.255	76.1987	72.1934	97.7487	87.4955	50.2018	65.9948	99.4647	96.3285	72.2282	82.7004	109.675	89.1153
65.0742	55.6547	101.878	92.5552	58.2945	79.5136	90.9208	86.8736	74.3817	71.9362	122.817	100.287	59.0672	80.8358	114.486	111.263	71.0393	78.2012	113.635	107	63.2673	83.1478	107.361	109.883	71.707	69.7519	98.2111	87.7752	51.6185	66.8777	100.576	100.252	72.074	84.0462	107.475	89.424
65.5374	57.6164	97.6067	91.011	57.984	78.6311	90.4109	90.0641	74.3474	74.0711	122.631	98.7386	58.6859	79.9971	114.279	112.164	68.2684	75.0082	113.186	104.542	63.0801	82.2325	108.626	107.193	71.7421	71.049	99.1346	88.826	51.1429	65.7227	100.504	98.3777	69.7959	80.3602	111.355	87.3699
64.2942	57.4502	99.0853	93.2626	56.9998	78.0934	91.7816	88.1956	71.4736	73.5414	119.998	99.057	60.9483	79.9942	113.205	111.287	69.6071	74.4454	112.692	105.748	62.2859	81.9238	106.803	107.042	68.2234	66.174	97.5529	86.7751	51.7535	66.1043	101.681	101.35	68.0483	78.2164	108.174	87.801
68.3195	57.6308	100.177	90.3187	57.6376	78.9232	91.7742	88.9204	72.8736	72.8688	123.012	98.4341	58.2444	78.7985	114.222	114.864	67.9643	73.3871	112.615	104.265	65.5157	83.8445	106.203	106.658	71.7434	65.5651	99.8496	89.501	52.9976	68.5136	100.368	97.4962	68.2555	77.0946	110.366	88.1657
68.0769	60.0507	101.569	90.4873	55.5829	79.6552	89.8641	86.9783	70.8695	73.9004	120.803	94.4977	60.6892	78.263	116.305	115.477	68.1436	70.0603	110.955	105.109	63.5089	83.9769	107.361	107.316	72.1927	65.0548	99.0013	87.4905	54.8358	71.9844	105.329	97.9209	66.0833	75.9229	108.098	88.9325
65.3305	59.4236	98.5077	90.5942	57.3614	80.9741	91.6195	88.5248	67.8946	74.2338	120.778	95.5535	64.4426	79.9746	117.911	116.258	69.3175	70.0031	113.192	108.785	65.019	83.2616	105.527	110.586	70.6344	68.7225	99.3185	89.2004	55.4705	70.6079	104.741	98.4908	67.4957	77.933	111.204	88.2848
67.3721	63.5308	97.7203	94.6225	58.7346	79.5317	92.3379	84.5962	66.4359	75.8073	122.287	95.3104	64.536	79.2935	116.391	116.424	70.1834	73.6809	113.692	106.39	64.5168	83.6607	107.787	107.691	69.4885	69.6596	97.5652	89.2467	55.4037	70.0122	104.85	100.048	68.5814	76.7706	112.152	89.187
66.8039	65.1122	98.1587	96.5278	56.3711	76.2262	95.5274	86.639	67.528	76.0114	122.751	94.8452	65.8621	80.5721	120.225	117.779	70.4381	72.8741	110.351	108.866	66.0027	84.0249	106.239	107.633	69.7854	67.1354	99.3241	89.9248	51.3101	69.7907	106.962	100.581	69.2018	74.658	110.83	87.0883
66.226	66.0782	100.626	95.3459	57.062	76.6814	98.3293	86.3834	66.788	72.7147	122.044	98.5494	64.3312	78.1457	122.247	120.583	68.8827	72.2326	107.139	108.562	66.1069	80.233	106.571	105.303	71.7179	68.3253	100.712	86.985	51.8984	67.5207	104.164	99.562	69.5984	74.4395	114.701	89.1284
68.1652	67.5235	101.1	93.0931	57.3357	78.7797	95.0536	90.1823	65.1667	74.3518	119.993	96.4941	63.4907	79.3007	125.738	121.347	68.5261	74.1158	106.567	106.242	66.1505	80.6907	107.552	105.123	68.6544	66.9069	100.649	85.5763	51.0088	64.8533	103.913	97.5425	67.7362	73.9113	113.624	87.5348
66.4889	68.6293	99.4357	91.923	62.1469	79.3377	94.0884	89.3532	64.4143	71.4362	120.218	96.4186	63.0918	79.2411	125.953	121.503	68.2693	73.3667	105.112	106.922	63.3417	79.6588	109.42	107.437	70.2525	69.1266	98.7512	83.3175	49.6678	65.9199	105.603	98.2935	67.3807	76.2576	112.283	89.9531
63.4034	68.7408	96.029	89.8264	61.9954	76.5358	95.1775	88.2573	67.2456	70.5022	120.9	94.3284	59.9743	79.1542	123.154	118.6	69.1637	72.5756	105.326	107.252	63.6792	78.1776	106.213	109.72	72.388	72.0546	97.7044	83.5436	49.9222	68.3409	107.752	99.0288	66.1345	75.4726	110.59	90.4095
63.4655	67.5134	94.0772	88.2125	63.939	76.078	93.7868	85.149	69.4116	69.6351	116.841	94.3738	60.1374	76.9062	121.891	117.422	71.7063	72.1075	108.505	109.585	64.9738	77.4993	106.938	106.662	77.611	69.549	97.8068	84.7491	52.241	64.883	106.027	99.1064	61.34	73.1541	108.622	89.0641
65.766	67.9811	92.0861	91.5482	63.2919	75.4005	95.95	85.6608	70.1029	72.0196	120.86	95.8169	60.2339	76.7302	120.292	117.378	74.2145	72.7858	106.731	109.786	67.8554	74.4815	106.736	107.545	80.1107	69.7635	99.855	83.7626	51.096	62.0322	107.52	98.5431	62.4788	73.0729	110.482	86.1136
67.5893	67.928	92.6996	89.98	62.7622	77.8519	92.6133	85.1605	70.9517	73.2505	120.971	97.4841	59.7181	77.2677	117.13	118.249	74.1041	71.1959	108.066	109.437	69.2954	76.0805	106.371	107.475	77.5833	69.5226	98.9988	82.7608	51.81	62.8751	107.802	101.828	64.9635	76.7452	110.688	90.6311
69.058	69.8333	93.1665	91.9992	62.9736	79.8293	93.51	85.0287	73.602	73.5961	123.232	102.275	63.5083	80.5083	117.32	115.479	72.2969	70.8859	107.433	106.52	69.7174	75.975	101.515	104.725	77.8971	71.0626	100.326	84.0871	52.3016	66.7821	107.75	103.6	64.2041	77.1318	110.67	91.8768
66.9197	67.8794	95.9072	95.0357	64.805	75.276	95.3173	84.8453	71.9825	75.2355	122.57	103.514	60.8816	80.5816	118.137	117.264	71.8947	68.7129	105.805	108.377	71.2954	75.8929	105.345	106.003	78.0624	70.6788	98.8816	82.032	50.3203	62.7107	105.122	100.719	63.2158	75.0167	111.805	90.6465
66.3192	68.3961	97.7631	92.76	65.0117	77.2191	95.815	86.1876	70.6297	78.2666	123.596	101.533	61.9423	78.1078	118.651	117.79	72.1109	69.3582	105.561	106.868	72.4048	78.1075	104.971	107.026	77.4634	72.3026	99.0926	85.0516	51.2941	64.0009	106.121	101.172	65.0783	75.0124	113.183	92.241
66.1345	69.5278	97.6208	94.8434	65.7118	73.6304	97.2049	84.1523	71.9261	78.5453	124.413	97.0794	62.0861	79.0974	116.738	118.532	75.3234	68.1334	106.646	104.844	70.8231	80.3082	104.266	105.292	78.1818	74.142	100.463	85.0023	53.2644	66.0312	107.813	102.251	65.3575	73.8727	112.87	95.07
65.4155	70.4717	95.8948	96.4825	66.1439	75.9099	98.0445	83.5201	72.3974	80.514	126.895	101.546	60.0108	72.5699	119.299	115.543	73.0655	63.0011	105.731	103.949	71.383	82.5868	105.874	104.072	77.8801	72.6996	101.749	86.6107	49.6173	68.2279	109.513	103.11	65.4951	73.309	111.099	94.2667
64.2457	68.3017	94.5215	94.7043	62.9628	74.0976	97.8952	84.4834	72.2543	79.468	123.083	98.2407	59.0318	70.9062	118.523	114.97	71.8898	63.4794	105.195	106.944	67.9448	81.1545	105.897	105.622	79.5613	73.1923	100.177	87.6694	52.8007	69.9097	107.284	103.665	64.7606	71.3373	110.452	94.0028
63.2789	65.8303	96.3094	93.8443	62.3452	75.3333	96.8791	86.1923	71.3294	78.7706	123.564	98.9341	60.5388	72.8587	117.22	115.07	72.363	67.2129	105.665	106.156	67.3172	79.5011	106.092	108.018	77.6699	70.9153	99.582	88.9868	50.0979	66.3624	107.768	104.895	66.5649	68.1538	112.431	94.2149
64.7416	62.3382	96.6736	93.7328	62.095	73.2454	94.9858	81.326	72.6899	75.583	121.921	98.8578	55.8585	73.705	115.67	110.69	72.1781	65.1306	106.146	106.42	66.925	78.0962	106.522	105.821	76.022	69.2285	102.098	90.1625	49.2323	66.735	109.986	106.485	67.5617	67.1261	109.794	93.7679
65.254	62.9001	92.6243	94.4005	60.2158	74.7558	92.862	83.4648	68.3324	71.8631	123.887	98.2376	58.5421	75.9576	116.015	111.455	71.7904	61.7272	105.868	104.902	68.8201	78.659	106.423	103.227	75.2417	68.5876	98.7265	87.8505	54.6421	68.4217	110.063	102.392	69.5214	70.0991	111.527	93.1283
65.8414	62.6706	92.1626	94.0571	59.4848	75.2653	91.2867	85.5377	66.1043	72.6675	123.068	99.7011	57.3821	75.9497	116.551	112.894	69.995	64.0581	107.829	100.883	66.0059	80.0458	108.839	103.908	74.1411	67.2946	98.6759	86.363	53.029	67.9579	111.626	100.403	70.8197	70.3235	111.343	93.5474
67.6493	61.7634	93.5389	93.1302	57.5877	75.8694	90.4221	87.8018	67.9482	72.4037	118.955	98.9598	56.5682	76.1435	117.072	112.167	73.2456	64.0299	106.373	101.512	66.1814	82.6884	105.639	103.126	73.7126	68.7209	98.067	87.6885	56.0725	71.9798	115.017	100.75	67.1075	70.2271	113.555	93.1595
69.3478	64.0947	96.5925	95.5828	57.5002	76.0304	91.0068	87.6123	68.6909	74.6864	120.37	100.14	57.2817	77.1018	115.251	114.299	70.3353	65.5827	103.252	102.151	68.2912	84.2387	107.242	105.813	74.8113	67.3194	97.769	90.1737	55.3807	70.8347	112.329	96.9787	64.6808	72.6544	112.07	96.3656
68.4165	61.8718	93.081	94.9559	56.5437	77.1074	93.265	88.301	68.0574	74.1605	123.496	101.882	57.6447	74.1573	114.254	113.802	71.3672	67.3172	103.635	101.449	66.0804	84.5989	104.712	103.972	72.1328	68.4158	94.6627	88.8111	56.5362	70.8676	111.892	97.9555	65.5634	74.585	114.804	97.937
69.9124	61.6261	92.1835	95.3276	56.512	73.9542	94.3791	88.0901	68.5247	72.8414	125.825	107.22	59.9445	78.7723	114.19	112.988	70.7805	67.8131	105.494	102.749	65.9977	84.5271	101.555	104.32	72.656	68.3966	95.0157	87.507	56.0773	75.4173	109.761	96.8367	65.196	74.6869	114.815	93.4794
69.0347	64.3912	93.3595	96.7853	55.4861	76.9199	94.3817	88.1113	66.8342	70.907	128.119	107.71	60.7059	74.9755	116.249	113.555	71.638	69.6819	104.705	105.436	67.6607	87.5882	102.74	103.379	73.7951	70.3079	94.9662	90.0312	59.5198	79.6866	108.62	94.5908	66.3332	74.8888	111.925	94.4931
71.3845	66.3722	94.0547	97.7297	54.4083	75.7732	91.6079	87.8093	67.5393	69.8725	129.398	106.446	59.2971	77.1666	114.034	113.249	70.5967	71.6997	104.818	104.787	66.4999	87.8727	101.964	108.069	72.6465	69.1736	93.0174	89.7848	60.3752	75.4781	107.116	91.6861	66.4335	74.3666	108.935	92.7961
70.6838	67.2813	94.3202	93.5243	54.4256	78.2344	91.0984	88.0107	66.1718	71.3737	125.547	103.71	59.6891	75.1269	113.537	111.175	68.0817	69.122	105.176	103.844	67.6552	89.5986	100.524	105.914	72.3035	72.3623	93.3502	91.7131	59.6834	73.6762	107.591	93.7745	68.5853	74.1654	110.626	91.5953
68.6286	67.2783	93.8501	94.9922	56.1252	78.2176	87.7401	85.3931	68.4982	69.7325	125.081	103.94	57.0547	75.6366	112.004	111.159	65.4571	73.9163	108.218	109.159	67.5621	89.6856	101.891	105.933	69.6115	69.8905	94.4268	88.2483	59.2357	75.6501	107.912	91.4161	66.5865	74.9248	111.492	93.1107
66.5585	66.5869	92.7962	92.2987	56.1279	76.9803	87.3672	86.6167	68.3207	70.2751	125.909	110.39	58.4816	75.2198	115.052	111.487	67.018	70.7839	108.546	110.102	68.1728	87.1271	102.168	108.602	67.1121	71.5746	94.3522	89.6635	61.0032	75.5936	104.822	91.2208	68.6912	76.2521	109.885	94.5171
64.9579	62.4947	92.0575	90.9411	57.2034	74.6185	86.0721	86.9421	68.6598	70.7347	126.507	110.918	58.7998	74.968	110.48	110.575	66.4828	70.2559	110.276	113.154	67.4422	85.3376	101.405	104.685	67.8731	73.8484	93.2513	88.9964	63.1101	73.8076	103.771	89.9012	72.1941	73.731	109.303	92.621
64.0623	63.3788	94.1434	89.7311	56.1504	78.9784	84.4543	85.9047	72.4519	71.733	127.396	111.079	57.7789	76.1936	115.228	112.161	68.6853	67.2291	108.966	113.364	68.6707	88.6845	101.673	106.9	71.3983	74.268	94.9247	94.1662	58.9912	70.413	101.777	87.9853	71.6352	68.4939	109.21	91.0856
67.3529	63.1931	92.3102	85.704	53.5382	78.8364	83.5653	83.8992	72.164	69.628	126.093	113.601	58.6569	79.6636	112.312	112.34	69.7467	67.7458	108.265	111.26	68.6748	86.9262	100.203	105.695	72.142	73.0261	92.7474	92.5925	59.8832	72.5708	104.99	89.2906	68.6979	68.7265	109.389	90.2959
64.9052	63.0546	91.0191	89.4382	52.9389	76.1563	83.0663	83.522	72.0546	69.4935	125.714	111.222	59.1365	77.0903	113.659	112.604	71.3481	68.0304	110.116	111.373	67.351	86.5442	97.5436	103.171	75.0224	72.6475	94.6694	93.8244	59.5679	71.9907	105.021	85.6727	67.2005	69.3947	111.426	91.961
66.9209	64.717	92.3991	94.1126	53.7631	77.3398	82.4949	82.5919	70.6738	69.1858	122.953	110.821	59.1186	79.9252	114.402	112.055	69.2466	71.1148	109.409	112.883	68.9998	83.5668	98.343	104.692	74.7213	71.1732	93.7232	95.4536	59.2154	72.6841	104.766	85.7134	71.791	67.3773	110.179	88.803
64.9985	61.727	91.3002	93.0421	55.502	76.5708	84.6058	81.3099	68.6238	64.7108	121.46	108.964	60.7637	80.5984	115.081	112.327	65.316	72.7508	109.551	117.563	69.4674	82.0317	97.0214	105.155	76.7204	71.071	92.9378	93.4162	58.6143	72.9375	101.996	86.6953	68.9225	68.8632	108.15	87.2208
65.8759	62.3888	91.6898	92.4013	54.5195	70.6298	86.305	84.2196	66.8895	61.2697	121.495	109.981	62.57	83.1709	112.309	110.442	66.4146	73.8731	110.234	117.262	68.9229	83.0244	96.5456	105.75	71.834	71.8799	92.535	94.8711	59.9543	75.204	101.158	85.0441	69.4061	67.8575	109.661	85.3069
65.1663	61.6031	93.1136	94.5641	55.3302	71.7405	86.0094	84.4324	66.485	62.9317	119.78	113.173	64.443	85.607	112.013	113.278	64.2104	72.7754	108.268	116.46	68.4993	79.368	96.5782	105.003	69.8873	69.1976	93.4088	97.5966	58.7406	72.0953	98.9414	83.1221	66.6639	65.4529	107.222	88.2408
66.9733	65.0424	94.972	95.1822	54.4702	70.4428	87.8139	81.1551	66.0019	59.1204	115.509	110.07	64.379	86.7533	115.543	113.058	68.8873	72.2735	107.808	116.898	68.0104	78.9579	99.5091	104.987	72.9623	70.8805	91.9686	93.2012	61.1372	74.7031	100.534	85.312	70.737	62.6693	104.146	86.1899
66.271	66.8856	95.2328	97.771	54.2124	69.1478	87.4115	82.1392	64.6337	58.6268	116.545	108.001	65.8242	87.3229	118.706	115.219	70.901	76.014	108.055	117.055	67.1384	78.7449	100.802	105.752	70.5824	71.8877	93.1428	91.9086	65.6415	75.851	103.186	86.0427	71.9611	64.785	105.764	85.2552
62.6732	69.4059	91.5217	96.9193	55.128	71.0167	89.3436	81.6142	62.0253	58.9635	116.023	110.734	65.727	89.5449	118.012	111.298	70.8763	76.1698	110.09	116.633	66.912	80.3197	103.3	105.044	72.5163	71.0127	91.4664	94.7416	61.5178	77.2934	102.547	88.4812	69.3306	64.3579	107.13	85.741
64.9989	70.5255	91.8165	100.258	53.1613	70.8879	85.2214	82.549	62.0869	58.7506	114.481	108.647	65.15	88.1943	120.087	111.284	70.0134	75.6191	109.846	115.715	66.1645	77.7034	103.49	104.93	73.6757	75.0076	93.5413	95.78	61.5872	75.12	102.944	88.2314	71.7167	68.0234	107.269	84.0445
64.4529	73.2536	92.1878	98.8157	56.0353	72.8514	86.9698	84.776	60.1729	59.1085	113.586	107.758	63.2626	88.5224	118.364	111.403	67.1867	72.1749	112.174	112.493	65.1003	76.5277	100.694	105.762	70.0068	74.6196	93.6168	95.892	61.3348	74.5686	103.736	87.5153	73.653	66.3535	109.433	81.7426
63.9209	70.458	91.3648	94.7498	57.1485	72.1339	88.988	82.4178	61.5238	57.7376	113.83	112.205	64.313	88.4927	118.342	117.236	66.7151	72.5333	112.092	110.183	64.8992	76.7527	101.603	104.354	71.6939	75.4756	94.8122	95.1992	61.7562	73.1896	103.422	87.1691	72.5159	67.0035	111.362	86.6523
66.448	70.8898	91.4935	96.7694	55.9299	70.4116	86.9402	78.4373	59.6507	56.6319	115.243	112.405	64.5638	86.2674	117.787	116.932	69.8379	74.1715	114.627	112.265	63.4673	74.6274	99.4869	105.637	70.8989	79.6973	92.0148	94.5555	62.738	73.4535	102.288	87.4553	74.3108	67.6853	107.846	86.6673
67.5167	71.7736	91.6005	95.6904	56.2031	71.3905	87.3439	80.9872	59.7574	59.5059	114.747	112.603	64.4736	87.4144	117.499	112.974	68.2046	74.932	115.509	111.515	61.4994	73.9622	103.895	103.162	73.7316	82.9398	94.0126	95.2028	61.4707	75.4929	100.792	88.1363	76.1138	69.1776	105.747	86.225
69.5992	70.025	93.2324	95.1132	56.0395	71.5066	92.8639	81.465	59.0995	57.1569	114.17	113.382	62.9978	88.3412	116.278	113.645	66.3009	72.042	114.795	110.298	59.6092	73.2304	105.983	105.021	72.4741	82.9727	96.5067	98.2826	57.7434	73.2787	101.19	85.1328	74.3386	69.7889	106.734	86.349
69.0085	76.4684	94.8535	96.0694	57.2883	71.0607	93.116	81.7615	58.1771	59.0211	116.11	112.038	64.3707	86.2562	118.689	111.985	64.4242	69.6097	111.392	112.189	61.1633	72.1662	105.756	105.103	72.5063	82.4409	92.9902	98.1972	56.8755	75.7147	100.388	86.8163	77.3737	67.3553	107.453	85.8603
68.3836	71.3666	97.8028	96.5331	55.143	72.6768	91.749	83.1165	60.8801	59.5708	114.321	111.147	64.8976	88.9711	117.676	113.675	67.2562	72.7363	110.047	105.384	60.0936	74.5441	106.095	105.395	72.735	83.1027	94.7299	98.6994	57.37	78.5476	102.682	85.8794	77.4673	67.2364	110.19	86.1509
70.5737	70.9405	97.7704	97.3126	53.8911	73.8561	89.3052	83.1131	62.6853	60.9121	114.129	112.053	66.0247	89.8646	119.234	112.963	67.2157	71.0276	110.266	105.011	59.92	74.1431	102.157	104.725	74.4197	83.1172	96.0183	98.1343	59.2031	76.8694	102.537	88.0003	75.3082	66.0067	110.872	88.0546
68.1058	72.5172	96.3859	99.3298	55.4786	76.923	87.5895	81.8353	61.7915	63.9002	113.187	111.442	62.791	89.2582	119.483	114.241	68.11	72.3733	109.526	105.381	61.0152	71.4813	103.46	102.327	73.6279	80.6963	96.4597	98.9238	59.0964	76.0517	104.966	89.5122	75.2766	66.767	109.378	88.1503
67.7495	70.7741	96.0527	100.194	56.6864	75.686	92.1083	80.0342	62.141	63.6096	113.362	109.126	60.435	90.6466	119.111	117.278	67.8307	68.519	109.765	100.765	60.6006	72.8343	102.674	103.31	75.9955	83.9232	94.4259	100.513	58.9086	77.1298	102.988	87.8182	73.5059	64.7388	107.854	89.9408
68.8776	69.0047	96.4796	99.3992	56.8279	74.2505	88.9387	80.1324	61.646	63.8562	112.473	107.318	60.3183	88.2994	117.081	114.986	69.3064	74.0433	110.691	105.329	61.9929	75.5214	103.522	104.68	77.6147	85.5474	95.709	103.302	59.4556	74.3606	100.901	86.2531	71.8448	67.3546	107.272	88.9667
68.2174	73.0091	94.074	100.06	57.6222	75.1419	88.7195	79.9321	62.3804	62.6857	111.026	107.525	63.2095	85.4356	121.259	114.05	66.9992	76.7018	110.01	106.503	62.9078	77.7407	104.053	107.819	77.2839	85.9803	94.6753	101.204	61.1175	77.3049	99.7971	85.1064	72.4032	67.9681	109.558	91.3529
70.5574	74.2024	94.4949	98.7927	58.1889	75.81	86.1448	80.228	62.7684	63.5891	112.532	107.882	65.5544	89.5339	123.703	117.972	67.792	76.0747	110.236	108.296	61.9798	76.0821	102.635	106.762	76.4134	86.1345	97.2068	104.549	56.5538	76.8199	98.9465	85.0204	69.2923	68.7925	110.875	91.0464
69.9938	75.0781	95.0989	98.6544	57.1844	76.5037	85.3267	80.9793	62.4985	61.4731	114.114	109.464	64.2483	87.7969	121.795	115.808	66.1096	78.9632	109.454	105.766	63.3947	79.1943	103.209	104.157	76.9391	88.0837	97.9572	100.912	58.3614	78.8418	99.2695	82.4343	70.6021	68.533	113.207	91.0867
67.6052	78.1787	95.959	96.8517	57.0393	77.5995	88.9987	83.2037	60.9969	60.7828	115.715	109.099	65.7479	91.1328	121.572	112.484	66.5378	79.2326	108.471	108.418	60.4498	77.1162	104.488	104.713	74.744	86.7274	93.2029	99.1075	57.7645	77.6575	100.76	83.6407	71.5232	67.6193	111.726	92.0605
66.9733	76.883	94.8429	93.5261	57.7398	77.379	88.8013	82.4279	61.6892	62.234	116.72	111.77	65.2276	89.5184	118.123	114.189	68.8481	82.236	111.53	110.732	59.2802	75.8348	104.631	104.165	74.9778	86.272	93.6747	99.8816	57.6271	74.2835	100.98	81.6476	72.3294	68.2449	114.445	93.578
68.5465	77.582	93.636	96.7554	55.6168	79.4965	89.1481	84.654	61.6642	61.9389	116.444	110.919	64.1501	87.2314	117.257	114.073	71.3334	80.9653	111.68	110.453	59.5209	76.4852	104.4	103.746	75.4323	86.7567	96.0649	102.083	59.2618	74.185	102.152	84.2238	73.4264	67.8985	114.53	94.5949
66.8206	79.1961	92.0171	96.8913	56.8529	77.9045	90.3625	84.5789	61.3786	63.0177	115.157	109.76	62.8929	86.55	115.667	114.033	69.2219	80.1819	113.609	108.193	61.5115	79.0172	106.045	102.234	73.1504	88.3367	94.4204	102.113	57.042	72.997	101.77	84.8743	71.0911	68.8675	114.442	93.7263
68.2624	79.6637	93.654	96.4423	54.3632	75.6146	90.7731	84.2279	59.2062	62.7269	115.448	109.955	65.6865	84.5888	117.592	115.418	67.7133	81.468	110.88	110.294	62.1695	80.5473	103.465	103.234	72.1498	88.6961	95.079	101.582	57.5209	70.7662	102.528	84.7725	71.067	72.9337	114.755	93.1676
65.9301	83.0915	94.8768	97.168	54.7064	73.3838	92.9316	86.4261	59.8009	60.317	117.897	109.678	65.8561	86.4481	120.675	117.925	66.1815	82.8995	109.141	111.153	60.0942	84.4568	104.82	104.534	70.5714	86.2192	96.1002	103.456	57.8889	70.9517	101.025	86.4697	73.4273	78.3194	111.684	94.3963
67.467	84.0578	93.5812	95.7152	54.0143	70.1191	90.097	86.8202	59.3595	62.5447	117.121	110.618	64.5665	86.7931	122.585	115.699	65.7704	83.4705	108.39	113.151	59.8261	83.7044	106.395	106.012	71.3357	86.6539	94.8555	104.713	60.1851	75.2263	100.482	89.3478	74.5344	78.8599	113.582	96.32
67.8621	81.508	90.2913	94.7496	54.7524	72.4566	88.5914	86.3002	60.3971	61.5867	118.895	108.324	60.7939	86.5462	122.55	119.989	62.852	85.3724	109.681	112.846	59.9718	83.9278	107.421	105.906	72.2385	83.461	99.1131	100.423	62.356	78.4758	99.8769	92.1631	73.8159	80.7749	114.295	97.8732
67.1246	82.9071	89.3887	95.2061	55.0838	70.7428	90.0114	86.1137	59.0327	57.5089	119.637	108.443	60.5968	87.9098	123.883	119.119	63.2752	85.3111	112.779	114.751	58.4032	82.5108	111.148	108.444	71.7361	84.6893	97.1899	100.703	59.5826	75.8498	103.55	94.8624	74.7486	83.4134	116.166	97.1563
66.6714	81.3113	91.406	95.7426	57.5538	71.5277	92.7644	86.1264	55.0099	57.5668	119.552	108.314	61.2632	87.3784	123.168	117.562	64.1934	82.7873	111.118	112.749	58.1163	82.9335	112.442	110.262	69.196	87.9875	97.1062	104.072	60.1715	76.3863	104.495	95.0677	74.9245	84.231	120.822	99.7267
67.1263	79.9229	95.1775	95.5425	55.9581	68.7405	92.5562	86.1479	54.7081	59.7574	118.786	109.431	60.9393	84.1352	122.086	117.552	62.1689	83.5817	113.528	113.572	57.9715	83.0468	108.991	108.165	69.6745	87.6176	94.5408	104.507	59.7356	73.101	101.89	98.9687	75.1501	84.3877	120.438	97.9116
64.5234	78.8075	95.7283	94.1046	55.5158	67.2636	90.6188	85.1226	55.3834	64.3211	119.729	111.141	62.1782	83.1609	124.697	118.76	61.4934	82.215	112.738	112.976	57.9069	81.8281	111.502	108.057	66.7121	83.9206	96.2476	103.546	59.0472	69.6243	102.517	97.2781	74.4311	85.1313	119.955	95.6389
61.7877	73.98	93.9724	92.2879	55.1195	67.374	89.3505	84.5359	57.2782	65.7675	120.373	115.818	61.122	82.8166	123.506	116.904	62.321	81.0027	114.319	114.855	56.452	83.4044	110.205	111.422	69.281	80.2846	94.2965	97.9931	61.179	69.2006	104.015	96.6269	73.9248	83.648	119.738	98.0221
62.4211	72.7342	95.3336	95.3448	56.1816	66.2391	87.53	84.0463	58.0123	67.4877	120.216	113.775	61.8262	81.9473	122.777	118.332	65.7232	80.0482	114.779	115.269	56.8759	81.4732	111.398	110.602	69.3502	79.1549	94.2765	97.3753	61.6713	69.9803	100.919	97.725	78.4439	82.0775	119.917	99.7775
59.6845	69.4214	94.8516	94.3484	58.049	66.6975	90.7077	84.521	56.5567	68.9023	120.966	111.089	60.8397	81.9913	123.752	116.791	64.4955	82.5278	114.095	115.389	59.4249	80.8782	113.538	112.632	69.9802	81.2812	93.938	95.5113	61.7723	70.0715	102.868	95.8408	81.2899	80.5003	120.943	99.7846
58.8754	70.1078	93.5169	94.4193	56.8962	64.4602	88.6425	86.9549	58.233	64.2543	122.631	115.278	58.3106	81.0639	123.201	116.414	65.6264	81.2007	115.818	114.54	58.5266	82.2892	113.934	113.013	67.9329	80.9099	93.4692	94.2344	61.3056	69.8896	99.7394	96.7666	79.3368	79.0668	117.696	97.8133
59.8623	68.0052	94.675	90.521	55.1594	64.2873	85.3512	83.5741	58.5567	64.8079	123.714	116.112	60.873	79.8759	124.271	114.159	64.7798	83.084	114.128	113.46	60.5115	82.8653	117.683	111.519	70.8731	81.3605	95.3257	89.8309	59.2415	71.4322	101.826	98.8754	79.0281	79.3985	118.575	99.2228
59.4261	64.8326	94.6071	90.8543	55.4748	63.3232	85.9396	83.7105	61.2003	68.0045	123.123	115.029	60.0885	77.8782	121.99	113.099	64.747	80.0586	115.678	114.75	62.0536	83.1804	118.944	111.711	70.6791	81.0041	93.3565	91.5573	59.4461	74.6112	104.856	97.777	76.9542	78.5816	118.287	103.967
59.8431	65.316	96.1058	90.193	53.3828	65.0867	85.5528	84.3917	59.0973	65.3326	119.381	109.456	61.0551	75.3787	122.518	113.447	65.8625	79.2123	116.47	115.519	60.0918	83.684	121.852	115.267	68.6876	80.777	91.8183	93.4112	61.6639	69.2053	105.241	96.3097	76.4735	79.2766	117.184	102.767
59.2952	65.1629	97.0072	91.6725	54.2222	62.7343	86.4933	84.847	57.7455	67.7408	121.218	110.018	62.9495	76.7794	124.97	113.995	65.0698	80.1734	113.852	110.906	59.7155	82.5485	118.783	110.655	68.4136	79.3723	92.7588	93.2417	65.06	70.3092	110.122	95.0152	80.1485	79.5708	117.13	102.596
61.1903	68.568	96.6914	90.9265	53.4387	63.2732	86.0718	85.0578	58.4665	69.7174	122.606	112.353	62.3186	78.0634	126.433	114.291	66.7182	79.9334	117.039	111.516	62.4179	82.2882	118.811	109.385	67.7149	76.2528	90.401	92.9103	65.303	70.584	110.016	95.6205	79.4297	80.8315	114.926	98.6083
64.674	70.9923	97.2095	91.6121	55.0286	63.7906	86.2771	87.0524	59.7209	68.1569	122.751	112.401	65.4175	77.4454	127.264	113.207	67.3628	82.8625	116.592	112.207	62.1914	82.914	117.486	107.864	69.2003	76.7629	89.6599	89.4828	64.3879	68.8515	113.228	96.7376	76.7339	78.4455	118.973	96.7084
65.8624	71.1372	99.6276	91.8976	58.2525	64.783	89.0353	83.2958	56.3357	65.5683	123.77	112.811	63.9317	79.7113	124.627	116.086	67.5202	81.0691	119.582	114.172	63.064	84.6807	114.925	110.008	64.9441	73.844	88.116	89.0286	62.2085	70.1023	109.385	96.0859	81.2089	74.7447	120.681	98.2681
66.2061	68.338	98.7787	91.8358	56.3569	64.5356	88.0042	85.5374	57.7918	67.83	123.017	114.748	63.4524	80.1782	124.529	117.183	67.285	81.149	117.539	115.452	61.7675	87.3819	116.244	110.309	62.3096	71.9781	87.9627	86.7871	58.3602	72.5357	109.975	96.3068	80.2427	77.1328	118.724	98.8173
66.7111	70.7717	99.699	93.4767	54.1663	63.91	88.5549	84.3733	60.2893	70.7786	123.452	112.128	63.2285	78.7728	126.098	117.394	68.9368	80.2393	116.568	114.492	63.8897	87.3865	115.677	110.534	65.2232	73.1908	89.7995	88.5699	58.5301	72.488	108.168	96.7726	83.9456	80.5426	121.835	98.294
66.3693	67.041	99.4246	94.2092	56.4897	64.4577	91.5928	85.0553	60.707	73.3042	125.27	113.739	62.5478	79.4652	125.111	112.92	68.3398	82.5645	116.092	114.028	65.2215	87.8736	114.135	107.294	66.9544	75.1395	91.8516	90.6673	58.3488	70.4332	109.286	94.2541	83.6705	79.5848	121.956	94.6993
67.6626	67.0249	101.138	94.8861	58.3776	62.7371	92.0815	81.9902	60.2607	71.8739	126.948	116.018	61.6771	79.8498	124.009	113.227	65.7438	80.3545	113.315	114.813	63.5154	87.244	112.414	105.782	63.8581	72.6485	93.0402	88.7413	60.6446	70.9779	109.71	95.3309	81.2429	78.0849	123.588	99.4744
63.8528	65.2062	99.5867	90.5903	56.4184	63.01	90.0844	83.2302	58.1646	73.7017	124.7	115.582	62.5534	79.2247	123.256	111.928	66.5143	79.9536	113.848	115.94	64.3339	86.5556	112.89	110.268	63.7006	69.5017	91.7163	90.4487	58.7064	67.5569	108.424	96.7359	80.0336	79.9754	124.603	98.9329
66.7832	67.0414	100.955	90.4838	57.1237	63.127	90.5913	82.7534	57.7782	70.461	127.893	113.279	63.0998	81.3157	125.366	113.293	65.2882	81.8175	113.938	114.628	64.223	82.8751	113.573	107.87	61.8446	70.2899	93.6487	91.8155	55.0644	67.5711	106.6	97.6729	79.102	82.494	124.534	98.3487
65.9519	64.9522	97.5282	90.7027	54.7265	65.2734	89.9342	83.5717	60.7363	70.7217	126.967	111.213	62.0417	77.8263	124.565	113.168	65.5865	84.3933	114.14	116.713	65.9951	81.9958	113.373	106.684	62.3054	67.5594	89.2993	90.5539	56.454	67.9235	107.519	90.6539	80.5663	80.5698	127.065	97.7084
65.8037	66.8648	95.8682	91.2368	56.2753	67.8265	87.5957	83.712	62.7065	66.9877	129.367	109.247	61.7051	78.0818	125.888	110.879	62.9427	80.4057	111.156	112.59	65.5104	85.6124	112.224	106.386	60.9154	67.5994	90.5116	92.2728	56.2225	66.7388	109.574	90.4127	78.3129	79.9115	125.998	97.0968
65.0834	67.6269	98.0315	91.2099	56.4249	69.7097	87.7359	84.2852	61.7427	67.2412	128.118	107.091	60.632	78.252	125.546	109.08	64.1216	77.3819	110.203	112.631	66.5306	80.5027	112.982	106.911	63.1223	68.0256	88.3396	93.0227	53.8809	63.2714	109.33	88.5289	80.0047	73.1785	123.385	93.6613
64.153	68.0544	96.9079	92.0763	57.487	69.6895	88.1015	86.9032	63.871	69.9728	129.831	107.079	60.6036	79.0925	125.415	108.769	62.3777	76.0303	109.402	108.011	67.0067	81.2207	111.237	105.96	64.0885	66.0204	88.0044	91.4837	55.147	67.2883	110.025	87.0488	80.0407	73.201	127.917	93.6913
65.6585	69.6215	95.9052	94.5636	54.8521	71.6318	84.0368	85.2783	61.3041	68.8771	129.916	109.239	60.9014	82.4473	123.926	108.549	62.8341	73.7852	106.663	106.355	64.7958	79.3211	111.853	103.742	64.2144	66.0803	85.7369	87.7287	56.9002	69.5335	110.087	85.1882	81.0913	71.1215	127.703	93.2448
66.1946	69.1396	97.6635	94.9446	52.3107	73.6358	83.2014	82.9372	59.7179	70.7444	129.173	111.614	59.9814	83.8051	125.71	109.604	64.2809	74.8612	108.311	104.685	62.6737	80.4459	110.816	105.605	65.4094	67.1415	87.0478	86.9262	53.4805	68.7031	107.417	83.9309	83.325	69.3706	124.722	91.4315
65.9678	73.0171	97.4446	94.8781	52.7327	74.3476	82.9491	85.0903	60.8478	70.8587	128.059	111.965	56.4977	81.6408	122.945	110.16	65.4237	73.5937	109.716	104.433	64.1128	83.3368	112.973	105.41	63.2375	67.6825	87.1271	88.8973	53.6684	69.6688	106.067	81.953	83.7509	73.3968	124.754	95.1347
65.0287	69.821	95.4424	99.1548	52.6022	76.2565	80.5706	84.1624	63.3388	73.6636	128.066	115.412	59.479	82.6946	124.827	110.86	64.8969	75.5885	106.208	102.513	65.3849	82.1479	114.043	105.492	62.6215	68.9252	82.4493	87.8657	53.7156	68.6543	105.552	80.951	83.916	75.4802	122.767	94.1334
59.2823	64.9437	96.5468	97.6969	53.1705	76.6889	82.0802	83.1863	66.8778	73.2715	126.228	113.802	59.9667	79.581	127.14	109.528	66.8678	75.7851	105.74	103.865	65.1163	82.8497	115.527	108.047	62.5625	69.6192	83.3425	90.0451	57.0181	72.9654	106.731	80.7734	82.1808	72.8394	123.595	94.4787
59.5129	65.8646	97.0967	98.5597	52.5733	79.3045	83.0906	83.3271	68.9412	71.2488	130.217	115.87	58.6342	77.4202	126.082	109.673	69.7766	79.5692	108.593	104.106	65.7836	84.0004	113.427	105.224	64.4638	69.6967	83.9619	88.0363	56.6834	73.4646	110.091	78.4302	82.358	72.1663	123.661	93.4133
61.1722	66.7264	98.9121	96.2745	52.3922	75.1678	84.5257	81.7562	67.519	68.7378	126.319	113.618	57.8215	76.1421	125.619	112.68	69.1182	79.7353	107.474	102.987	64.3355	87.0363	115.305	106.5	63.2165	67.0827	84.1078	91.3039	56.5575	72.5749	111.916	81.4591	80.9836	74.1707	124.087	95.0246
60.1569	66.593	102.025	96.3862	53.1363	77.2239	84.7851	83.5515	67.0368	71.8234	127.402	113.792	60.3749	78.3824	126.861	113.699	68.9897	79.6199	108.341	99.9364	64.0582	84.7138	117.78	107.355	63.8918	65.8021	86.5861	92.7928	59.7819	73.5759	113.602	82.8164	83.3374	76.8078	125.021	97.2282
61.5542	65.2422	100.722	96.7785	52.4578	75.8134	84.5853	81.9648	69.7972	70.3141	126.057	112.737	58.5982	79.4675	127.041	115.744	68.533	78.5903	109.946	102.097	65.1616	83.9286	117.97	108.208	61.0412	62.6096	86.2225	89.4945	55.7283	68.5991	111.143	83.3235	87.2995	78.1019	124.22	95.6942
61.0052	67.9618	99.2028	97.3164	55.7291	78.5065	85.6159	82.7814	68.7813	70.0614	128.648	115.061	57.1654	82.1609	126.112	114.435	68.9619	80.2929	109.059	101.657	65.525	85.8679	115.678	107.151	61.0881	62.3953	85.454	86.8649	57.867	69.8119	111.344	83.7085	90.686	77.3239	122.293	97.4173
62.5454	66.5244	99.6227	96.4979	57.593	76.5985	85.7063	83.1454	71.2523	71.2695	129.181	115.963	55.4256	79.2475	127.095	114.937	68.7793	77.7071	108.294	100.048	67.0614	83.389	114.31	109.556	62.065	62.6407	85.0849	89.1848	58.4113	69.1827	110.052	82.789	87.9013	78.69	121.323	97.5737
62.5548	67.0909	99.3669	98.105	56.7104	77.6173	85.0776	84.9186	71.6803	70.4113	128.975	112.445	55.9639	76.4663	124.355	114.942	68.5341	76.6708	109.145	102.244	66.7011	82.9922	114.78	113.165	62.1936	61.3882	86.1519	88.6862	55.8743	68.3498	110.282	84.8123	88.0486	80.3993	121.835	96.7763
66.3473	66.6599	101.445	97.4421	55.1512	73.0156	86.6627	83.8086	72.5876	68.4185	128.5	112.328	55.0516	76.6556	124.851	115.181	68.6192	76.7896	107.258	102.77	63.8897	82.3776	112.278	111.917	61.2363	58.7945	88.4187	91.8302	55.0117	71.8479	109.559	88.5417	88.0948	80.1539	121.168	97.465
63.1703	63.6394	102.749	94.6652	54.0334	72.9312	88.5005	84.6795	73.86	65.9458	127.038	109.865	56.9443	77.891	124.136	113.634	68.1951	73.1715	108.014	103.499	62.2496	84.7881	111.88	107.955	60.4909	59.0062	92.602	88.3096	55.0556	75.3933	105.438	86.7556	87.2923	78.2186	125.36	98.1907
61.5236	64.6796	100.499	96.3591	55.4325	71.7083	88.0719	82.13	76.6083	67.1214	127.745	112.95	57.1684	78.2665	126.661	114.153	67.5381	73.6945	107.95	103.693	62.4337	85.6459	112.863	109.373	60.0295	58.562	91.927	91.204	54.7586	72.8769	105.715	87.272	84.7072	82.5251	124.468	93.0649
63.283	65.1564	101.002	95.8596	53.0712	72.5684	86.4813	80.5551	77.5709	68.7601	127.524	117.704	53.7953	81.5256	126.194	116.09	69.6464	75.5162	105.509	100.057	62.6518	87.6649	109.882	110.327	58.7896	60.7246	88.3102	90.5141	57.2959	75.5304	107.518	86.6705	84.9909	77.4586	122.906	86.2362
64.628	68.1223	102.474	92.6961	55.4097	73.5462	84.625	82.952	75.0697	67.9238	126.344	111.826	53.7256	80.1811	127.64	116.8	68.8146	75.4575	107.989	101.703	64.0815	88.5999	113.455	108.719	57.3324	56.9895	89.385	89.8971	57.8904	71.4112	107.498	84.0508	85.0252	76.8575	118.806	88.5674
62.0741	65.1264	102.835	95.4974	55.0339	76.2266	81.1859	83.8101	73.62	66.5297	127.673	112.606	55.8174	82.8294	127.01	118.517	69.364	74.1546	107.709	99.0608	63.1118	87.6789	111.892	107.306	58.3985	58.0943	90.7428	89.9864	55.4949	69.2461	105.974	85.452	87.0769	78.6934	118.141	89.7493
58.951	63.8452	102.83	94.9394	54.2565	77.0222	79.5596	80.2328	74.8849	66.4378	126.328	110.579	57.4924	81.2372	127.224	115.282	69.4761	74.7213	109.261	103.402	64.3571	91.8429	113.888	107.359	52.3196	56.9267	87.4525	87.8523	56.9814	71.0208	105.394	83.1645	86.662	79.598	114.717	86.7706
59.8189	64.8666	103.427	91.5473	57.1755	79.7149	81.8343	81.4159	75.1453	68.7468	122.97	110.263	58.8197	80.5561	126.038	119.15	72.1477	77.6652	109.857	101.836	63.9591	86.6954	113.874	104.521	53.6568	59.5274	88.6644	88.641	54.721	70.9141	105.768	84.0302	85.42	81.514	113.561	87.3031
59.6426	65.8704	101.636	92.622	58.5319	81.3516	83.5562	82.546	76.8535	68.5685	122.943	109.392	56.7192	80.1716	127.459	118.147	71.2363	75.437	110.141	100.759	66.5663	87.4095	115.499	103.39	52.6446	58.0568	88.5638	87.1264	56.1177	68.676	105.809	84.5579	83.262	79.6884	113.552	86.1977
59.8707	66.4035	101.935	94.748	57.6989	80.01	86.3937	80.9516	74.3833	67.0819	120.11	105.009	60.7498	74.4277	128.477	116.541	69.6806	75.3829	110.171	100.177	67.8167	89.6723	116.514	107.194	53.9665	60.7137	90.4094	90.7305	57.0782	73.5568	103.483	87.6879	84.6808	80.9341	110.211	86.5567
59.2648	66.7481	103.656	96.5862	56.0663	83.2822	87.1123	84.928	73.9641	68.7323	119.893	105.091	63.2603	77.3894	127.931	113.945	71.5525	76.4871	108.762	101.463	66.7975	87.3258	113.071	107.888	53.0248	65.1237	90.6358	88.5428	57.342	71.9458	105.021	90.1346	85.1935	79.3926	110.067	84.2991
59.8384	66.4038	105.311	94.2863	58.2006	84.8074	84.8162	84.7853	73.8488	68.8469	117.797	103.415	62.5118	78.1964	125.961	112.624	71.1753	77.0434	108.731	102.934	66.3761	87.0257	111.129	108.836	56.3119	67.3241	93.6232	87.2045	59.8695	72.7741	103.196	88.5895	84.1465	81.7312	109.171	85.1444
57.9697	64.9516	105.52	96.0164	59.3018	79.202	82.4185	84.9798	71.2045	64.1663	121.566	102.35	64.4778	74.6565	125.734	109.677	71.591	76.2821	109.465	100.69	65.4979	84.0796	110.918	106.583	57.2586	67.5761	95.2391	87.6974	59.3117	73.7963	102.991	86.5439	82.7864	76.4186	109.396	82.7876
56.776	64.075	106.517	92.3199	58.9404	82.0505	81.6735	85.9754	71.042	66.5986	120.024	105.025	61.7583	73.2554	124.611	108.885	70.7931	76.9497	109.788	95.3254	63.3585	79.3442	112.736	107.291	60.7201	69.3017	94.3484	88.3146	59.9864	76.166	100.604	82.0814	85.7738	75.0196	108.274	83.1105
52.9638	63.1523	104.408	94.3607	58.3812	80.9678	82.684	85.0164	69.8297	65.079	119.49	106.577	61.6544	73.1227	124.248	111.719	71.2335	76.1936	109.365	95.2056	62.5278	75.7184	115.157	106.198	60.8192	67.0688	92.5408	87.7116	57.6348	77.1441	99.8756	85.6727	85.7631	77.8203	108.804	84.6133
51.5077	63.9173	103.454	93.4034	58.2846	83.205	83.2454	82.925	71.1949	65.6776	118.936	106.295	62.3676	79.4033	124.032	110.167	70.8194	77.3839	107.624	94.5777	61.9135	75.4896	116.409	106.819	61.3494	67.1328	92.7813	86.971	55.6988	76.9691	99.5051	86.0019	83.4927	78.9038	108.318	83.9398
52.3185	67.2246	102.309	92.5857	58.2115	81.0384	81.5033	83.8653	70.9007	64.0746	120.082	105.344	61.5787	77.3143	126.514	113.838	71.1873	79.1479	108.666	96.0063	61.1025	75.4798	114.198	103.871	64.6666	66.117	89.7949	86.1247	52.9893	73.5454	101.542	87.5034	85.1235	82.308	106.886	83.1199
49.0006	67.1555	99.5302	95.0457	61.161	80.1	80.2603	83.3171	68.695	62.9468	119.666	104.52	60.103	77.4473	123.702	112.224	70.4468	78.0888	106.772	98.749	63.3422	73.4121	117.895	98.8456	63.4165	65.7545	91.0522	86.3048	54.9277	74.0504	101.19	85.5663	82.8569	83.3922	104.915	80.5709
49.366	64.0413	101.72	92.7997	59.9524	79.6058	81.5054	81.3931	69.5098	63.146	120.772	104.957	57.0407	77.1734	121.892	112.358	67.6794	75.8872	106.935	95.4259	63.5616	74.6741	113.054	98.3097	65.65	66.3155	91.0916	85.2168	59.6684	74.1275	103.353	86.8915	81.6263	83.6804	103.835	86.3468
50.6296	63.5802	101.714	95.7168	60.6516	76.8023	82.6954	81.9721	71.012	64.5795	121.09	107.93	53.5326	78.0946	119.295	112.302	67.6101	76.4605	107.084	95.671	62.4369	80.3116	113.727	102.373	64.4594	63.7039	89.7967	86.2037	59.6355	75.6131	102.266	89.11	79.3379	82.1939	103.487	85.1888
51.1551	58.9183	104.022	98.2112	58.8679	77.832	87.3867	81.7113	72.3068	66.9062	120.916	110.256	53.7329	80.6299	116.754	111.63	68.2667	75.2118	105.459	93.7582	61.4236	79.425	114.7	101.087	68.1989	63.8271	87.451	88.0845	60.3323	74.9234	106.111	88.6357	77.7844	80.381	104.767	85.1414
48.3752	56.2523	103.656	98.8534	59.811	75.9827	89.8135	79.9715	74.4112	66.892	118.956	112.298	53.6593	80.7457	117.722	109.882	66.896	73.2308	106.872	92.8536	60.8692	80.2268	112.187	101.516	67.4202	64.9528	84.1075	92.1486	59.7585	73.8457	100.49	89.4208	77.7961	78.1675	103.745	84.9952
53.0846	59.7734	102.544	101.033	62.0444	73.6753	88.957	77.9908	76.3314	67.1344	120.154	116.897	54.0359	79.0557	118.525	107.523	67.7883	72.5056	105.064	94.7505	62.0061	79.7912	115.614	101.219	65.9173	62.6735	82.1879	85.2706	59.9487	75.2638	105.672	92.8444	79.4937	73.9002	106.44	80.499
51.3711	59.8492	101.667	101.257	62.2081	76.7992	89.4611	80.7127	76.1714	64.4901	120.294	115.749	54.5841	76.7419	117.803	108.633	69.7924	76.9902	106.104	98.3281	58.3049	78.3843	113.87	99.3623	66.0535	63.8306	82.2199	87.8193	61.6057	76.6063	107.595	92.4641	81.4155	74.1121	104.931	82.5569
52.8632	62.0749	102.34	102.525	60.3887	75.2566	89.3535	80.2291	77.3071	65.7047	119.69	113.919	55.5118	78.0066	119.618	110.494	73.9264	80.3181	108.157	96.7465	60.4629	78.7168	114.616	99.8371	68.9747	63.8972	85.8624	87.2411	60.879	75.1773	105.745	90.2309	84.396	77.4369	107.391	82.0524
50.023	58.8424	103.335	103.822	58.807	75.1126	87.598	80.899	79.2879	64.3489	120.247	114.715	56.2468	80.6824	118.554	111.121	70.4861	82.5618	107.379	96.1028	59.9054	77.6737	114.537	101.199	66.9548	62.6869	85.0555	87.3941	58.7318	74.3994	105.427	92.5438	86.3053	76.9192	106.39	82.1158
50.2718	59.1922	104.47	102.283	59.812	74.3869	85.6355	79.9299	77.4458	63.5097	121.591	112.678	55.9103	80.186	115.898	108.925	71.9285	84.4727	107.904	96.9791	61.4589	80.6421	109.785	102.047	68.0603	64.4026	85.3327	87.996	62.2716	75.0989	109.057	89.5298	86.4302	76.0758	106.011	84.9583
49.8006	66.0498	105.939	103.78	58.3209	76.319	85.2514	81.2436	75.3113	66.1249	119.506	114.826	56.1107	79.7042	113.822	106.968	70.6915	81.556	105.537	95.1718	62.6476	78.225	113.38	103.144	70.5588	66.5334	84.2559	89.4505	64.8871	76.8638	108.927	90.9605	85.7643	75.3291	102.768	83.6336
49.2706	64.7862	105.032	101.289	59.5295	77.4128	84.0134	80.6461	79.7192	65.7586	119.587	115.56	55.5639	81.1647	114.523	109.347	69.7742	79.2504	106.619	95.5486	60.0186	80.761	115.268	104.83	72.0838	67.3526	84.2283	89.7184	64.0421	76.3145	109.336	91.028	87.4294	76.8694	103.47	83.8637
51.8771	66.097	107.807	100.743	59.9496	77.3949	83.9691	81.7351	78.5647	66.1555	121.045	119.011	54.3472	83.8804	111.697	107.853	66.7711	76.124	107.95	95.3371	61.7437	78.8773	114.9	103.672	74.4021	68.302	84.8691	90.0764	65.7602	76.7489	114.839	91.4743	85.9369	75.9206	106.083	84.7438
52.2974	66.0882	105.576	102.81	60.4674	75.6837	85.0161	82.1085	78.9902	64.2007	123.131	117.639	53.6393	83.8535	113.192	106.562	67.7083	78.3452	109.313	95.9044	62.8035	81.5753	114.752	105.597	72.901	66.2284	84.2032	90.8596	62.7768	74.0113	115.923	92.0922	85.3758	74.7181	107.419	82.818
51.2803	66.1016	105.669	100.691	58.8298	74.8961	85.6192	80.4376	76.2376	62.3233	120.811	115.657	52.6558	81.7081	115.389	104.598	67.2145	77.1671	107.945	97.5362	61.6792	83.8185	116.594	105.393	71.7049	63.9326	84.0786	91.1688	62.3736	73.5882	113.588	93.4241	83.3279	75.5432	105.464	80.9539
51.2607	68.1305	104.657	102.347	58.8141	76.1461	87.3521	80.0635	77.3569	61.2518	120.453	116.074	52.9506	79.5	116.014	108.974	70.393	78.2038	106.418	97.467	63.2058	82.8948	116.017	103.96	72.6736	64.2429	84.8121	92.0302	61.3004	72.1767	116.384	93.3028	82.7232	75.2056	106.008	79.8198
49.7244	69.072	106.092	104.177	59.5413	74.8419	84.5727	76.6872	76.2014	61.7265	120.543	117.157	50.5207	81.654	116.143	108.245	69.0646	79.6512	107.594	99.6386	64.3175	83.1979	116.005	107.184	72.1405	63.1571	87.5959	87.2636	63.3026	72.4899	115.173	92.8181	81.8542	76.4728	105.722	80.3754
49.0753	64.0824	102.13	103.322	59.5168	75.7574	87.63	75.7859	74.5463	60.2911	121.389	112.104	50.2988	83.3036	116.905	108.183	70.1937	78.6732	109.5	100.838	61.51	87.9075	115.817	104.97	70.9721	62.6914	89.0263	88.9528	62.5558	73.6933	114.316	94.462	82.1963	77.8453	109.103	83.9865
52.8599	64.953	104.065	103.087	56.7128	74.9617	87.568	78.1688	75.7582	64.178	120.539	112.648	51.5403	81.122	116.068	106.369	69.8424	77.7055	110.299	99.7355	61.7696	89.3669	115.596	102.082	69.1475	62.1252	86.2124	88.0877	61.741	76.1118	114.198	89.2584	82.276	78.594	109.068	84.4441
50.4963	64.4529	101.762	104.066	57.3851	74.523	90.2796	83.273	71.953	64.7648	121.365	113.33	53.0031	85.2594	117.435	108.241	70.5967	81.7917	110.565	98.2346	63.6934	87.2912	120.13	104.631	67.851	66.0088	88.3786	90.4466	63.7442	77.6217	110.678	87.4201	83.3869	79.0233	108.569	82.209
49.5042	64.3402	100.158	102.685	58.7205	74.1108	91.7747	80.2983	71.8381	63.914	119.759	109.5	52.632	83.688	117.329	103.9	70.6479	80.7317	110.093	100.706	63.6028	88.3629	120.223	103.422	67.5331	64.2175	84.4563	86.988	62.5187	78.0865	110.964	90.2277	80.4966	77.578	108.174	84.9662
52.2289	64.4202	102.314	106.695	59.9111	75.7993	90.1338	81.8607	71.6445	65.0646	120.138	111.255	51.0623	85.7124	117.04	105.402	70.5116	84.3494	109.062	100.247	66.0597	84.3181	120.521	104.251	64.1006	61.9979	83.8797	86.8234	63.678	80.0203	114.528	89.189	80.1656	79.5607	109.643	84.0314
53.93	65.399	103.619	106.608	60.1238	76.6956	89.2077	81.9999	71.4534	63.5666	118.078	111.75	50.5362	85.3933	115.104	105.324	69.7914	84.8547	108.639	101.853	61.8224	86.0598	119.828	103.229	62.5502	59.8308	83.7583	83.8387	63.2184	80.6258	114.228	90.1006	81.152	79.9597	107.875	86.633
52.6652	63.0748	106.058	105.502	59.4409	73.7662	88.6666	80.0452	74.0962	59.9344	119.735	112.252	52.5157	89.9884	115.631	106.098	71.0012	85.5618	109.852	100.885	60.9102	87.8704	120.378	101.517	58.9583	59.0804	84.1173	85.3239	62.3487	81.1236	115.29	91.7551	79.6521	82.287	109.759	84.9944
52.7581	65.2782	105.638	107.004	57.4743	70.7733	86.6899	80.6491	76.5073	61.0685	120.754	109.111	50.7361	84.8454	118.191	107.382	72.7419	85.5942	113.617	100.427	58.8614	90.6273	120.749	103.469	59.9335	57.9881	84.4161	86.1543	62.7523	81.3	113.697	92.7142	82.9603	80.9247	111.701	88.0892
53.4407	65.1216	106.033	107.124	59.7536	74.444	83.0793	81.1033	76.7352	62.5775	121.11	110.643	50.3153	83.1192	116.058	105.68	71.6706	86.4096	112.909	104.108	58.7772	89.0424	119.686	104.014	58.9574	58.9422	80.8589	84.0565	62.783	79.9537	111.052	90.8766	83.1939	81.2721	113.379	86.6592
53.1744	65.1272	103.283	103.956	60.4565	74.453	84.3528	82.8779	78.8768	62.9176	121.212	111.393	49.9362	84.3857	119.996	106.058	70.7358	88.8013	113.533	106.356	57.4501	93.0484	120.055	104.902	59.5162	57.6571	81.75	80.7934	63.189	78.5853	113.121	92.2569	81.1275	80.4906	113.857	86.1258
51.771	65.3426	102.32	103.629	58.5931	75.1026	85.3583	82.5864	79.2836	63.1974	122.19	110.074	51.678	85.1712	117.228	105.53	70.7648	86.6353	110.161	104.665	58.2796	88.0172	121.383	102.275	59.4874	59.7152	83.8877	79.9445	61.2554	76.6883	112.583	91.3688	84.7274	83.568	110.457	88.2991
50.1068	62.2588	105.194	103.21	60.8222	73.8846	89.0504	80.8566	76.4972	64.5669	119.461	111.672	50.518	86.8245	115.254	105.804	69.9664	83.7839	111.737	104.126	56.8757	84.5389	120.567	104.341	58.0436	59.5844	83.2734	80.5492	62.5795	79.6147	113.061	90.375	84.4293	88.2299	109.736	87.6835
50.2895	59.2633	104.737	102.144	58.5314	76.5509	82.2672	83.1345	76.5517	65.6558	118.645	111.494	50.5277	85.3966	115.119	107.254	67.7983	85.1511	110.127	101.411	59.2404	84.9497	118.944	102.403	57.9645	56.8243	83.2018	80.1405	64.9656	80.2386	112.076	89.9485	81.6245	90.4933	110.254	94.1782
52.5388	60.5645	106.201	98.7284	61.7171	77.5121	84.2702	83.1848	77.1942	65.0508	118.697	114.116	49.07	83.0484	115.388	107.827	67.769	85.8522	107.189	100.634	59.8611	87.3285	117.291	104.482	60.1856	57.8739	84.7484	81.7238	64.2299	77.3669	113.483	89.7863	83.1245	88.8541	106.999	92.744
52.9724	62.7283	106.951	100.311	63.9944	76.5659	83.4529	82.5971	75.9335	66.4769	117.384	112.584	50.0359	85.2038	115.295	108.475	68.2745	85.6438	106.586	101.59	56.6344	90.1713	118.973	105.338	57.5095	60.04	81.5486	82.1949	62.9035	76.1368	114.556	92.293	82.1971	84.7912	108.077	96.764
52.6825	63.0264	102.391	100.306	63.4823	76.2964	85.5215	81.4342	76.955	68.4541	117.973	110.584	50.2268	84.4534	116.949	106.931	71.8267	88.5615	106.882	103.522	55.7798	91.722	118.737	105.347	61.0587	60.9485	81.8774	83.5063	61.5397	73.3614	112.895	90.6662	83.7398	84.9404	104.694	93.1088
54.6919	63.1046	104.944	101.274	64.8817	74.3732	86.6006	80.5688	77.4924	70.2062	119.182	112.161	48.1284	80.7462	116.681	110.337	68.4721	86.0807	104.852	102.514	56.9851	89.9606	120.828	110.326	59.5723	63.8798	80.3592	80.3923	61.0138	73.0133	112.712	90.6741	84.8863	86.8602	106.892	94.8018
55.5316	62.506	105.414	101.285	63.314	74.8778	88.4057	84.329	77.9427	68.1799	120.346	111.671	49.7311	75.9706	116.205	108.608	67.541	86.0442	105.603	103.532	56.5096	87.6031	122.011	108.897	61.3482	62.2733	81.5219	83.0152	59.163	65.7014	114.518	86.8338	83.799	87.4058	105.513	95.0756
57.6318	64.2804	104.781	99.9235	60.2393	73.8449	89.0716	81.5663	78.9089	63.4852	118.043	106.619	48.0828	77.6473	116.002	110.504	68.6284	85.5931	106.299	101.315	53.5337	87.4073	120.377	108.793	58.3971	60.8478	83.0994	80.6275	58.7166	64.9179	114.107	89.8909	82.6759	85.7155	107.445	91.6531
54.9808	59.7779	103.219	99.046	58.9819	72.4108	87.7446	83.1428	79.7645	68.1044	120.197	107.162	47.3815	73.1205	115.47	109.265	67.8232	84.195	106.072	104.238	55.3021	86.4492	118.021	105.476	61.1394	65.2001	81.8979	75.8702	57.9452	62.6879	114.383	89.7534	83.1334	84.519	103.293	87.0406
53.085	57.0691	104.695	99.1073	58.7025	74.8567	87.0144	85.6545	81.7711	69.1324	122.713	107.5	45.6516	74.8843	113.586	107.899	68.8575	81.8762	106.164	104.643	58.1531	85.6298	117.42	103.878	60.9264	69.2619	80.0385	75.3332	58.248	61.727	113.843	89.2935	84.3479	81.3956	102.055	88.3153
53.8235	56.2317	104.168	96.4479	59.2106	73.6777	83.3885	85.194	82.6607	68.8478	121.972	104.57	47.1601	74.4273	112.842	105.893	71.0017	83.0912	102.651	102.278	60.0111	86.7989	119.77	107.201	58.0275	69.9788	83.6216	76.2149	59.1917	58.5366	113.473	88.6484	88.6062	84.8233	102.715	86.135
54.4014	56.5829	102.419	97.9054	58.2655	74.2277	85.8711	83.6951	81.3189	68.5897	123.541	109.04	47.2379	76.8135	112.502	105.669	71.4592	82.5831	101.684	105.463	57.7076	84.9894	116.24	103.34	58.9105	71.5421	85.689	77.6248	57.084	61.0333	111.517	91.3515	91.3365	84.7419	108.668	88.432
55.4556	58.1999	101.457	95.73	57.0784	75.1987	85.2528	81.9441	78.4978	66.7441	122.663	108.764	47.5786	74.5058	112.732	106.57	73.6638	82.4459	102.687	106.676	58.6491	86.0502	117.562	106.491	58.2617	73.4115	83.9384	78.4284	61.1733	65.6212	112.536	91.7462	90.054	86.4106	109.64	90.1512
55.0851	57.64	103.389	94.9738	58.9526	76.0883	80.1381	81.7176	79.0288	66.4541	123.017	108.707	47.6036	76.0794	114.33	106.808	73.0824	82.059	100.934	105.079	60.0487	83.2892	113.651	105.696	61.3114	71.8592	84.2915	79.4285	59.6837	62.9473	110.737	90.2269	88.4366	86.0645	107.678	89.2694
54.304	55.0911	102.904	93.3804	58.7557	76.8796	78.9039	80.9561	77.2459	66.6203	120.704	107.126	45.9564	75.4274	113.031	108.459	71.621	81.9975	99.9954	105.185	60.6996	82.2184	112.644	105.495	63.1861	73.9807	84.8159	77.6625	62.0085	65.1258	111.941	94.4958	86.2175	87.4076	106.242	91.6447
53.6961	54.4321	102.982	94.9316	60.9289	75.1615	79.4277	84.0611	75.5247	67.3303	124.069	108.558	48.3166	74.9357	112.303	109.137	70.4576	77.6779	102.325	101.406	62.079	81.8283	112.796	106.314	59.9792	76.6844	84.9074	75.5684	62.9548	65.0274	111.304	96.6221	86.6594	91.0753	106.445	91.041
55.9228	54.9731	104.646	97.2646	59.3493	72.3769	79.2662	81.2451	76.2825	68.8058	123.17	106.662	49.4925	76.2103	111.531	106.264	66.6669	75.8345	101.562	101.79	63.9059	76.0259	113.346	103.331	57.7265	75.9342	83.1038	77.845	62.7795	65.4462	108.192	95.6597	84.8114	91.8315	106.168	90.7702
53.5131	56.6955	105.002	99.6953	60.1888	72.7187	80.8157	80.8303	75.1532	66.0532	122.632	109.393	47.4848	73.9841	108.834	105.749	66.5712	73.6253	101.261	98.9538	64.5362	77.4094	111.808	103.94	60.2689	73.989	83.0769	79.3964	62.5288	69.9568	112.152	98.4962	83.5514	88.9808	103.704	89.533
53.6231	58.5214	103.478	97.5036	59.579	74.5969	83.3058	81.9231	78.0139	66.9205	122.386	113.71	46.892	71.9484	109.186	101.281	66.4264	76.8944	102.211	97.9779	66.8071	77.827	112.942	103.653	61.2302	74.8444	81.5123	78.9421	62.6198	64.0621	112.321	95.3699	85.5804	87.9694	105.391	92.5541
53.9671	59.6804	101.016	97.1215	60.7686	77.0779	82.5365	80.1779	74.6323	67.065	123.341	110.742	45.0268	69.8466	111.062	101.866	63.9006	75.6322	102.065	97.4654	64.8182	85.2682	112.925	102.297	63.492	76.3459	84.0572	80.4611	63.8331	63.5812	114.081	94.6287	83.2722	89.1759	104.001	89.8302
51.6246	58.1335	101.7	96.8943	61.317	76.4503	82.4004	80.3069	76.4701	65.0677	122.585	107.015	43.7652	69.8821	110.277	101.517	65.0693	77.4704	102.6	100.304	63.7032	82.3656	114.309	100.394	62.8865	76.8467	82.825	82.2311	65.4243	60.7981	112.944	94.0107	83.7681	86.8858	103.249	91.6419
51.0772	58.3881	98.9121	94.3104	60.2633	77.9319	81.5272	79.0884	74.7748	60.9348	118.02	105.433	43.427	69.0426	110.694	101.701	64.7529	81.2053	103.676	101.191	65.9051	82.326	112.281	96.2975	64.0544	77.2029	82.6327	83.9033	65.7115	60.6031	112.799	94.9849	80.5347	89.1369	100.375	90.5494
50.5131	59.9765	98.5488	94.3717	57.9932	78.5921	78.5948	79.149	74.5306	62.2621	119.818	104.35	46.3481	69.4572	108.95	100.737	68.4032	87.0681	105.196	104.107	62.6226	80.5063	113.168	97.2142	60.8806	75.6284	80.0353	81.0733	64.3616	59.807	116.182	94.8627	79.5459	87.837	101.928	91.5769
52.0105	61.6815	101.298	96.3657	55.9381	79.0467	78.6261	80.5132	72.461	63.2337	121.057	106.712	45.6242	70.6576	112.151	102.561	68.5444	87.0648	107.886	100.069	61.3172	78.8847	115.683	98.9044	62.9865	79.6906	81.4047	86.0835	65.5467	56.7267	116.835	92.0295	78.0805	89.2361	100.001	89.2681
48.9154	60.3483	99.1275	93.3838	56.3303	75.0003	80.9947	81.2432	72.3434	65.2653	121.641	106.991	45.485	68.4605	111.774	100.63	67.1563	86.4885	110.019	101.904	63.3477	81.6625	113.882	98.6329	64.8793	78.7049	81.4518	87.1228	65.1603	58.1496	118.612	98.0292	80.8588	89.8603	101.041	86.3536
51.0392	58.972	99.5922	91.9134	53.639	75.7782	76.8203	81.039	73.7401	65.3545	123.977	110.746	44.3575	68.7745	110.38	101.051	65.8747	87.8376	107.805	98.7444	62.2171	81.6649	117.639	101.677	61.7195	78.8394	80.6914	86.6382	63.1069	56.759	119.075	96.8683	82.2894	89.3978	101.909	85.8503
52.5791	60.3367	98.9029	94.1948	53.1361	75.0571	75.188	77.0028	76.5895	65.8846	121.48	109.13	42.7094	67.4986	111.344	100.975	64.0508	88.9173	105.876	99.3171	61.3391	79.5316	116.841	104.002	62.9604	76.8943	78.1456	88.1088	59.5079	54.4225	120.873	95.5636	80.539	90.3669	101.373	86.3426
53.3102	57.9281	101.548	95.759	53.6234	76.4716	76.1575	79.7447	78.304	67.4834	121.442	111.448	43.0573	67.609	109.893	100.366	64.7148	92.8708	108.974	97.7773	60.6423	78.722	117.191	100.27	65.4641	73.3697	78.656	84.645	60.7445	55.676	120.352	92.3353	76.1879	86.8501	102.818	87.5813
52.5466	56.5338	105.038	92.0933	53.9372	76.3197	79.4371	78.1679	76.6499	67.5273	120.72	111.525	44.5895	69.1049	108.893	98.2973	64.4413	93.121	107.288	99.4358	62.9011	79.3231	116.24	98.6926	64.7993	72.6519	76.0714	84.7343	61.3873	52.9879	121.519	94.7841	75.8406	87.2876	101.271	87.2877
51.764	55.4629	104.04	89.8726	56.0705	73.6149	80.3465	77.8436	75.7095	69.0979	120.617	114.637	45.4257	71.0685	108.677	97.3838	64.391	91.6597	108.929	98.9674	62.7403	80.6008	114.779	99.1883	63.8297	75.9922	74.1306	82.8443	64.4247	55.2065	121.814	95.396	73.0735	86.1361	102.293	88.7498
51.6147	56.2976	101.466	91.3826	57.0932	74.1156	80.6313	76.352	77.8968	68.8063	123.507	114.51	45.0956	71.4856	108.709	98.3519	65.5658	89.3864	107.467	99.4488	59.5826	78.3395	112.058	98.5797	62.8436	72.683	76.2599	82.1285	64.2664	55.2338	121.626	94.7938	72.6885	86.1786	101.647	92.5086
48.7008	56.4035	100.992	88.9885	55.6021	76.2393	80.6953	73.2171	76.9928	71.7748	122.892	113.369	42.8982	72.4855	110.033	97.6148	66.5566	88.9019	107.007	100.131	58.6247	80.2376	110.773	100.393	64.0178	72.3896	74.9799	83.2123	66.6109	53.3159	120.801	93.9148	72.6717	86.756	98.7972	92.461
53.2199	60.4138	101.143	89.8131	56.5959	74.3301	81.9647	75.4308	77.5977	69.8871	123.714	112.57	44.8414	73.2554	113.179	97.9127	67.5409	89.3196	108.523	99.9656	61.7258	85.279	111.543	101.615	65.0701	68.865	76.5296	82.1399	64.7482	57.8721	121.2	98.5545	71.9933	85.3572	99.5242	91.4337
58.5246	61.0921	100.579	88.57	55.787	73.7907	84.1983	76.1385	76.9784	71.0648	125.864	115.94	46.568	68.5069	113.21	95.7275	65.8954	86.4955	109.901	98.5023	60.7442	84.5138	109.39	100.723	59.677	69.0284	75.4114	84.9198	64.2506	57.6186	121.477	95.5276	74.8049	87.3268	102.419	95.2517
56.1673	60.4253	100.153	88.0836	57.3927	77.3603	83.1176	77.1762	77.7707	74.0265	125.433	115.177	46.1468	72.5477	112.971	95.9124	65.0393	86.2917	109.256	96.6976	59.7838	85.527	107.132	97.9109	61.3279	70.251	72.1634	86.4351	67.6326	57.708	118.124	97.9983	73.6002	88.9428	101.557	96.9393
55.8308	63.0155	99.6481	90.2404	56.4218	72.9145	83.8732	78.4323	75.9995	73.9492	124.435	115.674	44.3946	71.663	116.117	97.3487	63.2999	86.9428	107.64	94.6391	60.7066	85.7015	107.572	95.357	62.5591	71.8614	73.5731	86.3914	67.0479	53.9432	120.466	96.6491	72.1785	88.9297	97.045	97.688
58.6906	63.1405	100.039	92.3242	56.9901	74.8646	81.191	78.8857	75.0799	73.6424	123.228	116.757	46.4483	70.9196	113.047	98.236	60.3788	86.8439	107.24	93.7704	59.5337	85.7594	107.977	96.7519	62.8667	73.2449	69.6229	87.5281	70.6447	55.637	121.775	96.5646	72.7743	85.9689	99.9941	99.7808
57.2175	64.0723	99.8819	89.8979	55.9126	75.1269	82.6159	78.898	74.2026	75.3553	122.827	117.612	48.1681	72.7961	114.539	97.7374	61.3992	86.8544	106.717	94.8763	62.3052	86.4762	108.007	100.149	60.5109	75.4582	68.917	89.1361	67.0531	53.1827	124.139	99.1131	75.4996	87.101	101	105.879
58.6749	63.828	97.9524	90.6442	52.9283	76.3913	82.3541	77.084	71.5497	72.8131	124.006	119.209	48.3094	68.3458	113.09	96.6777	61.1251	84.5449	108.32	95.6986	60.1767	86.1611	109.976	100.632	62.6239	72.7787	70.1892	88.2	68.3945	54.4491	124.985	98.8309	73.8768	86.648	100.594	108.393
56.7327	62.9066	99.292	89.8432	53.8252	80.0049	82.3124	76.7434	73.8716	73.7338	124.802	118.323	49.5199	72.1183	112.593	95.5349	62.3155	82.0348	108.677	95.434	58.8524	85.9937	111.535	99.7751	60.8487	70.4037	73.2695	91.3912	69.7279	56.8661	123.57	96.5394	75.7252	88.483	102.684	108.154
58.3003	65.7047	99.5713	90.7553	51.0733	80.5404	84.1175	77.6516	75.8549	76.0103	125.218	120.867	49.2028	73.0227	110.752	94.5235	67.134	79.8653	107.84	94.653	59.5118	84.8429	111.021	96.0377	59.6191	70.4742	75.7266	93.0284	67.2416	53.7013	126.08	98.1027	74.7401	94.3642	101.034	109.435
59.6539	66.3689	100.179	87.6074	51.2109	80.0539	86.6709	75.8516	74.6055	73.634	125.424	118.765	48.8222	71.8874	109.632	97.4065	68.145	78.755	108.045	96.238	57.4624	81.6417	112.291	98.1675	56.735	72.2363	73.2262	93.214	64.9192	52.4832	122.709	96.774	76.5741	94.4894	101.02	107.672
59.88	66.944	98.2372	86.5648	52.0556	79.6991	88.2257	78.6614	77.5958	72.8782	125.916	117.24	50.087	72.7817	111.433	98.8138	68.0469	80.5116	108.731	96.123	61.5222	81.3767	114.135	95.3305	59.1353	69.8618	74.5967	95.2595	65.7417	52.982	121.65	98.3402	74.3863	92.9668	97.304	104.962
58.375	64.7701	98.3475	85.084	52.8005	81.2817	90.4283	79.3413	78.6147	75.784	129.972	121.606	48.9593	70.3279	115.229	98.3889	67.6701	79.1142	111.471	96.1841	62.1979	81.3039	114.094	96.0499	57.2813	70.9451	75.2247	98.0737	65.947	50.8639	121.711	98.3549	76.2263	89.8411	101.215	104.761
59.7037	69.8536	99.7073	84.6899	52.7898	83.8226	87.6968	80.977	78.5317	76.5711	130.073	122.355	48.1932	71.5043	114.621	98.9559	65.4374	78.3072	108.514	96.4353	65.1412	83.5661	113.09	94.7276	55.684	72.9334	75.1702	95.3077	65.6947	49.0523	121.323	101.898	74.8696	90.1616	101.984	102.802
60.5141	70.677	99.9201	84.8442	52.9659	80.0331	86.1519	77.6675	79.8852	73.9437	130.509	118.61	49.5957	70.4212	119.526	97.8263	61.9009	74.1416	107.637	100.644	65.7875	83.2312	117.988	95.5665	54.7601	71.6737	72.9543	97.5265	66.4773	47.2966	120.648	102.907	76.307	94.176	101.267	104.006
57.6857	68.3681	100.171	86.5184	54.0275	80.2939	90.7036	78.2217	81.2502	75.7705	131.15	116.053	50.6364	73.6127	118.004	99.8448	62.0999	75.5824	107.566	101.444	64.1547	85.3581	116.216	96.298	57.8184	74.6623	73.2865	98.0967	69.2222	50.4813	120.732	106.661	76.1067	92.4779	101.451	97.9909
56.2742	70.6001	98.592	85.224	53.5757	79.5696	89.7613	79.0033	81.5055	76.9638	128.48	113.037	48.2927	73.5235	117.684	101.461	61.8711	76.9203	107.014	100.302	62.6574	82.4718	117.356	94.8908	55.9523	71.5019	71.787	99.8626	64.125	46.6441	122.997	104.94	77.8508	94.6885	99.0932	98.9353
55.9914	69.18	97.034	85.3369	55.3412	83.4888	87.0205	81.5026	82.1899	77.3077	127.968	117.129	47.4277	72.4176	117.292	101.052	63.2355	78.6878	104.375	98.5716	63.9563	79.3174	117.686	97.79	59.4922	72.3812	70.9511	101.091	64.72	49.1143	121.086	105.125	75.9585	90.34	99.9904	96.5449
54.0922	67.8261	94.951	84.1242	54.8266	80.9557	85.2867	78.7264	83.6733	77.5896	129.773	116.387	48.7383	70.7082	117.799	103.397	61.25	78.4967	102.818	99.4332	63.0068	79.2878	118.665	98.0975	57.7254	73.2288	71.5505	99.082	65.6832	50.2537	120.568	105.647	75.2703	87.5434	102.365	93.6073
55.1986	70.1564	94.2446	84.4868	55.4654	81.3484	89.3335	77.079	81.8823	73.4743	129.306	113.099	47.4158	70.5516	117.272	99.6605	61.4996	78.5867	106.46	100.55	64.1089	80.4817	116.663	94.3974	57.889	70.9578	71.1365	100.053	65.3447	47.8501	121.116	102.418	78.4899	89.4071	103.564	93.6599
57.3111	69.9812	95.7495	86.352	56.2896	80.8997	92.4213	78.5882	83.0453	74.0745	129.515	115.568	47.4289	68.8626	117.69	104.324	63.8048	79.8192	105.137	99.4962	64.3508	81.8645	116.181	95.6805	59.2883	74.5724	73.8728	99.3366	67.1923	53.2777	123.558	101.841	80.1066	86.4251	103.347	91.6485
56.289	70.7139	95.6013	87.1936	56.1797	81.2076	92.8551	81.0164	81.9933	71.9112	128.62	114.432	47.0242	70.4346	114.864	103.758	63.564	77.551	104.736	102.4	64.8963	84.2914	115.046	94.409	57.0717	73.485	76.1335	99.3743	62.3033	48.0248	123.8	99.8228	77.4322	86.8899	103.842	90.9913
57.8747	72.6839	97.2452	89.0937	55.8774	79.5676	91.4273	81.6917	82.6142	73.0362	127.297	116.35	47.2006	69.6444	114.572	106.134	63.7505	77.5066	104.095	102.38	65.086	86.1464	116.986	100.002	59.1472	75.0754	73.6571	98.1644	59.7518	48.5071	123.973	97.8542	80.1254	86.6914	106.029	89.519
54.3361	74.6965	95.5042	90.8299	57.1171	80.6058	91.8524	79.6909	78.9977	72.5733	127.22	115.56	48.6046	68.9157	114.171	107.025	66.5565	78.3666	103.954	105.165	64.8683	84.3113	116.602	99.1287	60.4636	76.7429	76.7486	97.6767	60.6584	47.5412	124.499	96.9901	77.4555	87.1501	105.67	90.0544
55.8996	76.5624	99.3167	91.924	54.5829	81.564	90.783	81.1995	77.7922	70.6657	124.3	116.38	48.1216	68.8982	114.368	105.573	67.2052	78.1275	102.969	104.103	65.5879	86.0171	114.273	97.5844	59.5773	74.7908	76.344	98.8417	58.1267	46.3974	125.096	94.8533	77.372	83.4324	108.862	88.8024
57.5095	77.9105	99.1916	92.1642	54.1683	75.8831	89.3498	79.4654	76.2262	70.4934	123.9	117.53	50.6223	68.6667	115.743	104.603	66.7649	76.0091	104.941	107.245	64.5339	87.0713	114.296	99.7881	59.884	74.4646	76.4728	100.776	61.4598	47.2158	123.718	93.9389	78.0696	81.1774	108.005	87.8212
57.8988	76.0573	100.847	93.3257	53.8551	76.7734	89.0583	78.2128	77.8404	69.3533	120.347	116.011	50.785	66.6058	115.177	101.841	65.6402	75.2647	104.862	108.718	66.3291	83.8962	114.585	98.4927	59.9941	74.8155	78.5998	99.4343	60.961	50.0565	125.105	92.4025	78.17	82.3076	107.168	89.183
55.0572	75.135	102.042	94.5467	55.2676	75.5486	87.9898	77.0286	75.7968	68.77	124.054	115.22	51.8977	70.9309	115.903	105.534	66.4116	73.8062	103.539	106.8	67.7068	83.5442	113.309	99.4119	59.0643	76.3626	81.1479	99.4832	58.151	49.0579	121.906	92.8417	76.5742	85.3597	109.443	89.8195
52.7484	73.359	100.781	92.3621	54.8104	74.5279	88.4167	76.3007	75.4553	66.2297	123.606	114.294	52.2064	70.7069	114.416	105.38	64.7567	74.3655	103.558	103.349	67.4665	86.709	115.591	99.8404	59.2968	75.4495	79.2279	98.299	59.2305	50.5683	122.003	90.0791	79.0557	87.7363	109.361	87.1661
50.6358	74.9596	101.776	96.198	58.2656	77.9964	88.7786	80.4439	76.0781	63.6377	124.933	112.715	55.0708	73.214	114.884	104.324	69.2534	77.6053	107.747	101.594	66.4597	88.5232	112.297	101.341	59.3688	74.9861	81.796	97.3273	61.6619	53.2893	120.037	88.8158	81.6896	85.8957	109.058	87.2975
49.4399	75.6098	101.553	93.9183	57.4853	79.4921	87.7393	79.9739	74.508	64.8793	125.023	111.513	55.2697	71.8705	113.122	104.029	69.0181	81.6196	102.916	99.0381	67.1175	84.6937	112.09	98.8186	61.2889	73.8577	81.7318	93.7122	62.6285	52.0048	117.586	88.8448	78.647	84.5321	108.083	89.4871
49.3298	76.9901	100.458	95.7012	59.5358	80.4939	88.4649	81.0973	78.2286	64.2244	122.616	110.756	58.3106	74.3199	112.905	103.576	69.2569	82.6373	101.038	99.7721	68.1304	85.4191	113.242	99.6513	60.3903	75.1629	85.3497	96.48	63.2394	50.081	116.743	89.5253	77.9457	82.741	109.238	90.04
49.6182	77.629	100.884	97.6454	59.5383	81.5194	89.1717	80.2266	80.2013	66.0466	122.315	112.933	58.6859	73.3166	113.823	105.538	69.6629	82.2599	99.0472	98.2358	70.7143	84.912	109.504	98.3345	57.3734	77.8886	82.981	93.9476	63.0581	52.4789	116.918	86.2054	77.6916	81.9566	107.125	85.5758
50.5078	75.3598	98.6484	100.19	59.0956	81.1547	91.8541	81.799	77.8406	67.1356	120.647	109.489	57.1762	76.3308	114.904	107.601	68.0979	85.4162	98.8062	103.947	68.3559	83.9588	110.538	99.6785	58.9783	81.1943	85.2208	96.5431	59.0366	51.1777	118.479	84.4053	74.7068	80.9653	107.698	84.32
50.4908	73.8798	99.7937	97.8507	58.0757	81.8783	88.377	82.4069	78.7377	68.1072	124.219	112.52	56.9797	74.3552	115.761	105.594	67.5154	88.2394	98.3407	104.2	72.8495	86.0815	110.623	100.263	60.5323	78.3659	86.3812	95.7026	54.9822	47.8944	116.268	80.6988	74.1456	79.1547	106.677	85.7361
50.9316	73.5698	101.668	97.9771	56.3132	82.2504	90.9752	83.763	75.9697	68.8018	124.194	111.842	57.7187	75.7416	113.763	104.731	66.8486	90.5862	96.6607	102.222	72.9866	85.5724	112.104	100.922	58.2371	79.4159	88.7094	94.6656	54.5577	46.7012	114.978	82.6274	73.7506	76.897	103.219	87.3526
52.6833	76.1935	102.126	101.15	56.9583	81.4065	90.2784	82.5581	76.4798	69.3131	123.826	111.223	59.2953	76.2741	115.153	104.651	68.667	89.5064	99.2797	101.478	71.2507	87.9155	111.832	101.427	59.4861	77.6962	86.8242	93.6506	56.0456	50.7311	117.31	83.5041	75.4324	77.9623	105.955	90.3936
55.4676	77.1621	103.929	101.411	54.6953	82.1782	90.1594	84.6565	74.1124	69.4564	120.038	110.888	57.8268	76.0969	113.382	104.601	71.0219	90.545	99.2479	98.2625	68.7313	87.4573	113.007	99.5243	57.812	77.9105	87.1764	91.4478	53.2232	53.2064	114.933	84.9312	75.6026	77.4756	109.326	89.1245
54.7314	79.3489	99.9909	104.227	54.6964	84.1918	91.9184	84.4163	74.6153	69.9839	124.733	111.625	53.0194	74.9777	111.364	104.904	73.6583	91.413	101.299	98.3087	69.2363	86.8431	112.115	97.2145	60.8135	79.4556	86.1029	91.2847	52.6984	51.8515	116.73	85.5668	73.9461	75.5936	111.356	88.7086
53.1818	77.9538	96.3375	99.3985	54.7392	79.6635	87.8715	82.0123	73.5733	68.8348	126.446	112.005	52.753	76.4878	112.166	104.865	74.3598	92.3135	101.515	101.71	69.2589	85.6361	113.847	100.978	57.5545	77.7812	85.1086	91.852	52.6817	51.781	117.794	85.5817	71.3314	75.1248	108.558	90.9984
55.1642	79.4457	96.5829	98.3358	53.486	78.2971	88.7878	82.6495	71.1466	68.4045	126.775	112.858	56.6181	82.0804	112.798	106.256	73.4464	93.5932	102.072	96.7132	71.0735	83.275	113.761	100.773	59.2872	75.6157	84.7854	88.5253	55.293	52.1633	116.531	87.6954	72.2678	72.3493	109.719	91.6888
54.2825	77.7756	99.0401	101.185	53.5963	77.71	86.1779	82.8097	72.0552	70.2476	128.067	115.855	58.8861	85.0628	113.364	106.81	72.3374	92.7539	104.934	96.8082	71.0514	82.2835	114.234	102.525	59.7693	75.6777	86.0743	89.5967	54.4936	49.484	115.535	87.0319	71.7695	71.1844	108.215	90.1531
53.6907	73.2481	98.5468	99.207	54.0917	77.5666	88.2618	80.5683	71.9449	70.1678	128.355	113.868	60.2746	82.6725	114.662	107.948	72.8416	91.4368	105.272	99.1901	69.847	82.7751	115.789	104.629	61.6089	75.6619	88.281	90.4033	54.1014	51.0832	113.051	87.2058	73.0265	72.397	109.872	89.7178
55.4444	73.7931	96.6544	99.7978	53.1825	79.9675	86.3469	78.9623	72.6938	70.1569	127.104	113.915	61.1887	83.5887	114.502	105.814	73.2637	88.2521	105.59	98.6249	68.1949	84.0398	112.404	106.948	60.2672	78.8492	87.7971	89.6734	55.645	49.5809	111.565	86.638	72.3814	71.119	111.665	90.4332
53.7836	69.864	97.153	99.8603	53.0071	79.1807	85.6031	80.3486	72.2624	68.2763	125.241	116.678	62.2882	82.6099	113.335	103.178	72.6367	88.1227	105.163	94.5495	68.7961	83.9572	112.357	106.159	59.9698	80.416	87.7586	87.947	55.1096	51.661	112.352	88.3552	70.8601	72.0493	110.691	88.6434
52.1774	68.8639	97.8303	98.754	52.6471	78.096	83.1544	77.4579	72.2915	66.8931	125.219	116.109	62.6704	81.6084	112.905	102.837	69.0787	90.6464	103.383	95.5203	69.4068	86.0625	110.673	101.87	62.973	80.4215	85.1586	87.8548	55.5713	52.7375	111.215	90.1308	74.5445	69.3921	110.095	87.3281
52.0698	67.6305	97.3099	96.718	52.6204	76.3939	84.1346	77.0163	70.648	65.8988	125.599	116.741	63.1526	82.027	111.339	100.289	70.2318	88.6755	104.775	94.8355	67.0077	84.5833	110.382	101.919	63.8407	75.7322	85.6388	86.195	58.8633	50.9792	113.008	90.1127	73.4408	67.8881	109.231	85.922
51.8503	67.0146	98.2189	97.3968	54.5602	77.1187	82.5172	78.7482	68.3098	68.1311	123.833	113.074	65.8727	79.3381	113.081	100.218	70.9782	88.6622	103.867	95.2872	69.1724	83.9226	111.437	101.338	63.4369	78.7529	85.126	82.6776	58.273	52.952	113.738	91.8575	76.4834	69.433	110.896	88.6679
49.9087	68.4853	97.6447	98.2928	54.4247	77.1229	81.7832	78.9525	68.044	65.2357	122.257	111.292	63.8856	80.8807	113.324	100.559	69.652	90.3966	104.355	96.3419	67.1859	82.5689	112.321	99.3285	62.2587	78.1523	84.2268	83.3039	58.9717	54.884	114.749	94.6506	79.8413	70.77	110.116	89.4753
50.0345	66.6575	98.0903	96.6353	53.8351	78.3996	81.7299	79.8982	69.689	66.388	122.82	108.866	62.6363	82.5437	111.849	100.946	66.9984	88.7549	104.829	97.221	65.0645	78.8458	113.935	99.1695	61.8686	80.7597	82.6155	86.3563	63.2103	53.7847	113.787	96.0571	79.8466	73.5727	111.038	87.2654
51.0372	69.453	96.3248	94.7628	55.3468	78.3888	82.0122	83.7494	72.385	67.3211	124.858	112.083	61.0567	82.2552	111.864	100.746	67.7917	92.4202	104.968	94.8926	63.2934	80.881	113.291	97.5556	62.6383	77.9869	81.4224	84.1384	63.9367	52.6758	111.407	93.5344	78.4965	71.0811	110.136	87.1698
51.0371	68.7747	97.6231	91.8501	55.1427	79.9384	81.1858	86.3508	70.9248	64.9999	120.806	109.061	59.1386	81.9205	112.653	102.57	70.5299	96.393	109.066	96.0505	64.6186	79.597	113.531	97.9178	62.1122	78.9538	79.5228	86.7243	64.0063	50.3815	113.622	93.5122	75.9446	75.6676	106.079	87.4866
50.4655	69.8556	96.7369	91.7231	55.5322	78.2519	82.6486	87.2322	70.3872	64.5406	122.902	111.674	60.552	79.0675	112.872	102.992	70.9843	97.785	110.126	95.9813	60.8453	80.3285	112.628	102.404	61.7823	79.799	81.3042	86.9765	61.6645	51.0517	113.463	94.827	73.5567	76.5057	103.616	90.7521
53.8981	67.2662	99.3459	93.3693	57.2042	76.8543	81.9017	85.5663	67.7856	64.4134	121.424	113.311	59.4949	80.0934	112.984	102.052	69.021	99.5473	110.695	95.8255	62.4651	80.6347	114.627	102.219	61.9237	80.6931	82.5222	86.6645	62.53	51.7706	114.251	94.4619	70.8554	80.4233	104.676	95.4034
54.8782	65.8966	100.115	92.3339	58.2747	79.9248	84.316	83.7703	65.8886	59.9557	124.309	116.653	58.3102	82.5076	111.334	103.099	67.1065	97.0012	108.759	95.7504	59.7308	77.388	113.765	103.241	62.6701	80.9889	78.6814	83.8599	60.6933	49.7634	113.21	96.2487	70.3919	78.5076	103.971	97.2829
52.0703	61.6191	98.2462	91.3991	56.5345	80.8098	86.3948	84.4903	66.0181	59.2306	124.871	116.721	59.4301	83.8767	111.068	103.545	65.0646	97.9294	106.942	93.8451	62.6848	79.771	113.63	105.214	59.8588	80.6885	82.7664	84.6513	63.7976	48.5104	115.031	98.16	73.6353	83.6266	105.704	98.6859
53.1911	60.7793	97.0572	90.8742	57.9762	81.4101	84.2524	85.7065	69.2795	61.0742	124.218	115.668	57.6649	86.0045	110.889	103.714	62.9383	98.1292	104.664	93.0393	63.9609	78.9752	112.89	105.671	59.6574	81.2828	80.8232	83.081	65.8542	48.5264	115.312	93.2913	73.023	81.0941	105.847	100.353
54.0052	63.0973	97.543	91.985	59.5859	79.2971	86.4478	83.3733	69.3656	56.7314	123.384	111.058	58.858	84.7179	111.573	105.293	62.6232	94.4621	104.871	92.169	65.4512	78.1258	113.848	104.785	63.138	80.1681	82.7149	82.8442	66.6716	44.7259	115.322	89.0885	72.9479	84.1028	108.902	92.9501
52.5324	63.6798	98.7299	93.4976	57.0479	78.7007	85.2146	80.8724	69.3413	60.92	123.107	111.974	60.4224	83.9938	111.53	102.262	65.9928	93.1309	105.771	94.3982	63.6415	75.8642	114.5	104.413	63.9759	81.5418	82.7267	83.628	66.1964	42.125	115.07	88.9708	70.899	77.0575	106.271	91.4619
51.5674	63.7818	97.6683	93.9086	58.9383	77.3689	87.8	79.6771	71.4904	63.9503	123.642	113.006	60.0026	85.3951	110.469	101.778	64.0945	93.3566	105.085	94.4535	64.4291	76.8296	113.602	99.1339	64.9125	81.2887	82.2532	84.9593	66.7284	41.8563	118.212	89.0514	69.2766	78.7857	104.359	90.7899
50.6847	65.6966	98.4192	94.7993	57.0837	77.1717	85.693	80.8286	70.4385	62.2377	124.527	110.153	60.7862	80.3256	111.316	100.998	66.9689	89.0591	103.839	93.305	63.0233	79.2383	111.301	98.3246	66.4197	79.5629	83.3158	84.7041	72.7524	47.2223	119.289	88.7835	69.6086	79.5518	104.416	90.4521
49.1441	64.5731	97.6244	97.2173	54.4321	74.155	86.4523	80.5472	71.521	63.2585	124.229	114.158	62.5904	80.1475	111.199	101.388	67.616	89.5635	105.036	93.8983	60.3358	77.9756	113.301	99.1628	64.4877	78.9942	83.0467	85.2287	75.5972	48.2299	120.745	91.8554	69.5621	78.7813	107.744	93.5201
48.7786	68.1442	100.398	99.8774	54.8123	72.8746	87.7846	80.5782	70.8173	62.1918	121.439	111.582	62.3148	81.3772	110.979	101.045	66.3203	89.6266	106.348	95.1088	62.7693	79.5505	114.734	98.5566	64.9834	75.7228	86.241	82.374	72.2412	46.7717	116.394	91.3185	70.1336	81.4688	108.98	97.2271
53.938	69.2621	102.413	100.793	57.0106	70.8239	88.7399	77.914	70.7082	61.6258	123.009	111.662	63.7317	82.5069	111.636	102.215	65.3407	92.0543	104.921	99.066	61.5952	78.445	112.459	98.3216	67.7559	76.8512	88.1695	84.9122	74.6478	47.4946	111.461	92.5911	69.7113	82.5307	108.242	94.216
53.7698	69.9415	101.475	102.8	56.5912	68.1063	87.9068	76.6929	67.5235	60.2145	120.724	108.865	64.5527	84.3494	110.055	103.608	64.4538	93.4183	105.911	100.467	58.1719	79.004	111.559	99.4523	70.979	76.1997	88.5956	85.4404	69.0265	42.5871	110.71	89.3684	71.8137	84.6522	107.166	93.9228
54.0596	71.1611	103.673	103.802	57.9896	69.4417	87.7691	78.1978	69.057	60.6263	121.116	105.713	65.0861	86.3512	112.42	106.382	66.766	95.6561	106.739	97.0055	58.2494	75.5883	110.048	99.4306	69.6293	69.9671	87.8949	78.1119	66.3475	45.3896	110.467	88.6131	70.2635	84.3468	110.384	95.412
52.5202	71.062	98.4139	101.369	55.0365	70.0999	89.1599	77.669	68.6482	60.2902	118.479	106.744	65.1809	84.3852	111.484	103.238	66.8786	97.9781	102.765	94.9472	53.1612	75.1467	110.135	99.7659	72.2453	71.6603	89.279	78.9221	67.5837	46.7953	110.962	91.8948	68.4945	80.1805	110.282	93.5539
50.2675	70.8821	99.3429	102.153	57.8823	71.2219	89.1909	78.5465	71.1221	62.717	120.011	106.601	66.1885	87.1782	112.327	104.988	68.6923	98.8455	102.007	94.7222	56.0501	74.2184	110.529	100.534	74.345	70.4187	92.4611	78.3127	66.9469	43.7419	113.552	95.3797	67.4359	81.7454	107.869	92.6701
51.1806	69.6979	97.629	102.486	58.6693	73.2776	91.3125	81.2212	74.2176	61.3413	120.518	103.893	66.5051	87.38	111.731	108.123	67.8756	97.4707	102.178	94.6566	57.3951	73.0782	112.582	99.4785	72.8787	70.03	94.4	77.3155	68.557	44.9087	111.119	94.3229	70.3444	85.0602	107.907	93.4773
51.7107	68.8619	99.2616	105.326	56.9932	72.2695	88.0384	82.8117	76.1009	61.9582	119.933	104.014	66.6213	84.6981	112.033	108.264	68.7284	94.796	100.171	93.3227	60.5687	75.2018	110.955	100.868	73.0874	69.5389	92.2635	75.4741	68.3332	43.8747	115.796	95.4264	73.5324	87.2034	109.361	94.1555
53.5496	71.0688	98.8576	104.486	58.5004	70.1798	92.2233	82.6427	75.3627	66.0578	118.327	104.799	67.6068	85.1371	113.053	108.878	68.2068	95.3556	101.931	91.2518	61.3847	77.0648	108.509	97.7832	72.2726	68.0279	91.0621	77.174	64.9755	41.4219	113.385	93.9172	74.8623	87.3571	107.825	93.3814
56.2933	70.1469	97.1703	106.078	57.3977	69.7519	87.7462	81.7537	75.9518	66.7243	118.444	106.49	64.4165	86.462	109.797	108.231	69.7221	94.6401	103.034	89.3071	62.7968	76.0112	107.212	95.6067	75.5868	71.5132	91.0658	78.7214	66.6626	44.5362	111.784	96.5569	74.8203	86.1097	112.771	93.3504
57.638	70.6568	97.643	106.646	54.3913	70.1183	86.2663	82.1181	76.6895	64.8524	116.775	104.291	61.8805	85.26	111.42	105.879	69.3501	94.6959	102.972	89.7102	61.4319	79.1964	110.492	95.1435	74.4914	71.0238	92.9291	80.5651	67.1734	45.5902	113.704	96.6348	75.1319	83.8267	114.216	90.738
58.4543	68.5655	97.2736	106.952	52.6771	69.0172	85.9307	84.515	73.439	62.8645	116.57	104.044	63.0986	85.8748	112.96	109.641	69.1867	93.1958	104.887	89.2128	63.1701	77.5323	110.438	94.3157	73.2349	68.4151	93.1379	76.6059	64.3121	45.142	113.909	95.9863	71.827	77.471	113.629	88.8175
58.0939	72.1472	97.9752	109.128	52.1636	67.0672	84.5609	81.6865	74.1627	64.4838	117.174	101.315	61.1896	83.3271	113.397	108.306	68.2163	95.2685	103.056	90.0186	64.7813	79.8358	109.759	95.5756	70.6586	69.0137	90.881	75.4314	67.3963	47.6571	115.332	94.3764	73.0298	77.5806	113.922	90.5512
60.9965	75.565	99.1853	107.191	54.4159	63.895	86.8614	77.9898	74.2987	66.778	115.955	101.28	58.6195	84.3808	110.935	108.449	69.2886	94.9825	101.785	92.6832	67.0991	79.4729	106.155	94.7809	72.9491	72.0959	93.713	73.7441	65.9271	48.2868	114.494	94.5792	73.4451	73.5347	112.751	86.4731
58.874	72.1863	96.2327	109.533	54.2987	62.2191	88.7088	80.0815	73.9134	66.0132	116.691	102.074	58.2866	82.3233	111.845	109.957	69.928	96.0014	101.1	95.4833	67.4855	79.9287	106.163	97.087	70.7659	74.1337	92.9363	76.2	65.5633	49.0472	112.397	93.0621	72.6962	73.8891	114.891	86.3701
60.5242	72.1491	97.8793	108.914	52.4118	59.9634	90.0267	78.7115	75.1741	65.8579	117.791	102.68	57.4126	81.6685	113.557	110.921	70.2748	95.3205	99.762	93.6266	69.4728	80.7735	107.248	96.4991	70.9893	73.5468	91.084	78.3983	61.2417	47.3323	115.046	95.465	74.4796	73.2363	115.919	84.9372
60.1994	71.1802	97.1887	108.285	53.1215	60.7556	92.3251	78.7374	76.2774	69.5048	119.343	103.135	57.1061	80.8811	112.837	107.935	70.3461	95.0792	100.543	94.7441	70.4014	80.8687	106.63	95.0286	66.7976	69.3213	91.409	78.673	60.0936	47.2742	117.927	96.0131	75.0526	72.0385	116.184	87.456
58.5916	68.8509	99.128	110.31	52.5291	57.4464	92.1392	77.6926	76.5555	71.0679	118.079	103.639	59.6176	81.8687	109.56	107.581	69.5461	91.554	102.268	97.3525	69.8402	76.5938	104.785	92.1897	72.6806	69.9607	89.7956	75.9609	54.215	43.3743	118.094	96.0058	76.6892	72.3743	119.287	86.8231
60.4388	66.4842	99.0076	109.554	52.0643	59.1739	94.189	79.866	74.9103	73.1184	120.6	104.719	59.7506	81.2717	113.85	110.13	69.0408	88.01	101.661	95.3175	67.8543	77.2089	105.626	92.1199	72.3077	67.5703	92.4993	75.7518	56.1709	42.1957	118.749	97.7567	77.5173	72.6957	119.335	91.851
60.075	60.7286	101.078	108.637	52.1372	60.0631	93.7771	80.6588	73.5815	70.8404	121.599	104.577	60.471	80.4262	112.319	113.315	69.506	90.0891	101.398	95.7001	67.8202	78.2223	109.309	92.7496	71.8292	65.2257	92.2814	72.1553	58.5908	41.2775	119.486	95.2769	77.5339	71.7131	121.473	92.8622
59.5691	65.8328	100.745	110.38	50.8446	59.7684	92.9682	81.1865	72.269	68.3819	120.33	105.347	58.2269	82.2819	111.799	112.655	70.1462	88.8559	100.347	97.5913	67.8159	77.57	109.099	92.0181	72.8279	65.2847	94.5226	74.3551	57.5851	44.4166	117.119	97.2267	79.1528	71.8217	120.466	93.4719
57.4653	64.3409	97.2342	107.642	49.1273	58.7713	92.746	79.995	70.4955	67.4234	120.371	104.655	60.1289	83.753	111.589	113.244	68.5582	90.7276	101.905	98.661	69.5789	77.8903	107.469	90.3883	72.8648	63.8736	94.9224	72.1437	56.8889	45.0953	119.379	100.71	77.3748	69.6342	122.371	95.7731
59.6504	66.2199	101.017	105.798	49.7363	57.351	90.3566	79.4957	67.9179	64.482	119.315	101.875	59.6189	81.5438	112.614	111.58	67.5886	94.2015	101.69	97.816	69.4641	75.6045	107.761	88.6071	73.7623	65.4757	91.0347	72.3776	61.5506	47.5839	121.225	101.935	77.9775	68.5914	122.689	97.2888
57.6243	65.8068	103.425	103.643	49.3464	57.5671	90.5013	76.2501	66.8257	61.1096	121.481	103.362	59.9074	82.3006	114.199	108.609	65.1932	93.5198	101.864	97.5797	71.3435	78.0886	107.864	89.4386	73.7555	65.6706	88.2018	68.8183	62.1878	42.6482	121.582	104.366	76.7756	71.1806	123.191	97.515
59.2311	66.1941	102.085	102.123	48.3901	60.6164	89.2536	75.0049	66.0999	61.1705	119.203	101.746	59.3923	80.5191	112.35	111.41	66.927	93.9049	101.735	98.2552	70.7058	76.4457	107.377	89.9141	75.9524	69.9164	88.4949	66.4968	61.6353	47.1783	121.315	102.998	74.6727	72.6973	120.476	95.0915
58.6646	67.4591	103.638	98.7066	50.3197	67.3314	91.3151	75.7067	69.8268	63.9863	118.469	101.908	60.4047	78.146	115.105	111.812	68.0975	92.9664	99.0546	96.8631	68.5143	73.8833	107.787	88.669	77.6812	69.961	90.534	66.6213	59.6115	48.0406	122.054	102.803	75.08	74.1349	123.266	94.3871
60.0748	66.2059	102.127	93.9996	49.7765	66.5258	89.8619	75.0705	69.8794	62.8618	118.577	100.216	60.4358	76.7128	112.762	109.377	65.6894	89.3401	98.9952	96.4626	70.4025	73.0984	108.963	87.7957	75.4346	71.858	89.5502	68.8135	61.031	49.0934	121.962	104.388	76.4441	71.5967	123.462	91.7079
61.2632	66.6082	100.57	94.4596	48.4855	63.6737	91.8628	77.753	70.3173	63.8016	118.812	100.75	61.6549	74.5484	114.808	109.255	65.9329	91.6504	97.7726	96.0222	68.5399	74.6147	107.844	86.537	75.7294	74.448	92.6752	71.3566	63.4919	49.1543	120.687	106.186	76.2722	75.0726	122.78	91.6673
58.7223	63.0155	103.257	95.0266	49.3081	65.7154	91.5041	79.5054	68.6533	61.9181	121.632	99.3383	64.8137	74.1807	115.6	110.205	63.9608	92.9766	96.7946	96.135	68.4391	74.7558	108.059	85.2704	74.7107	76.2789	94.3811	75.4538	63.3051	46.3171	124.243	103.459	74.5521	76.7056	123.054	91.9368
59.813	63.6531	103.129	93.3893	49.2645	63.9338	92.7226	79.4123	67.3116	60.7533	119.908	98.8574	64.3662	75.298	114.43	108.704	62.0359	93.6692	95.2061	95.6596	70.913	72.3416	107.422	86.8361	73.9395	73.6618	95.3372	72.7639	64.2675	46.4504	124.905	102.746	79.1151	75.2253	123.83	97.627
57.7454	62.271	101.892	90.1409	49.521	66.1464	90.8101	79.509	67.0581	65.1466	120.817	99.943	62.2391	73.7798	116.296	108.778	63.012	90.4181	93.9322	96.2826	70.5739	72.4928	106.287	87.0777	74.673	70.2415	91.7242	70.9716	64.6897	46.3008	125.79	99.8066	76.9212	74.9295	122.211	96.0031
60.4749	61.9783	102.602	91.2927	50.1896	67.7358	93.6208	80.3706	65.722	67.6546	120.184	100	63.1724	73.0009	115.041	109.211	62.154	94.5912	95.3262	97.5989	69.831	70.4531	106.513	88.5371	74.0483	68.7532	91.5758	71.0662	62.0133	43.4312	127.632	104.311	76.3381	75.4563	121.469	100.476
59.1587	62.9496	100.04	92.3838	50.7305	67.3351	93.1622	79.7187	63.0116	65.6954	117.713	102.816	62.3069	75.7609	114.249	111.1	62.2192	93.7718	96.5451	96.5809	67.6181	71.6203	105.381	88.7811	79.8069	67.7448	92.9537	72.8949	61.5574	41.9629	127.281	99.6214	75.7306	77.4497	122.422	98.0833
60.2026	65.4158	99.9148	94.1711	53.1108	69.7279	93.3529	76.7197	63.34	64.8336	117.835	97.9372	59.445	70.9836	113.802	108.894	63.9369	94.7651	95.9591	96.3815	69.2062	70.6945	105.071	90.3286	81.4814	65.9543	92.0697	73.4729	57.0136	41.6725	127.174	99.3889	73.8861	76.3578	122.643	94.763
57.6791	65.9765	99.3483	94.5444	52.5426	72.4556	91.0826	77.5532	63.3373	66.1858	118.382	99.7194	60.699	70.3352	113.101	112.234	65.1692	94.6971	96.8487	93.7663	66.1522	68.5122	105.517	86.9383	79.174	64.5268	92.0476	70.9628	57.8735	41.6518	124.278	101.444	75.3866	79.6699	122.427	96.3001
59.6653	67.2599	97.9909	94.4585	54.466	70.9641	93.074	76.1345	64.2366	65.0683	118.657	98.338	62.5391	73.8427	111.076	112.507	67.7398	92.885	94.9637	90.6141	66.4309	70.1263	103.531	86.4894	79.0412	65.5659	89.0825	72.1038	58.9435	43.8922	124.435	102.012	74.1054	77.8134	123.296	97.2543
58.9501	64.5714	96.9313	94.5706	54.6672	72.357	90.6473	78.444	65.6174	62.4789	118.493	99.1717	65.9022	71.1138	112.415	112.98	67.8884	93.2681	96.3301	90.2303	66.9996	72.0587	105.603	87.6052	78.3722	63.9314	88.8187	72.883	56.8189	41.0891	123.327	102.614	75.8917	75.5426	126.982	99.1803
58.8398	63.8856	96.9006	92.9895	52.2702	71.2084	89.6962	76.4815	67.1032	62.4661	119.228	102.896	66.8941	73.6918	111.01	113.865	70.373	92.071	98.6226	90.4372	67.9945	73.7132	104.497	87.4867	77.734	66.663	89.8551	74.8625	58.9124	43.8544	125.658	104.506	73.0397	77.8232	124.788	103.106
61.0887	66.065	99.2128	96.0944	51.9853	71.328	89.5204	78.2638	68.3011	63.832	121.046	104.148	66.5127	72.4661	112.591	110.423	69.6593	94.1886	97.2904	90.6257	69.3442	74.6888	106.322	85.6522	75.31	66.1159	90.6326	73.0529	54.3566	39.7655	127.401	100.919	74.6972	78.7127	126.032	102.538
60.1778	63.4298	97.522	96.7037	54.4028	72.6463	89.787	77.9443	69.6083	62.8497	121.403	101.12	67.3211	70.5389	115.154	111.332	67.9213	92.2872	96.8596	91.1444	66.3573	73.6051	104.803	85.2501	76.003	66.0385	87.7701	75.2854	52.7986	38.999	123.85	96.294	73.2743	79.0386	126.262	107.164
60.7868	63.7877	97.2157	96.8894	52.2496	73.1703	91.1843	80.1445	70.3076	64.1089	119.661	103.447	69.3294	70.9196	116.626	111.103	68.0406	90.8163	97.4754	90.8119	67.1001	76.0448	105.38	88.4641	75.4312	67.1623	87.6869	77.7912	53.8732	42.58	125.362	98.3739	76.2749	77.2296	128.357	104.48
58.543	58.9265	99.1708	95.4497	53.8878	72.4759	91.2413	78.1999	68.4452	63.6339	120.227	100.41	67.0994	72.3918	115.371	108.078	67.5466	87.2253	96.3404	89.0822	66.7657	76.5157	104.869	89.194	74.9462	65.8443	86.2853	72.9393	56.6175	42.2592	124.121	98.9169	74.942	79.8756	126.901	105.27
58.7652	60.2335	99.2478	95.1666	53.043	72.4172	90.0303	78.6434	68.9299	62.4613	122.232	101.261	66.6476	72.0192	117.509	110.877	68.45	86.1892	95.9754	89.0164	66.8194	78.3737	104.116	87.8664	78.5646	66.3266	87.3839	73.1954	55.4682	39.627	123.973	104.838	72.4421	79.8336	124.675	106.56
58.5616	60.1335	97.0624	96.2246	52.7483	72.8182	91.2133	80.4709	68.0215	59.1866	122.576	101.162	65.912	71.1147	117.978	110.948	69.4455	84.6123	93.6056	90.8661	67.0204	79.579	105.498	89.0938	79.7631	66.9616	89.2518	74.7623	53.2775	44.7258	123.266	103.047	73.5736	83.2083	124.332	105.394
57.9985	62.6716	97.5562	95.4778	54.5228	71.3633	92.656	80.0235	66.8908	61.8107	121.955	100.494	65.1522	75.1347	115.531	109.62	67.9455	84.9574	94.1102	89.6354	68.5919	79.6533	103.693	87.6608	78.7514	68.4742	86.2306	73.103	59.9275	47.0485	123.46	98.1193	74.1902	84.0163	126.386	108.717
57.3432	65.214	96.3677	94.5903	52.4885	68.4886	93.8398	78.2225	67.5978	63.2523	122.793	102.3	66.4523	73.7279	116.028	107.414	69.0053	88.13	92.7815	92.4057	68.4729	79.3121	106.936	89.7809	77.2414	65.3506	86.6347	73.046	62.6657	49.1472	125.142	97.3532	73.7997	84.1437	124.989	107.837
56.8435	63.2919	90.7943	96.8528	51.2363	66.1971	93.5647	77.5643	67.923	63.9615	122.839	99.6588	66.7965	73.6768	115.023	107.544	68.6104	87.0255	94.1221	92.7246	70.3048	79.1824	106.475	89.5748	75.8452	69.2804	84.1631	74.1099	63.8063	48.6718	128.75	102.065	73.3087	85.5962	124.009	107.54
54.4751	64.9766	91.5989	97.4785	51.2564	64.4365	95.2149	79.3909	68.482	65.3267	120.144	97.977	67.5797	75.6346	113.159	108.225	70.1938	86.225	94.5142	95.5849	68.0279	79.9457	107.193	93.5861	77.807	70.7166	81.0785	74.6231	66.0753	48.8665	131.929	103.998	78.4535	85.7224	128.942	108.425
55.0321	66.5516	92.2312	98.0228	50.938	63.0445	97.3076	77.5903	70.2408	67.1009	119.367	97.7129	65.9238	75.503	112.184	107.405	69.295	85.5801	94.667	94.7798	66.0049	76.2342	105.245	92.889	75.8826	69.576	81.7496	76.4045	66.6844	49.2821	130.629	104.226	75.7823	88.3146	128.907	105.491
55.8054	69.6279	90.548	98.6927	51.221	63.9615	96.8708	79.7003	70.5494	65.332	118.656	97.8461	69.1721	76.5685	114.038	104.933	67.579	85.2353	96.0807	96.2239	67.8044	79.0757	108.384	95.4766	75.0164	72.0084	79.3461	79.3109	67.017	52.3005	132.023	107.097	77.9105	90.0079	128.042	103.594
56.4945	71.2298	93.5305	96.5021	50.801	63.4516	96.2741	80.6436	69.3129	63.1243	120.308	96.6968	68.5568	74.4535	113.506	104.163	69.7533	85.8729	97.424	98.6174	66.6959	76.5561	108.351	96.8557	75.3031	73.3425	83.3473	78.9557	65.9027	53.0772	128.42	104.771	74.4865	89.9223	129.655	101.284
57.0096	69.4106	94.6115	94.2767	48.9626	65.4886	97.0868	84.8986	68.233	67.4414	119.63	100.049	69.4681	76.3497	113.984	103.543	69.486	83.5438	94.9452	100.993	61.865	74.6707	107.551	99.017	73.5246	77.8511	81.2171	78.2233	67.7277	53.8211	131.241	105.553	72.6787	90.606	128.617	103.031
57.391	68.5824	92.6562	92.9663	49.5484	64.0058	95.4673	80.5694	69.7146	66.2348	118.507	103.038	68.7317	78.3882	113.203	106.877	70.1943	84.7906	94.0311	101.343	63.4586	77.0048	108.723	100.572	74.6188	77.5641	80.9842	79.713	64.7753	53.6053	129.319	101.29	74.7919	89.3332	126.003	103.961
53.68	68.9106	94.0956	95.6311	50.872	65.601	90.186	80.5512	73.0641	66.8674	119.189	103.293	67.2752	77.6602	112.224	104.262	68.6984	83.1735	93.5489	102.901	62.8276	79.2597	109.066	102.154	76.7733	76.5747	82.0763	78.8287	63.6856	58.9066	127.086	102.022	73.2075	89.7614	125.084	104.827
53.5432	72.55	94.4476	95.8185	49.1074	63.4603	91.7825	77.3578	72.246	67.656	119.438	99.8899	68.8043	76.6589	114.084	103.392	68.9833	84.0259	94.226	100.765	60.6831	76.1711	107.474	100.199	73.8575	76.9113	78.1493	77.3568	64.8723	59.2086	130.199	105.323	73.6226	85.7606	125.407	99.2628
52.6986	70.3131	91.9637	93.4964	49.9022	62.5947	93.7249	79.1027	74.7616	68.9235	118.839	104.659	70.5584	76.5691	116.203	104.738	68.3715	84.5644	95.8486	99.1347	61.9524	74.5185	106.832	98.8805	77.2405	77.3565	76.4924	76.238	64.6032	62.3804	131.491	103.871	73.5823	84.153	122.181	99.6671
52.5699	72.7353	93.0405	92.2078	51.776	61.7735	95.8404	80.5524	73.1427	67.0117	118.677	103.706	71.2074	74.3924	115.573	103.255	70.8833	85.7927	97.4167	98.636	61.3877	75.4619	107.204	99.4426	77.0589	79.759	76.1686	77.4688	61.2519	56.944	132.093	102.562	74.4908	84.1665	122.103	100.395
53.9902	71.138	94.7651	92.6518	53.2351	60.1446	98.4652	81.4104	74.4936	67.6986	120.184	104.752	68.3796	74.79	113.745	102.158	69.3541	87.0733	96.4542	99.0895	63.0296	79.0244	107.172	102.685	73.9145	76.8874	77.566	79.5962	57.5948	57.2149	131.238	103.688	75.2782	84.6855	121.757	99.3164
52.5928	69.4428	98.3065	91.0233	52.267	59.204	101.157	79.197	70.8282	69.4461	122.757	109.266	67.0928	75.2734	115.018	103.594	69.7518	85.8741	94.9503	100.525	60.2856	78.5767	107.947	104.55	74.306	77.9008	77.8461	80.8993	54.5086	54.9285	127.739	102.729	74.3869	83.9722	124.431	99.2895
52.5195	69.2509	98.5342	91.5635	51.837	58.972	100.85	81.5975	70.6644	67.8655	121.475	110.44	65.4525	74.7028	115.195	101.499	68.015	85.4886	94.622	98.7314	57.9137	78.3265	109.589	101.376	72.5809	80.3191	77.7264	82.9662	60.8069	60.9728	126.289	106.455	72.9737	84.0536	125.776	103.738
55.8024	68.1779	98.2487	90.911	51.4708	58.6308	100.329	81.8062	72.9474	66.0215	121.547	110.279	66.7324	77.9536	114.656	102.254	64.873	82.7627	93.4464	96.6	57.6916	75.3727	107.479	99.4299	74.5363	80.7975	76.1497	83.737	63.5022	61.7177	129.434	107.428	76.2375	84.0476	127.064	102.855
52.547	64.3897	96.1005	93.437	52.6868	60.1285	100.025	79.3029	72.1651	65.4759	117.855	106.32	67.1569	77.6824	114.94	103.076	65.9738	81.3949	94.2896	97.1604	58.4408	75.0175	108.015	99.7678	78.6453	82.0903	77.2136	82.1558	63.4695	66.2329	124.185	104.602	78.8979	86.5746	124.431	106.562
52.6596	67.257	95.9377	94.0759	52.6114	61.917	98.5324	78.5358	72.0853	67.2068	118.269	106.349	67.9722	77.0575	115.369	104.369	68.0677	84.6176	94.2241	95.7606	60.1396	75.1129	109.896	103.013	78.1837	81.2993	78.2007	82.066	64.8618	62.281	124.303	101.803	79.4102	83.273	124.383	105.144
56.4284	71.2307	97.4831	93.0017	54.4295	65.3445	95.7475	78.5223	71.3011	69.151	117.78	105.459	69.8997	75.7303	114.784	104.162	69.7292	85.5959	93.3015	96.055	58.4992	78.4857	109.745	104.313	77.8346	80.5159	81.1983	76.3265	65.6378	61.9642	123.762	99.6952	79.5046	82.769	123.457	105.119
57.206	71.1867	98.9355	94.8583	55.0808	61.2217	95.7705	78.0411	71.2497	66.1026	116.406	102.472	70.2653	75.3428	116.014	104.626	71.9119	83.0705	95.5112	94.4752	56.939	75.5832	111.372	105.073	78.1832	76.0417	77.0773	76.7241	65.9304	63.5547	123.975	100.359	76.1049	86.3234	124.184	106.189
56.4994	69.5607	99.3993	94.6271	54.6468	60.8336	94.9969	78.3743	71.9671	61.835	116.912	96.9794	68.1349	76.4594	116.539	105.024	71.1218	80.8847	94.9429	95.1594	56.2539	76.4843	111.017	101.589	77.7675	74.7291	75.4545	78.0535	65.7504	62.8281	125.921	100.573	76.9658	84.501	125.963	109.645
54.3953	69.1493	99.8007	93.7791	54.9217	60.1009	94.8654	79.269	72.004	63.442	114.2	97.6538	69.9927	75.3504	114.863	103.213	70.6768	78.9249	95.0206	93.5252	57.7294	79.194	112.524	103.468	76.1195	73.7964	76.8196	77.2538	65.4269	63.6483	129.597	99.8389	77.8387	86.2953	128.688	108.022
54.0865	66.2038	101.091	96.064	53.0479	57.8739	94.5529	79.6144	69.8262	65.1958	116.975	100.014	70.1542	74.6089	113.614	104.156	69.4541	78.6382	97.1509	95.6164	57.6014	79.9138	112.204	104.207	75.7864	75.177	79.8164	79.8257	65.8421	62.0256	130.363	100.241	77.7252	84.8084	123.586	105.204
55.3764	66.4076	102.954	95.5383	53.852	57.6435	95.6471	78.1877	70.8251	62.6563	116.195	97.1571	67.6497	73.6843	115.033	105.259	69.7043	81.4761	96.511	96.6895	57.3593	78.9688	114.469	102.185	77.784	77.3178	78.7933	81.1755	64.2019	59.8316	130.778	97.241	76.3278	86.7795	125.168	108.461
54.169	66.4241	100.534	93.9489	52.7184	59.7434	95.1541	79.302	67.0932	60.7878	116.781	97.2883	67.7674	74.3783	114.07	106.295	70.9174	81.7211	96.5161	96.796	56.5128	76.9822	111.527	104.401	78.6565	78.7051	80.5266	84.1923	64.4562	56.76	127.163	96.5267	73.9024	87.6983	123.65	114.271
55.3237	71.9581	97.7613	95.3856	50.9568	57.9081	95.6142	76.4952	66.5733	60.8474	116.801	97.1486	69.6556	74.5926	113.308	103.546	69.6656	82.2185	97.6977	95.6913	57.6782	77.4257	111.648	104.387	79.4022	79.5595	79.1539	81.9929	61.4463	54.858	125.564	97.9452	73.1568	84.5798	123.591	112.435
58.1837	74.4801	98.7465	95.3372	50.4072	58.041	94.9503	76.069	70.0553	60.8756	117.2	96.0606	69.655	79.0232	115.45	107.9	70.7674	81.1015	99.5028	98.8107	58.5046	77.3318	110.963	102.949	81.3693	78.1265	78.3378	79.6642	61.4278	55.6982	129.931	97.7156	71.3351	84.1596	124.854	110.67
60.1689	76.1156	98.9287	95.6675	50.0099	58.6949	94.3354	74.6333	68.4099	61.1426	116.764	93.9462	68.8469	78.092	113.487	106.926	66.7795	82.0009	98.666	97.9032	56.3863	77.4679	109.737	100.398	77.9438	75.0114	80.22	75.7349	58.6175	52.1232	128.003	94.8376	70.0305	85.6675	122.851	109.122
62.5102	73.7015	96.1294	92.6995	47.6646	56.3433	95.299	75.9311	66.7759	61.9248	115.827	96.3864	67.8961	75.7767	115.803	105.902	70.0652	80.3225	96.9862	95.9957	54.6188	77.2474	111.645	104.533	79.7815	75.8483	81.3809	78.3616	60.5182	51.007	127.584	95.0939	66.2122	82.3155	121.658	109.261
63.4691	73.4646	96.1292	93.6576	45.1646	51.9629	94.2983	75.3098	67.4837	61.2924	116.33	100.26	70.089	72.4051	113.664	106.415	68.3383	81.8279	98.5412	97.305	57.3675	77.7186	110.133	102.799	78.4352	76.4477	80.5114	80.9189	62.4001	49.8446	127.322	95.7234	69.7891	82.8029	123.875	106.481
64.2555	71.3185	95.8859	92.6313	49.1552	53.0106	95.1253	75.5688	68.4949	61.9763	117.961	98.2137	69.3061	71.0278	114.195	103.63	71.6613	82.2645	100.817	95.9925	58.8632	79.1257	112.612	101.297	80.241	75.8536	86.4305	83.8295	64.4035	49.7987	124.2	90.9653	68.3832	84.0189	120.296	107.936
61.7594	72.4492	97.514	93.8465	48.7922	51.996	94.2834	77.8295	69.3618	63.1647	119.192	99.256	68.8079	73.1965	112.619	102.875	70.0198	84.0058	100.794	96.84	58.1585	79.6945	114.602	102.772	78.9614	76.7721	84.4466	83.57	66.8903	52.1565	126.782	95.0232	65.1075	84.649	122.135	106.971
58.67	72.5104	95.3903	95.0909	51.3576	53.0021	98.6259	78.4986	67.1621	62.2601	119.729	100.87	71.3041	76.2279	115.173	101.053	70.0054	84.2214	97.403	95.0948	58.5914	79.4725	114.928	105.013	81.2075	77.8027	85.5385	83.3799	65.3989	52.8999	125.582	96.5462	64.0544	83.1076	122.393	107.466
59.7724	74.7824	96.158	94.0579	52.3834	52.1114	98.2554	77.7802	69.2025	64.1994	120.582	98.4714	69.0658	77.9076	113.691	103.417	71.5005	86.2725	98.1247	96.12	58.2108	78.4086	116.815	106.278	80.0719	77.9143	83.8484	83.6573	61.6123	54.1706	127.001	99.4745	63.5153	81.6872	120.645	112.448
59.0833	76.4471	93.9278	98.1968	52.6502	53.9911	93.8975	77.2713	67.4145	62.5886	117.883	100.583	70.4598	77.3228	115.462	105.225	67.8378	82.0754	97.6053	99.0532	58.5975	78.1539	116.893	103.942	80.0137	76.3048	84.41	83.6279	64.1437	57.4144	129.802	99.9446	64.8547	81.3659	122.353	109.088
58.9021	72.9316	90.3752	96.5606	51.965	52.9002	92.1748	78.5363	67.4296	65.6878	115.634	102.153	71.6947	78.011	114.391	102.787	67.5426	83.5783	97.7175	95.8015	57.8436	77.5621	117.117	106.266	79.1525	78.2867	85.2652	81.7115	65.5676	58.5496	127.665	99.6459	66.7406	82.1065	124.823	106.726
59.1276	73.0032	90.3654	95.9516	55.4128	52.9964	91.4226	77.5896	68.7741	66.3246	115.209	100.599	71.332	78.0507	113.845	103.068	69.0978	87.5005	97.8397	95.9368	57.6313	76.9097	117.412	104.525	82.8717	77.0676	87.4244	86.6774	67.6653	57.2157	125.597	100.594	67.4499	84.0434	125.231	105.688
61.4374	73.9077	90.7411	97.3221	55.8404	52.3644	94.772	81.2134	68.2515	66.8016	116.112	103.267	71.6111	77.4688	116.532	104.497	70.5996	87.322	103.196	95.7249	55.9823	77.7576	118.145	104.151	81.3816	80.5094	85.9069	88.0494	68.483	61.0114	127.089	103.948	69.6381	86.1239	125.911	104.592
58.9913	73.7834	91.5492	96.1826	51.4065	54.3848	92.9139	81.7313	66.3479	68.2485	115.174	97.1908	72.0923	80.1936	115.629	106.656	69.0593	89.0085	101.628	96.765	55.0712	76.7818	119.585	104.951	83.502	79.4237	82.1984	85.1982	71.7543	60.0368	127.295	103.737	69.1954	86.9633	126.562	101.959
59.1265	70.0327	91.5741	95.3766	50.3662	55.9461	94.0255	82.1186	65.0563	65.8123	114.623	99.1719	70.5045	76.2561	117.467	104.54	69.1722	88.5899	103.594	96.8976	53.7084	76.4618	120.755	100.465	83.1888	77.8938	83.9462	85.7925	70.6275	59.6411	124.362	100.754	71.4335	86.037	125.896	96.7719
55.8121	70.6548	90.4354	96.0983	51.9375	54.2327	93.8567	78.9261	68.9115	63.5187	116.034	97.3485	71.3859	75.9437	112.845	104.515	69.276	88.1261	103.233	97.4017	52.7635	75.0942	119.446	102.995	81.0375	76.5098	86.717	87.3557	71.3432	57.5278	124.291	99.6343	69.9664	83.0768	127.463	94.0872
58.7307	68.565	93.6039	95.5313	50.6594	51.3714	97.4927	78.3358	64.4142	61.8202	117.526	96.7983	70.8575	75.1667	115.124	106.335	69.6649	90.3173	101.719	96.018	52.642	78.3535	117.459	102.315	81.7166	77.028	84.6876	87.3271	71.2111	57.1102	124.792	102.884	71.8086	81.9836	127.964	94.5384
60.9489	71.334	92.9539	93.2553	52.205	51.4081	96.3054	80.4921	64.9597	65.0966	118.23	96.3324	73.4706	77.9788	116.26	105.317	70.2136	93.1675	100.841	99.5052	51.1442	77.3716	114.688	101.498	81.3539	75.115	84.4866	86.0491	71.0165	55.7958	127.091	104.923	71.7759	83.6531	127.874	95.991
62.1073	75.0967	92.8967	93.4124	51.3388	53.8259	94.9774	79.6209	64.5968	62.8786	117.476	94.9541	70.8487	80.2348	117.678	108.495	69.269	96.3981	101.858	101.517	52.0429	78.1856	118.806	101.055	82.5212	71.5629	80.5747	84.0237	69.5246	57.2777	127.213	106.906	70.609	84.0051	128.052	96.1698
62.3954	73.5991	93.558	96.2363	49.9134	54.6132	95.9942	82.3388	64.3599	60.7384	115.15	99.5628	69.2274	76.1356	115.18	105.484	68.3552	95.7003	103.516	103.247	51.0344	82.1149	119.136	101.973	81.2923	72.098	75.7644	84.5508	65.9905	57.0384	125.476	106.437	70.7177	83.2546	130.204	101.466
58.109	73.3102	94.0946	94.284	48.2245	53.317	94.4494	82.5295	65.2771	61.582	119.084	100.269	70.3381	76.2445	117.306	105.597	67.6857	93.5042	101.807	102.829	51.0895	81.9335	119.451	100.526	82.7072	73.4624	74.6735	87.0539	66.0992	52.099	122.222	105.456	72.1101	81.7963	130.185	100.135
58.4478	70.3456	94.2971	93.158	47.8328	52.4936	93.9177	83.9746	67.2446	61.7202	118.142	101.768	72.0118	77.5994	114.382	107.43	69.711	95.7052	101.67	104.68	53.9941	84.4364	119.858	99.3231	81.5778	71.3514	73.2504	88.0745	66.1468	50.0869	124.296	104.38	69.5556	81.6252	129.206	103.58
57.5021	70.7899	96.2736	92.9111	47.0274	54.4373	94.76	85.6626	65.8762	61.7595	117.574	101.113	70.8881	78.2911	114.063	108.032	69.9394	98.4082	100.346	103.854	53.3797	82.1861	120.536	100.376	83.5236	71.4259	76.1647	86.6537	64.995	47.5194	125.671	102.229	68.802	77.7197	130.15	105.506
57.313	69.5408	94.9599	92.8432	46.5349	54.8098	96.4849	85.6686	63.4105	57.884	115.776	98.4241	70.882	76.6569	111.001	110.581	68.2326	98.9334	104.222	105.338	50.6758	83.6709	118.49	103.7	83.6299	71.191	77.74	86.5825	67.7772	49.6372	123.972	104.128	67.9015	76.3464	130.849	105.075
60.0588	67.5625	95.9342	93.6202	45.795	54.9557	95.2864	87.4675	65.3314	60.807	115.264	100.91	72.696	77.9409	109.654	107.646	67.6341	95.0272	102.379	101.203	50.7755	82.111	115.084	101.393	83.4175	74.9293	77.6871	91.8087	68.4726	48.5863	125.773	99.9392	69.3576	77.5714	130.526	106.941
57.9899	65.1018	92.7697	92.6362	45.26	53.1702	94.2878	86.8921	71.4804	63.3231	114.846	102.506	71.4458	80.0672	108.823	110.641	66.4241	95.3941	100.772	103.335	50.0469	84.6317	113.198	103.257	82.3595	74.3129	76.0328	91.3426	70.237	51.156	123.838	105.353	71.3746	78.262	131.053	106.095
58.6209	64.5706	90.0327	92.1864	46.5356	56.5864	95.0453	87.3927	72.6966	64.2474	112.992	99.8554	72.0215	77.2025	106.615	108.905	64.7214	91.7827	99.0226	101.183	51.343	82.6435	113.811	101.615	83.2646	75.6353	75.9834	93.6819	71.9728	49.585	125.195	105.102	74.2701	78.8888	131.78	105.739
56.7515	65.0062	91.4584	90.889	46.4568	58.9802	93.9746	88.0916	73.2711	65.9199	114.783	99.3382	74.9221	77.4992	108.137	109.976	65.4316	91.6369	98.3911	103.309	54.3051	81.3899	114.734	101.798	82.9869	77.7964	73.733	98.0666	74.1879	45.0362	124.758	101.854	71.8222	75.5734	128.811	106.308
54.395	63.6953	91.3921	90.6253	44.9964	60.2317	90.9135	88.2509	73.6216	65.8218	112.374	99.5197	73.5131	79.3215	107.69	109.839	62.8379	92.6691	99.4357	100.691	52.3464	83.3299	112.203	101.379	81.1477	77.4542	76.1911	99.2424	77.7774	48.2782	121.94	103.076	72.6024	75.142	129.222	105.265
53.1818	62.9206	93.6214	94.6411	44.2596	55.5919	87.5236	85.5663	73.8286	66.0692	116.068	99.9381	73.3663	77.9874	105.333	110.219	65.4713	90.9046	98.8911	101.245	52.502	83.0062	112.122	100.926	78.7361	78.1523	74.887	100.174	76.9586	43.7123	122.746	99.3533	74.4056	71.2477	129.297	102.4
52.294	63.7939	91.2279	99.2622	47.7595	60.3082	90.8814	85.2642	74.5146	67.3554	115.739	102.51	69.3782	73.3054	104.459	105.404	64.6368	86.3873	99.3927	97.7064	54.265	80.7564	113.799	102.001	80.5864	76.4066	77.784	100.02	78.1853	44.945	122.874	99.1034	74.3197	72.7323	132.156	104.241
51.4552	63.9656	93.3305	98.7185	45.8941	57.6362	91.8664	83.7507	78.1481	67.5559	115.803	101.862	70.2475	73.5992	105.912	106.219	65.3444	83.4588	99.7711	96.2791	52.1666	76.2138	112.934	97.019	80.634	75.8002	78.8521	101.528	77.8082	42.5086	123.19	99.1927	75.1327	73.7605	131.286	104.347
53.0712	65.1447	95.7495	100.075	47.1413	59.1263	88.514	86.7558	75.4425	69.9357	116.375	104.893	71.2124	74.4122	102.357	105.958	66.6473	81.6368	100.478	96.7978	54.4517	75.6795	114.467	101.258	80.8664	75.0986	78.0245	99.3813	74.8511	46.6326	124.273	97.1989	75.5943	76.941	131.27	106.723
53.5579	64.1289	95.3186	96.2841	45.9801	60.6986	89.6252	84.6081	77.4298	72.2081	116.837	102.943	73.215	72.8607	101.516	104.709	66.6847	81.4953	99.1707	97.4169	58.5268	79.3323	113.082	98.4314	82.449	72.8879	76.9318	97.7131	77.4685	46.4366	123.937	96.2111	77.3579	80.3002	133.351	106.686
54.6176	63.8137	98.0221	95.7404	44.222	59.6339	89.3564	83.8117	74.2941	72.2554	115.958	105.331	71.9002	72.7589	99.2053	104.735	69.3141	79.9211	101.455	98.0585	59.344	77.9884	112.814	98.5857	84.4047	74.8304	80.0471	96.8325	76.7248	49.029	124.433	96.1545	77.5887	79.0468	132.163	108.61
55.0268	64.457	97.0622	95.8125	47.0619	60.27	88.8005	82.7935	78.8172	72.3224	114.518	108.044	70.6663	72.6162	100.993	104.846	68.0335	80.0601	99.755	97.6109	57.9211	81.1852	111.874	98.9731	83.4758	75.3149	81.2444	93.2022	70.7704	48.2595	123.19	94.9159	82.2169	80.0529	130.088	104.471
52.2844	62.813	95.6803	97.6045	45.2673	61.0242	92.0288	84.3644	78.6039	72.9878	116.617	110.218	71.5764	74.9809	98.4377	105.987	68.6225	77.5272	97.3401	97.0915	54.7203	81.9717	114.177	98.867	82.8387	76.2721	80.5253	91.4698	70.1156	49.4394	122.187	98.1322	83.8154	79.0761	129.59	105.717
54.473	62.6437	94.522	96.2839	46.6542	61.4423	89.9777	83.7956	78.1913	75.3465	117.638	112.436	71.7573	73.697	95.4621	105.507	70.8929	82.2637	96.0832	100.351	54.7655	83.9373	115.435	98.9153	79.1129	75.854	80.9476	93.0803	73.0685	52.1493	124.478	102.284	81.417	77.5197	129.191	104.712
54.0908	63.6647	98.6712	100.652	45.1611	62.0038	92.077	82.7482	77.2442	74.8331	116.08	113.75	70.1611	73.2608	98.7595	106.034	68.6562	84.6733	95.0547	97.7474	53.1227	85.3731	116.013	98.0514	80.0269	74.6266	79.4913	91.5827	73.1197	52.665	125.523	101.427	78.9139	79.7604	128.857	104.386
53.9728	66.386	98.7774	100.631	45.1991	60.7239	92.5913	82.2886	76.1512	73.7926	118.059	113.909	72.1357	70.026	101.16	106.265	66.945	84.3995	92.4813	99.3193	55.5414	84.6209	113.961	98.5384	79.9281	72.7053	82.6186	91.2919	72.482	52.4829	122.277	101.73	80.1163	80.1373	128.97	102.021
51.8362	63.804	98.665	100.389	44.7694	62.0019	92.2902	82.0771	76.7965	73.4258	118.738	117.32	70.5492	70.2248	99.5234	104.091	65.3944	82.0809	92.5641	99.1968	53.1792	82.8404	113.414	101.351	77.3484	71.2399	80.8672	93.9547	71.893	52.208	123.08	99.7253	81.6286	82.7581	131.349	99.3611
51.6313	64.5865	99.3977	99.2801	45.1558	60.8863	94.7381	79.5898	77.4282	73.5594	118.439	117.055	71.3847	71.8083	99.0223	104.797	66.7512	81.3959	88.4359	97.1331	52.8428	81.5844	114.215	99.1219	74.828	69.6845	82.3629	94.6794	75.3029	48.578	124.029	100.237	83.2625	80.5432	132.399	101.967
51.5197	63.0238	102.07	100.314	45.8523	63.4189	93.3795	81.8212	78.8914	70.4627	116.979	115.478	69.7016	68.9233	99.4042	100.515	66.1876	79.389	91.0687	99.5653	53.3376	83.4687	114.372	100.603	75.5542	75.8132	82.5317	97.7613	78.9502	52.0235	121.68	100.123	83.1484	80.46	134.036	104.516
51.9711	62.1725	99.6039	100.701	48.6661	65.9291	92.642	83.4405	78.9475	69.8277	117.985	112.67	69.7832	69.9785	98.6861	100.696	65.2613	79.5296	89.8732	100.571	55.9287	81.3529	115.124	102.355	78.6448	73.3508	81.1463	97.1988	81.3679	51.9912	123.887	103.829	80.8647	78.9179	130.637	98.4963
52.9898	62.8285	98.2147	101.819	47.5704	66.658	94.7787	85.2526	80.3619	67.7988	118.989	109.087	69.1488	70.663	98.7956	99.4741	63.6075	78.7776	88.6264	100.39	55.0351	81.0023	115.241	106.858	77.7423	72.8598	79.2044	97.6643	78.5362	53.8798	121.496	104.731	79.8613	79.1145	132.781	96.3791
57.55	64.2795	100.406	100.21	45.8642	66.7724	93.2123	84.4745	81.0634	69.6947	120.063	109.309	70.2762	72.661	96.6677	101.641	65.2135	77.2952	87.4399	99.3934	55.7836	79.6324	116.317	108.914	76.7097	74.9847	83.4732	94.9273	79.6326	54.4085	122.136	105.746	77.8446	79.2847	131.119	95.4983
60.7846	66.589	101.633	99.2275	47.3986	68.391	95.2206	84.9934	77.7441	70.1542	120.383	107.777	70.7052	71.8255	95.1733	101.424	65.4024	77.6572	87.866	97.2721	54.5685	81.7099	113.441	108.373	71.226	76.3873	82.9283	92.4383	83.2612	53.8506	122.21	105.243	80.3597	81.367	132.846	95.6623
59.6698	67.052	99.5648	99.0362	48.8505	66.7113	96.9427	87.5291	81.1776	68.6231	118.175	105.36	72.5845	75.5414	94.6384	101.683	65.7056	77.8116	89.1576	98.3187	55.2594	80.5111	113.966	109.275	70.6003	72.2531	81.3873	91.6928	83.3569	51.7156	122.261	104.803	77.6243	84.0888	130.315	100.12
57.4851	64.4947	101.935	97.8467	49.2359	66.2482	94.8518	89.3786	83.0123	69.4101	119.279	107.345	73.0272	75.8277	95.1078	103.414	65.1597	79.4938	88.4122	100.507	57.0822	83.2605	115.012	112.594	71.561	73.6606	80.5139	92.1097	82.9872	53.8402	121.462	110.86	78.3272	84.3647	132.944	99.1391
55.6822	64.611	102.299	96.8234	49.3411	65.7393	93.0457	87.5444	86.5617	69.5643	120.789	105.856	72.8455	75.4754	97.1229	105.554	65.7864	76.8443	88.573	102.029	55.9401	81.5944	116.16	111.396	68.7911	77.3057	81.4049	93.2316	81.8989	54.3988	122.355	110.169	78.9192	87.5665	134.287	103.944
53.7333	65.7593	99.6198	93.923	49.9747	70.671	93.2833	90.1201	83.9514	69.4034	117.237	105.884	73.9772	76.5736	98.164	106.195	64.1836	79.1659	86.9484	99.6651	53.7768	81.8584	114.736	113.754	67.9382	74.5648	78.4297	94.3921	81.9416	56.8883	122.777	112.034	78.5114	89.9228	137.941	102.417
52.8029	64.5782	98.2089	95.6037	50.6374	69.0311	92.9732	88.3477	84.9661	68.7861	116.536	106.543	72.0095	76.3237	95.8971	108.112	64.3407	75.4198	88.3214	99.4936	52.4188	79.8596	114.806	114.143	68.5574	75.2886	80.327	96.9814	82.538	54.5783	122.093	114.487	77.2429	88.5344	139.764	106.253
52.7327	63.5772	97.0075	94.91	49.4543	68.5	93.1681	86.2101	88.1878	65.4061	117.666	105.488	69.3084	75.4089	94.9749	106.888	65.4912	73.8683	91.6729	101.01	52.1089	77.4915	116.016	111.279	63.1533	74.3582	79.725	99.6828	78.4335	53.7692	123.306	120.085	74.6254	90.4061	141.438	106.901
55.447	65.6979	96.5331	95.7205	50.3407	71.9914	92.1086	87.3865	88.5754	67.7198	118.648	107.785	68.5743	75.2817	95.916	105.195	66.528	76.2253	93.1524	102.321	53.9498	76.4079	117.915	110.738	62.0802	73.8443	81.2963	95.4303	77.6766	56.9156	120.723	119.099	71.9054	85.781	143.554	109.404
56.5956	67.5576	96.6811	94.2931	52.5745	71.9647	93.062	88.6863	88.2774	67.4227	120.264	106.319	67.2172	75.5492	93.4225	102.08	66.5658	77.8417	94.1194	103.828	55.376	75.0532	120.068	112.964	63.7589	74.7209	80.4313	96.3512	79.6015	53.8893	119.915	113.875	71.2628	85.6253	143.036	109.596
57.1843	69.277	95.1174	95.729	51.9994	71.6717	90.3782	90.4304	86.5492	68.3186	119.425	105.082	66.25	76.7815	93.9712	103.686	66.7671	77.3168	93.6951	101.003	55.7084	72.7471	121.158	113.092	62.228	71.4855	82.8162	95.666	80.5	55.3409	117.999	113.834	70.0852	88.9504	140.654	109.257
57.4065	65.3931	96.0748	95.7459	52.1245	70.0611	90.1131	91.0281	86.7976	68.7277	116.666	103.087	68.5032	77.5654	94.0764	101.594	66.5295	75.8943	95.3971	100.006	55.9055	76.4642	120.859	113.46	63.4121	67.5913	83.3357	97.4251	81.0542	54.129	117.426	113.06	70.7944	87.9618	140.551	109.719
60.0139	67.4815	96.8357	94.4392	53.4492	70.6214	89.6111	92.0614	84.5093	69.6506	120.77	103.549	68.3529	75.7096	91.871	101.138	68.3257	73.8503	93.9264	98.8455	56.6853	76.8036	121.68	113.69	64.8024	67.185	81.0787	99.6048	79.9711	53.6974	118.276	113.648	70.1917	83.7612	140.005	105.475
60.809	71.0469	98.698	94.2826	52.3013	69.2727	87.4165	93.8988	81.2615	70.4843	119.202	100.489	70.6275	74.9726	94.7877	101.734	68.3397	73.7723	94.3704	98.9272	57.7534	77.6092	120.733	113.304	65.8418	69.7858	82.7232	99.1967	79.3807	53.684	113.885	113.846	68.4716	86.258	140.027	110.077
62.1624	70.3756	97.4275	91.052	52.7754	69.2628	91.2438	94.4452	82.1738	72.5097	118.763	102.115	68.0492	75.4915	94.0187	103.5	66.5668	75.3669	95.5713	99.5089	58.2808	75.0054	121.645	112.616	68.2747	70.7501	85.7294	98.476	79.3315	53.3404	113.166	114.657	69.5801	85.2577	141.036	104.167
61.5527	68.4868	96.6913	93.2817	50.9721	69.7792	87.6488	92.19	82.9382	73.9662	120.118	106.295	68.1356	76.9677	95.5104	102.943	65.4999	77.1403	93.4695	99.7962	59.4989	78.8051	122.055	111.317	69.1507	70.3837	87.4182	97.0564	81.8256	54.4435	115.899	112.499	70.6898	87.3752	140.549	104.851
63.2209	69.2446	95.2386	94.2214	50.6104	69.3172	87.9932	95.7515	83.1014	78.4302	121.541	105.688	68.0534	76.3253	98.759	104.272	65.7269	77.3155	97.0006	102.145	57.8656	79.2898	121.817	111.989	66.6015	70.6086	86.5891	95.631	78.7516	57.3826	116.476	115.886	68.4093	85.9723	138.509	102.614
62.1658	68.3395	96.2007	96.9479	51.5646	68.5135	89.0007	100.697	84.9131	75.5645	121.153	104.232	67.3961	77.939	99.5276	106.325	67.2113	77.3896	96.9114	102.294	57.2801	76.2599	124.963	114.707	70.3326	69.8177	87.5402	93.4675	79.6685	57.8993	115.462	115.543	67.4758	87.9793	136.293	102.837
62.5296	68.9114	94.7581	100.556	52.8375	69.079	89.8918	99.0592	84.0388	74.4213	121.24	105.424	66.5941	74.567	100.292	105.05	67.311	79.5327	96.4631	101.347	56.6253	76.3425	124.933	112.665	70.4078	70.8413	88.825	92.3069	78.0411	59.8048	113.501	115.804	66.082	90.0132	135.685	101.632
62.8494	70.9696	94.7416	102.115	52.1264	69.5702	91.1528	100.792	83.7858	72.3375	124.229	106.286	66.27	76.4434	102.221	107.416	68.8563	81.6135	97.5083	103.079	57.0632	73.5308	124.254	113.329	66.7754	67.8069	88.0344	93.8552	77.2253	62.2479	116.617	116.665	65.4431	90.4219	138.019	103.905
61.2351	70.2702	96.5608	102.859	55.0496	73.4048	91.3114	102.176	81.4443	72.2605	121.535	105.251	65.1419	75.846	100.296	109.924	70.063	82.6207	99.6082	102.466	55.8975	71.5864	125.988	111.987	70.1064	67.4852	87.3483	96.3315	75.7309	64.4386	118.047	117.297	66.8414	84.2821	137.632	101.062
61.5637	68.9429	97.9271	103.702	54.8512	68.3307	90.9081	100.187	84.888	71.3874	121.704	103.723	65.9055	74.169	97.2751	111.745	70.1478	81.3737	97.833	102.79	53.9001	71.4295	125.079	110.186	70.1653	69.0806	89.5118	101.377	76.3589	62.1415	114.65	118.706	65.32	82.6827	134.676	103.71
60.1	72.5951	95.6785	100.209	55.8331	67.8892	90.446	100.45	81.3987	73.7292	121.593	101.529	67.4609	75.3871	96.069	110.856	71.328	82.2177	97.1369	103.49	54.1892	72.0511	123.546	111.687	71.563	66.2673	90.3537	100.623	78.2723	58.5709	110.554	116.118	64.5276	81.4958	133.791	101.474
61.5822	71.2	98.9334	101.692	53.3281	66.455	94.4812	98.643	83.1958	71.651	122.291	105.187	68.492	77.6489	95.0974	112.439	71.9335	83.4857	96.9411	101.993	51.1424	69.0674	122.944	110.92	74.7161	66.1484	90.3222	100.286	79.2351	58.9126	110.727	116.736	61.5749	77.6128	130.995	98.701
63.7853	70.7378	101.453	104.563	52.4897	67.0697	91.9335	99.2232	83.9226	70.813	122.656	106.237	69.5272	75.1504	98.1073	112.935	70.4116	82.56	99.4496	101.815	52.4004	72.8787	121.754	111.198	71.8442	64.9674	90.1842	97.9665	79.2247	58.7421	110.835	116.43	63.398	79.8602	129.162	99.2712
64.4728	72.7459	98.2424	101.936	54.8092	67.4904	94.6878	98.0856	86.9291	73.9956	122.621	101.405	66.8014	76.36	97.4201	111.226	69.3037	80.9491	100.336	103.651	50.8314	70.8678	123.808	110.703	73.6525	62.6135	92.8989	96.8475	78.5848	58.7922	111.236	116.155	62.6367	81.5134	123.246	99.73
64.3363	74.3136	100.474	102.662	55.3205	70.2618	93.586	97.8874	85.7614	73.8515	121.293	99.7897	65.1538	75.1556	95.1785	113.199	70.5009	81.2464	100.861	100.263	54.8304	71.9519	123.452	111.987	72.5559	67.9573	90.7725	95.8225	76.9131	57.3635	109.288	114.515	62.184	80.9373	124.494	102.298
62.1564	69.4286	100.019	101.298	54.5031	67.2195	93.3983	95.9957	82.3226	77.0271	119.811	104.149	64.4231	76.1377	94.7897	114.449	69.6316	80.9746	99.5607	100.264	58.8169	73.1916	121.342	110.7	72.3862	70.8276	90.9712	98.7903	78.7132	55.6197	114.259	115.694	60.7455	80.6859	123.794	102.156
61.787	69.2395	102.336	101.689	55.762	67.8983	94.7314	93.5529	80.6199	80.8286	120.918	103.047	62.6367	79.0596	95.4256	117.47	66.256	81.2588	97.8552	99.5004	59.8902	72.0146	124.498	113.983	71.917	71.8312	91.0253	102.549	77.0241	52.9972	114.434	116.232	58.7349	81.5771	121.97	106.546
60.8335	70.702	101.829	101.024	58.4389	69.1809	97.4381	94.9557	82.1641	81.8324	117.178	103.132	61.225	82.004	95.0695	118.787	66.7136	82.3792	97.2679	99.3169	60.2362	71.2087	124.27	110.909	73.2857	74.9862	87.5153	98.768	78.0897	55.5045	110.814	114.781	60.0329	84.399	121.81	105.329
61.0149	69.4912	100.418	99.1627	59.0955	71.5781	96.8957	92.2275	83.1822	80.5337	119.566	104.954	63.5453	82.6869	98.6796	115.904	66.6692	83.7006	95.3422	98.6604	57.1508	72.8747	124.576	115.933	74.9031	76.271	85.1768	99.0517	80.2521	56.5465	114.656	121.338	60.5306	84.1446	122.895	105.284
62.7029	74.0781	100.463	98.3418	58.7987	69.9609	98.7044	93.7033	82.1501	80.7303	120.473	106.149	63.7498	85.3502	95.6497	117.96	64.6281	82.0053	95.4418	97.3613	56.4016	73.3211	125.159	117.165	72.0604	78.0211	83.3331	100.528	76.5591	57.7207	115.202	120.312	61.5853	89.0573	122.988	106.153
62.7955	72.9061	99.9223	100.75	56.4253	68.5298	98.6212	92.9433	83.0801	79.06	118.399	105.956	65.0537	86.2475	98.0547	115.019	66.4206	78.9828	96.5814	94.9762	57.7727	73.2115	126.875	114.904	73.2157	78.8794	81.8737	100.321	79.8135	58.362	113.701	119.307	58.7569	87.8043	122.955	104.829
61.1584	70.5127	98.125	95.9069	58.8517	68.5849	100.549	92.2309	81.5682	77.6827	118.534	104.616	64.9982	83.9072	97.5948	114.38	63.0295	79.5811	94.805	95.0914	57.6727	73.2026	125.735	112.131	73.328	77.4331	83.687	97.2371	78.4438	55.3982	110.192	113.158	60.8118	88.4267	121.68	106.526
61.3088	68.161	98.3012	95.0793	59.0713	71.4376	102.78	93.9111	82.2697	77.4851	121.282	105.183	65.6872	83.975	99.6222	115.902	63.5587	80.4774	94.4389	94.3323	55.6879	72.5145	124.603	109.944	72.2817	78.0948	81.5147	99.9244	78.0767	54.8906	110.128	112.557	63.4557	92.4498	120.248	103.835
61.9096	71.6348	95.6391	98.1056	57.7489	68.5182	100.716	94.4307	84.3151	74.7185	119.257	108.779	68.3819	83.6333	97.5374	116.149	62.1284	80.3527	92.5877	94.8092	59.2808	73.236	125.608	109.74	75.6708	78.6267	81.5089	100.227	76.7254	55.8845	110.78	112.585	62.9338	93.7715	121.427	101.978
61.3683	71.3252	96.874	96.3066	54.9079	72.0388	98.2689	94.0823	84.3453	73.4923	121.788	107.796	68.3025	81.3156	99.9002	113.877	64.3228	78.2789	93.6099	95.9695	56.268	72.5249	125.919	108.895	74.5567	77.8162	84.5462	99.595	76.6942	55.6917	113.376	115.919	66.8194	93.4688	121.93	104.719
57.2413	69.1999	95.8313	96.8654	58.1308	70.7411	98.8771	92.011	84.358	75.5059	120.478	107.412	67.8275	83.5392	97.1588	114.231	66.1398	79.5177	94.4787	96.7158	54.4162	72.41	126.174	106.6	74.7038	79.4462	84.6735	101.284	75.4408	56.334	113.969	112.709	66.3724	92.2086	121.096	104.046
57.2357	64.7961	95.3685	95.793	58.8151	70.5766	97.5732	92.0885	83.5381	79.3553	119.842	105.359	67.4052	81.0971	98.6715	115.408	67.8193	82.2467	94.2465	97.611	54.4991	75.0582	125.725	107.078	74.1974	82.1263	87.2914	100.514	70.8246	59.226	114.893	113.174	67.5667	93.2538	122.245	106.064
55.4569	65.97	97.7201	97.4346	60.3479	69.2207	99.0819	91.6443	84.3998	76.0113	119.834	105.167	69.9497	80.4019	101.75	112.91	67.52	82.8726	92.5963	98.6104	55.8546	73.9954	124.167	106.602	73.5427	82.7679	87.8174	99.0288	69.5766	60.8279	118.561	111.79	68.1379	90.1699	121.913	103.338
57.1754	67.7854	94.8414	99.516	58.0035	68.0494	101.26	91.108	84.8483	76.0746	117.395	104.583	69.0392	82.7712	101.373	113.744	67.4521	79.4179	93.8427	100.142	54.0413	72.6054	124.426	107.962	73.0654	82.245	84.4266	101.605	73.8953	60.345	116.951	110.681	70.7518	89.0191	120.805	103.846
56.6701	65.7512	92.8417	101.321	55.9831	69.4797	101.91	88.8952	86.0195	76.779	119.396	109.335	68.3453	83.6748	102.991	114.488	66.213	77.764	92.6109	99.4867	52.9774	73.8431	124.542	109.836	71.7839	82.6509	84.9941	98.8145	68.6663	59.1856	119.891	110.609	72.4123	90.1189	116.953	100.49
54.1162	65.8785	93.4783	100.478	56.8802	70.6121	100.993	89.1702	87.6384	77.363	120.194	106.546	68.7708	82.6078	103.347	112.641	65.0574	81.2503	92.1646	99.9934	52.4551	75.2824	124.16	110.206	72.4778	82.0846	85.9537	100.234	68.1522	58.8324	118.942	109.007	70.5726	89.6163	114.758	100.364
51.8688	66.3361	93.8695	101.029	55.8388	73.4784	100.297	87.1456	85.2574	77.5729	119.883	110.121	69.4625	77.3602	105.84	115.333	66.0731	83.9438	93.7242	98.5026	49.397	73.8333	124.955	109.326	74.8558	84.5358	87.1397	101.554	68.7256	62.5293	120.934	107.961	70.3225	91.2028	116.239	100.154
51.6164	64.8832	93.1387	100.846	54.3684	71.6767	101.724	88.5439	85.1954	75.6646	118.141	112.408	68.9768	82.6509	105.436	113.945	65.7832	86.3142	96.8782	100.916	50.5822	74.5073	124.398	106.659	74.6475	87.0908	87.9403	103.736	68.585	58.289	121.496	109.28	68.7769	93.9107	118.899	100.794
52.2609	64.7071	90.7674	101.097	55.7511	70.7986	103.156	91.1474	83.9088	74.898	121.126	110.295	65.5051	83.624	104.845	114.341	65.604	86.0822	97.1386	101.972	50.9962	75.4343	123.263	112.142	75.4645	87.2045	84.4505	104.76	68.1791	59.649	121.042	109.502	64.8923	91.2902	119.239	99.5627
51.847	67.6113	91.5753	101.742	55.3498	70.1484	102.277	92.2137	84.8939	74.8084	118.972	109.945	68.8738	78.847	109.936	112.251	67.9406	86.2142	97.0477	102.09	55.534	77.5572	124.64	109.493	76.9095	88.8495	84.7355	106.361	72.0885	60.2329	117.491	111.244	65.7433	86.9163	118.326	98.2347
52.4853	69.0387	94.1988	100.51	54.6511	70.8195	102.201	90.8488	85.554	75.8133	120.266	111.158	66.5727	80.1777	108.493	111.742	71.5904	86.5348	95.0493	102.974	55.8969	76.0074	124.396	107.704	78.0137	88.8266	82.6643	103.748	74.3364	59.5307	119.467	112.653	68.202	88.5267	119.586	99.2083
55.2538	72.2215	95.0317	100.281	54.3831	70.9826	103.94	90.5612	86.1624	75.5866	124.433	113.755	66.1178	77.9699	106.221	113.652	72.3412	88.718	96.9525	103.421	53.4915	76.7513	122.151	107.832	76.4752	87.5081	82.2809	101.776	75.0563	59.8112	118.576	112.541	69.0904	87.4915	117.067	93.023
53.4243	73.5014	93.3005	101.483	54.4662	70.5547	102.583	88.9201	85.416	73.7129	124.507	115.59	62.8239	78.401	103.13	112.372	74.0587	88.3867	97.1274	100.169	55.3025	78.4445	122.821	109.003	76.5091	87.9191	84.0526	107.555	76.9406	60.9975	114.337	113.018	71.9197	89.4366	115.289	91.0438
52.3323	74.4515	95.5845	101.167	53.9809	67.7845	104.966	88.2291	85.4298	72.6171	123.82	114.316	64.2976	76.3952	101.599	111.203	75.6148	90.7547	96.5862	101.53	55.0566	79.657	123.736	110.213	77.2795	87.8089	83.9718	109.427	74.1488	60.7232	118.427	118.969	72.632	85.9188	115.094	92.7063
52.4498	75.3704	93.7211	101.724	52.044	64.6772	101.605	90.7233	82.0679	72.2527	124.512	110.959	62.188	76.2111	101.265	109.906	77.5628	92.721	97.2416	101.151	52.9322	78.9076	125.825	112.725	75.7723	89.4573	83.0228	107.435	77.553	60.0808	117.975	115.132	69.9416	86.0928	112.639	97.1324
50.4342	72.3132	90.8796	102.712	54.2069	63.9477	101.177	89.6602	83.0126	70.1978	124.269	112.478	64.0801	79.6719	105.686	113.475	77.0521	94.3019	97.678	101.487	52.3148	80.6406	126.019	114.428	77.3709	85.7602	85.6266	104.457	75.7945	61.4036	118.461	117.19	65.7356	87.4145	114.516	97.1979
52.2042	71.5641	91.1788	103.52	53.5333	62.4684	100.805	89.4342	80.4351	70.29	121.862	110.313	65.3289	77.1952	108.222	113.99	76.5468	90.8183	95.2333	99.403	54.577	77.3384	127.944	113.915	78.5746	82.5907	82.8109	100.347	77.6227	64.1432	119.998	117.016	65.3678	84.2646	114.272	97.4856
49.6352	70.4178	95.7566	100.162	52.9359	60.0364	97.565	86.6295	78.5852	68.3565	121.309	109.007	65.7412	79.9224	106.643	111.049	76.6973	89.2425	98.5087	102.831	52.9381	74.3068	127.916	110.635	75.4841	86.4736	82.3764	102.128	78.2536	63.4973	119.961	119.295	64.9628	86.1469	114.476	98.3473
48.5874	70.1747	95.5976	98.4182	53.8713	61.0909	98.5903	84.3173	79.8432	69.0219	121.649	110.548	65.4316	77.3848	108.901	109.449	79.0799	87.9259	99.1339	101.456	51.7563	72.6578	129.907	110.759	75.6718	86.3977	79.6317	102.787	77.1214	59.8851	117.873	116.413	64.9152	84.734	117.352	98.9489
48.4405	68.7471	92.499	97.02	50.6963	62.7891	99.9804	82.1002	81.1693	66.7819	116.794	105.749	64.3196	73.1779	107.811	105.373	80.4183	86.1196	98.6932	102.968	52.9972	72.6914	126.794	109.874	73.3884	86.415	80.702	103.453	74.3183	59.9016	119.013	117.063	62.5603	85.7355	118.829	99.272
49.7011	67.9808	96.1448	96.9681	50.5234	64.0585	97.4605	81.3308	79.9385	66.8174	118.986	103.347	66.1353	71.1907	109.986	106.763	77.1965	86.8203	98.3928	102.429	53.3252	72.4705	128.404	110.69	74.1443	84.2258	85.4534	102.445	76.5166	62.2334	116.103	114.259	65.3055	86.9489	117.185	100.543
49.2366	65.5942	94.8939	95.5251	49.7668	64.1958	98.0037	82.7948	81.6745	66.3437	118.939	104.485	63.8574	72.3743	109.879	107.23	76.6707	87.119	98.2401	102.132	52.1086	74.0354	125.599	109.768	70.901	82.7408	87.3357	104.874	76.7168	64.109	117.152	110.586	65.7009	90.3694	117.77	100.013
50.7005	66.4895	96.4132	95.8022	50.87	65.9409	99.2683	79.7748	81.507	67.2919	118.173	105.624	65.5063	74.273	107.56	108.045	75.21	84.103	98.9443	98.6195	51.6254	76.6581	125.209	110.485	72.3858	83.1597	88.9837	108.308	79.3846	63.0423	116.805	108.124	64.5944	91.9909	116.951	103.075
51.4371	65.7471	93.4207	95.0476	50.3902	63.3563	100.629	78.8563	80.0097	68.8112	119.108	108.38	63.6034	70.1544	109.718	111.356	76.0381	82.4327	100.082	98.1233	51.4537	76.6464	123.785	107.281	71.9228	86.114	87.9866	108.319	79.5065	60.8724	112.337	112.151	64.9319	92.7679	121.439	103.094
50.4651	65.0413	93.0351	95.8334	49.3167	63.2321	100.18	79.0898	79.9259	68.1292	121.256	106.926	64.2636	69.1789	106.184	110.729	76.8342	83.4797	98.3964	97.3529	52.2554	77.8219	125.211	109.095	72.3161	86.047	86.1284	107.919	76.835	58.6612	114.243	111.597	63.8745	92.3633	121.642	103.859
53.5743	66.5695	93.0159	93.8495	52.8256	62.5168	99.5824	79.323	81.1673	71.0565	122.923	107.445	66.0302	68.8522	107.82	111.935	76.7268	87.0103	96.2128	96.4258	52.2679	79.6033	125.915	110.177	71.6202	86.4844	84.8619	108.737	73.6841	61.5618	111.838	112.476	63.1011	92.4283	119.678	104.634
54.8282	67.5431	94.7856	98.5695	51.1602	60.7964	99.2667	80.4527	81.5927	69.52	123.338	103.884	65.3714	69.2897	107.736	112.697	76.4014	89.0538	98.2739	99.324	50.2522	81.464	125.044	110.515	69.4869	89.6689	82.318	111.527	74.1933	59.7488	112.295	111.02	60.9037	92.6517	120.646	105.963
54.5495	65.7861	97.898	98.6226	53.0481	62.5042	99.9431	84.322	79.6676	66.4203	121.395	105.144	60.9509	68.6062	107.096	111.058	72.8047	87.5697	97.9225	99.9374	51.2275	83.0204	124.267	108.798	69.551	87.921	85.6921	110.863	75.8738	61.7894	109.471	112.369	60.8596	96.2541	118.656	102.009
53.8673	66.934	96.7292	98.6607	51.4925	63.036	98.6084	81.9154	76.9886	66.3121	121.255	104.947	62.6852	68.798	108.459	114.423	74.3085	85.9485	101.54	101.573	50.1422	81.2986	122.924	107.712	69.0235	84.0886	83.4115	109.308	79.166	58.1237	110.928	115.831	59.6489	95.658	117.401	99.6554
54.2576	66.1249	95.211	96.9968	51.1331	60.8875	98.761	81.9599	74.1966	66.7096	119.946	101.844	60.3317	69.8839	109.152	111.79	74.7046	88.821	100.652	100.405	50.4958	80.6021	122.71	109.334	70.3065	82.2845	87.0162	110.54	78.1979	60.1617	109.334	116.249	62.1228	95.2776	118.76	102.907
55.9178	67.6267	97.9941	98.9929	51.1593	60.4878	99.0412	81.3245	73.6382	68.5036	117.826	102.481	61.3042	69.7118	110.552	116.019	77.8236	87.9849	101.562	99.8624	52.4763	81.3856	122.929	107.296	68.089	83.4999	86.2515	108.448	79.0193	59.2829	114.034	116.882	61.3991	94.3194	122.378	104.922
54.7489	66.6688	99.7579	99.4383	51.5388	64.3944	98.801	82.1244	73.9838	66.0761	121.028	102.467	63.0843	68.3701	111.258	113.466	77.2535	89.7499	101.208	100.779	55.7336	79.3458	122.736	104.35	69.5021	83.5165	86.5109	106.505	74.9344	54.4959	107.098	112.973	62.9673	95.4827	122.048	101.849
53.1712	66.5257	97.4721	94.6739	52.1536	62.1056	97.6882	81.5725	77.561	64.1358	117.387	103.269	61.5633	66.3282	111.904	113.625	79.5349	91.0405	99.7828	98.8913	54.5415	77.5314	123.214	101.43	69.9935	83.8071	87.5511	106.879	69.0696	54.1139	104.918	113.932	64.2367	97.4285	121.442	100.919
53.0114	67.6642	101.123	96.5913	50.7072	62.754	95.0198	81.1909	78.3574	62.9717	117.716	103.599	62.4389	68.1895	115.093	112.484	76.8322	90.8134	99.1827	101.563	55.9057	79.9136	125.211	102.097	73.4315	86.0003	92.1106	104.629	71.9088	55.4682	103.995	112.006	66.5184	95.8975	121.032	102.496
53.4832	67.8546	97.3452	94.6133	48.1662	59.7358	95.7452	81.9909	76.0177	64.8997	118.776	103.541	64.6655	69.187	116.934	112.38	75.2209	92.5455	99.4468	101.802	58.3864	78.6112	127.607	104.676	73.295	87.0819	90.0871	103.534	74.345	56.464	107.632	112.216	63.1905	96.1278	122.446	99.3528
52.6184	63.5013	97.2053	93.1823	50.6139	62.6024	93.9189	84.4476	77.1479	67.4192	117.007	101.821	66.8143	70.087	112.472	112.182	77.9429	92.2641	98.7825	100.233	58.8342	78.0011	126.562	107.8	73.4688	85.8943	91.3003	101.366	73.2176	58.0977	107.006	113.704	62.2478	92.7331	122.448	95.3942
53.1301	61.0296	95.1914	90.0731	52.6463	65.9752	94.1887	85.125	77.3372	67.5778	116.901	101.579	69.1817	70.7932	111.715	111.284	77.6065	91.2634	100.238	97.7806	59.2889	78.549	128.029	108.954	73.3089	85.2247	92.411	104.663	74.5521	59.7884	111.254	114.169	62.8961	91.4249	122.868	95.0082
54.0188	61.2128	97.1415	91.8795	50.0029	65.4618	89.0848	83.9001	77.5718	66.5145	117.285	99.8792	68.793	71.8112	111.787	112.942	78.3873	91.9395	99.1297	97.1644	58.5168	80.0041	129.201	110	70.5804	81.7077	92.0173	101.147	78.6681	60.7956	110.898	112.872	59.2655	90.8773	123.403	93.9855
53.8482	61.4066	98.2406	92.9168	49.8507	65.5704	90.1238	84.1857	76.2204	70.7084	119.118	102.516	66.8178	69.2787	112.688	115.491	77.3467	92.3107	100.136	99.3924	59.9801	77.0484	127.653	110.209	70.5068	81.1046	94.0484	101.039	80.203	62.3743	109.919	113.078	59.8635	88.5157	124.783	92.7148
55.3847	64.0366	98.615	95.2193	51.7981	66.1336	89.5484	84.8611	73.2429	68.7582	120.761	106.162	67.2497	72.1494	114.046	117.211	79.4886	92.2991	97.8514	97.5442	58.0235	76.7925	127.682	110.473	69.1988	78.8488	90.9694	102.446	79.2571	62.0928	108.101	111.326	60.5104	89.7878	121.842	91.4431
53.4038	62.2992	101.731	96.7582	52.14	68.584	90.7596	85.3401	75.8035	68.5673	120.405	105.84	66.7967	72.9901	115.817	119.975	75.8372	91.122	96.5157	95.6478	56.2059	75.4853	129.154	109.713	70.3644	79.9232	91.2182	104.618	78.1825	62.1975	107.79	106.531	61.4244	88.1219	123.065	91.9205
55.3051	63.317	102.7	96.6741	53.5279	67.7713	94.3919	83.3052	74.5909	68.3698	120.133	105.965	67.8602	73.1343	116.591	119.486	73.6406	87.4537	96.6458	94.941	57.2152	76.5573	127.758	110.158	70.0926	76.0844	93.4123	107.142	76.074	62.4924	102.099	107.847	60.4748	85.593	120.791	92.2398
57.3707	65.032	101.783	98.2745	53.6079	66.3803	93.4542	81.3657	73.3168	66.9377	120.16	106.484	67.4639	73.5593	116.393	119.494	76.1748	89.3688	97.2799	97.135	58.4398	76.8008	128.931	112.46	71.7843	77.1527	87.5894	108.304	76.0894	60.4619	102.125	106.369	61.9059	82.3013	121.626	92.6257
54.1646	64.5581	100.311	99.3326	51.2825	64.1552	92.2724	81.2792	75.3642	65.9555	119.953	108.321	67.5086	71.0614	116.78	119.291	74.8209	91.6803	97.3461	96.1446	58.4468	78.9446	129.939	110.411	69.7184	78.8013	90.9174	109.126	76.9815	58.7327	102.311	103.85	64.7319	82.6324	120.288	93.9417
52.379	63.6856	100.538	98.63	52.2843	66.6321	89.7812	82.8221	73.8239	67.1462	121.203	109.119	70.6016	72.1149	115.51	120.038	77.0355	91.6871	100.265	95.0003	60.0992	79.0378	128.917	107.401	67.4748	76.9749	89.6772	106.396	74.6654	55.3205	99.6472	99.6823	65.4876	81.2114	122.352	88.7449
52.5287	62.7571	99.7889	95.5212	51.6062	65.6164	86.948	81.7765	73.6969	66.22	121.317	108.72	70.1939	73.2842	113.182	120.442	77.2283	92.0244	101.059	97.6307	60.6064	79.7196	129.761	108.732	66.25	76.362	87.6374	106.985	75.2888	57.6051	102.296	95.8264	66.3163	77.3167	121.427	85.1328
52.2436	61.5818	101.165	96.1864	49.9568	60.0318	82.204	79.855	72.1842	64.0284	119.606	107.425	68.296	74.1551	117.593	121.799	77.1071	91.5896	100.83	96.8476	58.944	79.6067	130.217	111.036	66.799	73.6819	86.5394	106.354	73.8002	53.6222	97.5477	97.8297	66.5489	78.7578	119.842	87.0398
54.1716	63.9403	101.055	93.009	48.6357	60.4829	83.3054	80.6688	74.3011	65.6997	120.287	107.848	73.0052	78.3873	117.581	122.413	78.5008	93.2522	99.2994	97.4223	60.0079	78.4414	130.186	110.404	68.0652	73.5917	86.3813	103.68	73.3539	55.1075	95.762	98.2708	65.4979	78.5406	115.02	86.0051
53.9131	65.3313	98.6232	92.6322	50.7703	63.6014	80.6529	80.5285	76.1625	70.1126	120.37	106.128	71.2424	79.5932	115.867	123.985	76.4746	91.0204	98.6166	96.282	61.1741	77.2356	130.027	111.507	68.1394	73.4049	88.4964	106.751	70.4486	53.0554	96.437	101.448	64.357	77.4897	116.81	88.254
52.9739	62.6064	98.3755	94.2503	51.563	60.8524	81.8927	78.6346	74.9869	69.2283	119.682	103.274	68.6415	80.9017	115.445	127.051	76.7907	92.0076	101.334	94.4924	61.9879	76.1824	129.265	108.953	66.2349	69.477	87.9229	106.313	67.9683	54.5354	92.3005	102.856	65.0343	80.3883	114.472	87.7487
51.9541	64.7819	98.3916	93.4932	51.4397	61.5622	82.144	76.4625	73.4213	71.4296	120.123	102.044	70.0914	82.4962	119.16	127.325	78.566	93.6303	101.183	92.8424	61.7351	78.5234	130.298	112.068	68.3061	70.5622	89.8107	108.413	65.3656	56.3505	89.5313	101.359	63.9506	79.4656	116.503	89.7887
53.1835	69.3645	98.0784	93.4754	53.0978	62.9447	80.9001	74.2445	72.3578	69.0488	123.474	102.223	72.281	82.167	118.07	126.199	76.0171	95.1906	100.686	93.9548	60.237	78.8126	130.473	109.894	70.0402	68.4774	91.9286	106.739	64.9059	53.2691	90.3311	103.292	64.7417	79.763	115.677	92.0576
53.3998	68.7921	95.2041	94.998	52.2071	62.3268	84.1577	76.1858	72.5421	68.7173	120.914	100.789	75.0948	82.0952	117.053	125.424	75.3666	92.7703	100.372	93.9191	61.4838	78.415	129.38	109.413	70.482	62.4861	92.6626	111.412	60.9201	57.7319	88.2367	102.553	62.1215	78.4941	114.608	90.7483
53.4535	69.8568	96.9687	95.3331	52.1936	62.969	86.338	73.2771	74.2316	71.1588	125.075	99.6885	72.1157	79.5466	115.194	126.399	75.9454	94.7241	99.629	96.4478	58.6931	76.9504	129.284	108.853	71.3976	65.23	94.1046	109.224	62.5458	54.2254	85.8828	102.71	61.7669	76.9546	112.926	90.3103
53.8085	70.0868	93.1807	96.0152	54.5679	66.4614	86.7263	74.682	73.633	69.726	126.996	97.5483	73.0303	79.4359	114.998	125.073	72.2396	96.2162	101.39	97.3256	60.6812	76.7879	127.534	107.818	73.6429	63.7088	96.19	108.032	65.2547	59.6025	91.8785	103.851	61.8115	78.5707	113.804	90.9852
55.8413	71.2949	97.2156	93.8221	55.6475	65.2219	89.5829	76.901	72.6834	68.9081	126.867	98.765	72.231	79.2544	117.503	124.148	70.6815	94.7468	99.4189	93.2705	62.1467	73.0793	129.858	109.102	71.4534	61.6329	92.5272	109.219	62.7183	58.5142	93.2809	101.18	61.5564	79.17	115.962	90.5592
55.2316	70.4404	99.0639	96.8456	51.2027	62.674	89.5326	74.8111	71.2625	68.7751	124.998	99.4307	69.8083	76.6634	115.261	123.451	70.533	94.386	101.097	92.3608	61.3574	74.4629	131.09	108.471	70.7908	63.8061	93.065	108.162	64.62	58.5739	94.35	101.219	62.8885	80.8252	119.134	93.3406
51.9526	67.4572	99.8724	95.9298	50.8488	61.9989	87.6197	76.8452	72.2163	70.4169	125.61	103.183	68.2387	76.2691	114.964	123.473	75.5114	94.8755	101.13	91.2125	62.2504	74.1222	131.465	110.325	73.1093	67.7399	90.3962	110.309	64.9092	59.4517	97.4109	98.9642	62.3185	77.3903	115.26	89.5587
53.0091	67.8482	99.484	95.6184	49.6138	60.5222	87.6219	73.6207	70.6972	68.5553	123.935	105.161	65.9206	78.9122	114.383	126.106	72.7636	97.2281	104.857	93.8569	61.1967	76.6086	131.273	112.84	76.8071	65.5618	92.5117	106.865	63.1287	57.487	100.672	98.7592	63.3412	77.8209	116.937	90.6095
53.8376	66.4159	96.7429	92.1187	53.3835	58.4106	89.9435	73.2894	70.313	69.2663	122.243	103.207	65.8706	78.997	111.487	121.743	71.7593	95.8975	105.018	96.3417	61.2391	76.2616	130.625	111.648	75.7635	64.262	95.3444	105.881	63.9385	54.9045	98.7571	97.1288	64.4144	78.1587	116.145	91.7571
52.2102	62.0718	96.818	91.3569	54.3427	59.6352	90.1872	73.5859	67.1254	64.6973	121.88	105.487	67.0339	77.4003	110.501	122.39	71.4991	96.5653	106.36	96.3721	59.2747	72.0619	129.195	111.065	78.3062	64.0319	93.5802	108.414	64.2767	58.9291	97.8379	94.6105	65.5298	75.6025	118.063	91.7502
53.1381	62.7802	99.1052	91.9726	52.6762	62.1338	90.0447	76.0557	63.4047	65.544	120.356	104.674	66.7515	77.4543	111.375	122.348	72.0674	97.445	107.731	93.1149	60.4667	75.6174	129.169	111.775	78.8186	66.4728	95.4625	109.638	66.3922	60.2971	97.6917	95.2909	63.7745	74.6883	117.45	91.6332
55.3826	64.3799	101.226	93.1366	52.2271	61.3036	90.8846	78.2699	62.838	61.3344	121.891	104.921	67.5256	79.4789	112.038	124.477	72.5873	93.7199	108.509	93.8038	61.8473	78.0935	128.102	110.109	78.2266	63.888	95.4422	111.818	66.2989	61.1066	93.9517	95.4571	61.7705	68.3366	116.961	89.8843
53.7169	65.0552	99.0941	95.7884	52.2052	60.7523	90.3466	79.4289	63.0313	60.1634	122.183	104.974	67.7098	81.0185	112.793	124.643	71.5984	94.8502	106.445	92.8629	62.0609	76.1553	127.717	108.877	78.608	63.9183	96.7605	113.276	71.2551	60.6378	96.202	93.7558	62.7393	69.155	116.141	89.53
52.1918	66.0332	100.186	97.5673	50.9678	59.4333	88.8637	81.188	63.7223	62.9322	123.471	108.102	66.0953	79.0988	111.915	122.454	72.3683	96.4049	107.226	94.3962	62.5705	75.1148	127.315	108.543	82.0535	62.4481	96.9814	108.479	69.8442	58.4172	93.7778	94.6785	61.5996	68.1728	114.831	88.0546
48.607	65.8673	96.9105	97.2128	51.606	60.5696	87.9307	78.1464	62.7507	63.2642	122.361	106.738	68.4953	77.8175	111.851	120.72	73.5554	100.08	104.312	93.994	60.7749	74.0946	127.573	107.13	81.0079	61.6917	97.5692	110.141	71.3083	58.2366	95.428	95.6941	60.1757	72.6778	114.982	91.1146
50.9369	68.2657	97.5247	98.4352	52.7535	60.2046	88.3128	78.2198	63.346	63.0667	119.177	104.651	69.2277	81.0784	114.926	124.264	74.3321	103.981	104.586	94.4821	59.8174	72.6532	126.225	108.403	80.2855	58.2634	98.5714	109.055	72.8727	61.4291	96.4259	96.7786	61.4251	74.9502	115.313	89.8011
55.7036	67.9544	97.9653	97.2292	53.7922	61.3925	88.8094	77.989	63.3976	64.4517	119.955	108.405	68.4211	78.2746	117.214	123.458	73.3562	106.881	104.6	91.8715	59.6983	72.5327	125.032	106.713	79.6821	58.3061	96.6183	111.042	68.9504	61.5967	96.4865	96.5646	60.5495	75.3873	113.898	91.8755
54.8443	69.012	96.845	96.7077	54.574	61.5785	88.0565	78.0304	61.0104	60.123	120.194	103.698	66.0144	78.5818	113.584	121.856	70.9667	106.802	100.873	87.3783	61.6346	72.443	125.304	107.177	77.808	61.6685	95.0866	109.109	71.7781	65.4477	96.8726	95.9873	63.5467	72.1823	117.268	94.7772
55.7202	72.6848	95.0072	95.4818	55.1833	63.1942	87.1905	77.2426	60.7575	60.2457	121.478	109.099	64.1935	78.4607	112.015	120.911	70.3211	104.755	98.4169	89.2965	62.4268	72.5456	125.942	106.293	79.0412	62.7213	98.3024	112.471	69.6496	62.6645	93.3171	94.334	65.8362	71.5122	118.379	92.2463
55.7919	71.7992	95.8151	94.9394	56.178	68.8009	88.7449	78.6466	62.5054	64.2087	119.173	109.153	66.934	79.3471	114.319	123.12	67.529	105.854	98.1168	88.9313	62.1371	74.2137	124.439	107.466	78.7008	61.8808	96.7087	112.4	70.2269	63.848	93.8373	93.933	65.6894	72.8567	115.599	91.1156
54.5221	70.7922	94.2151	95.732	54.1307	71.443	89.023	81.9202	63.0159	63.6126	118.758	108.84	68.7414	78.5371	113.874	120.02	68.0988	103.834	99.0825	90.6693	60.4407	72.3217	123.797	104.208	76.0611	64.7771	95.4057	113.117	73.7658	65.6559	97.4574	96.1193	66.3011	70.6602	114.948	90.893
54.1662	70.511	94.9404	98.3024	54.5659	69.2647	88.5562	84.337	63.3337	64.5256	117.373	110.439	67.9807	77.9859	113.841	117.894	68.2984	106.817	97.266	89.0396	60.3314	74.2232	123.226	103.323	77.9738	65.6884	97.6641	112.538	74.8988	67.3682	95.787	93.7566	65.1159	72.2583	114.101	90.0655
55.3566	71.0489	96.2735	95.813	56.7373	68.8393	89.316	84.9863	62.6586	63.9226	117.86	109.637	68.0872	74.9622	113.193	118.957	66.7306	104.644	96.4084	88.8223	60.1297	77.2959	121.999	106.57	77.5766	66.6998	94.0606	110.173	77.1984	67.4111	93.9405	91.7765	63.1173	70.3599	113.231	88.9263
56.6894	72.4894	97.6633	95.7435	56.7978	68.2266	89.6615	86.024	64.2371	62.837	121.288	108.907	68.5077	75.6835	115.885	116.843	66.3981	106.297	97.6035	89.692	60.1001	77.1956	123.638	106.519	79.9941	67.8186	94.7291	107.182	77.4538	62.9192	93.405	92.2993	59.7872	70.1257	111.558	87.989
56.2376	72.6998	97.1064	94.8107	56.3944	69.9863	88.4994	85.763	63.1913	64.1026	121.839	110.63	69.3921	75.4313	118.415	120.875	66.2064	107.021	97.7417	90.4417	58.1903	75.0856	121.816	105.77	79.9143	65.3111	95.5756	110.443	78.6223	63.3583	94.1181	91.55	58.5479	72.5989	108.762	88.737
56.2682	73.7612	93.4448	92.8193	56.435	70.9204	89.9347	86.7995	61.3849	64.1753	120.431	109.333	72.048	74.8306	120.004	120.272	67.234	104.074	99.3918	90.2853	56.985	71.9393	122.8	103.867	80.1413	66.7314	95.4419	109.469	76.3639	62.5918	93.367	88.22	61.9561	71.2687	110.85	90.5211
56.3587	74.8951	95.6663	90.7772	57.647	71.1202	90.8376	85.1829	60.8794	62.1292	122.312	110.333	71.9532	73.6016	119.256	119.29	67.6997	99.9397	101.065	91.1959	57.3009	75.8364	125.002	104.232	80.5461	68.0178	96.2403	109.026	77.6562	62.2753	94.5346	87.9757	61.4035	68.0605	110.457	90.1718
57.7307	72.7925	97.2369	92.1954	59.8903	70.234	94.2799	86.0664	62.4571	63.7842	120.705	106.831	71.1074	73.4517	116.349	113.519	66.9503	98.8231	99.5258	87.3455	57.5347	75.7327	124.237	104.689	77.6773	65.3925	93.2847	108.612	79.1846	61.2774	97.8492	90.7744	61.9019	69.2815	110.615	92.4236
57.9276	77.3119	94.9441	91.2273	58.5658	67.8905	98.2954	85.0123	64.4478	63.6451	122.258	111.399	70.4167	73.0245	117.328	114.139	65.959	98.4006	99.043	87.5047	58.4626	77.72	127.561	110.453	77.9866	67.2474	91.7861	103.652	79.5195	63.0014	97.3321	90.1264	62.8159	67.3594	111.112	92.0022
58.2885	76.6454	95.8646	95.1193	60.3264	70.7864	96.1544	86.6234	58.9345	63.9704	122.565	111.265	70.1609	71.3237	117.936	112.005	68.0164	98.7135	99.8206	86.4799	59.1667	79.2745	127.798	104.921	78.9214	63.9616	91.5359	105.359	81.2064	64.5471	99.234	88.5121	63.9809	69.3539	112.572	97.2458
58.2027	76.6886	93.2745	94.3554	58.0105	69.1994	97.2435	85.3859	60.9268	66.3684	123.287	111.979	71.69	76.549	117.485	115.276	70.3715	99.2142	102.353	91.5068	57.9897	76.5387	128.886	104.571	78.9408	68.8222	92.6673	107.73	81.9967	65.0913	100.615	87.7991	62.3231	70.486	113.02	96.431
60.0044	75.126	95.0548	95.1763	60.7836	68.5617	99.402	84.7794	61.1323	68.2724	124.498	112.326	69.5124	73.8119	115.177	116.746	70.2127	99.169	103.116	91.5254	56.7917	75.5003	126.209	104.941	80.5403	66.4419	91.3828	107.068	79.9033	60.7917	100.316	87.6257	61.4692	68.7095	115.123	96.3933
60.0502	76.3303	95.0433	97.112	57.5838	66.2356	99.7695	85.9541	60.3301	67.7484	123.376	109.345	73.3573	72.7851	114.382	117.166	71.0786	99.3217	101.474	92.1667	57.2619	74.5141	126.662	108.5	77.0199	68.9111	91.2077	106.976	76.6994	56.2565	101.452	89.0397	61.9193	73.1167	116.133	96.1101
59.0769	73.9376	94.7817	92.4265	59.3901	63.6833	98.039	82.9353	58.8381	67.7859	124.641	109.671	73.3491	73.7259	116.086	117.814	72.6542	97.3354	104.841	92.1518	56.7102	75.1442	124.901	108.15	76.6931	67.5039	91.892	105.537	77.0282	56.2387	102.499	91.8681	64.8527	74.3239	114.353	94.958
59.8951	76.2104	96.0493	95.1279	57.0868	63.0296	100.473	86.1253	58.2507	65.1052	125.616	110.124	77.6781	73.1103	114.004	119.459	73.775	96.0081	106.877	92.3876	57.8421	77.1498	123.131	109.156	74.5743	64.6359	93.3563	106.589	82.4537	50.9251	102.252	92.3664	63.4977	71.2493	112.751	92.6511
61.2691	75.1818	95.7305	94.8361	55.6284	62.8983	95.3364	87.9648	55.4675	64.4263	125.085	106.373	77.6815	70.9757	112.63	119.106	73.5451	96.5634	105.542	91.7971	57.0001	79.5261	125.049	109.825	77.6098	66.8794	95.2585	112.358	82.8816	50.4707	103.106	87.484	60.0925	74.2176	109.231	96.1359
61.5639	70.5043	96.9834	97.2432	57.7992	64.029	94.9082	88.5321	51.6961	61.7428	123.684	107.123	78.7017	71.7091	112.252	120.783	72.2317	95.337	105.969	90.6478	56.3066	81.205	123.12	109.337	79.4677	63.5777	97.0559	111.269	84.9927	49.2746	104.26	83.7766	57.8696	74.0644	112.878	94.9561
62.8764	68.753	98.29	97.6076	56.3544	64.7297	94.2135	91.2404	50.5041	61.2052	124.308	107.243	82.1396	71.1685	113.848	120.446	70.4618	94.541	105.137	92.472	59.9577	82.4978	125.407	109.534	78.6822	66.01	98.4509	114.389	80.558	52.3731	103.679	83.5552	58.9027	74.5969	112.459	97.1921
63.4923	67.4436	97.6555	92.8321	53.8241	64.6866	94.064	90.4505	54.3619	64.2272	124.961	109.373	79.1881	71.4305	114.941	121.893	70.524	92.7643	104.163	92.4028	59.6368	81.5947	125.577	109.775	80.882	65.1453	98.8988	113.584	82.4486	52.7538	100.38	85.1326	58.3884	76.4917	112.623	96.6575
61.2179	70.0693	96.1082	94.5768	54.1804	65.8723	92.6342	89.859	55.6589	63.8429	124.748	109.945	80.7645	71.3302	112.467	119.877	70.7168	91.0729	104.74	92.4426	61.4662	83.84	123.258	110.792	79.972	66.9912	98.7683	114.379	80.9946	55.6069	100.821	86.5871	58.4332	73.4885	111.434	96.0364
61.605	70.377	94.1682	94.7964	54.3282	65.7044	92.5388	93.8089	54.6385	62.864	125.098	107.378	78.9457	68.0388	111.511	120.957	69.6049	93.9042	104.772	95.3597	61.3915	85.5256	124.713	107.332	81.2612	67.6605	100.897	115.216	84.1515	53.2595	101.587	87.056	60.9614	77.7157	108.386	101.044
61.6574	72.5146	94.444	94.4809	54.9127	67.136	91.0672	92.7561	54.874	60.3482	124.32	107.776	77.4557	70.5341	113.238	121.544	70.3894	96.6574	102.454	95.8999	59.5551	83.167	124.33	105.706	78.6267	67.8671	102.132	115.221	81.7038	51.9331	105.101	83.4454	61.8454	78.2868	110.939	102.065
59.3032	74.0079	95.8934	95.6172	58.1207	66.5906	93.0564	90.7413	55.0726	61.58	123.216	105.719	78.3645	70.1091	110.979	121.151	71.9832	95.6295	102.104	96.6123	56.9709	82.0038	123.67	106.332	77.6184	71.4973	103.465	115.118	85.9004	51.6734	104.448	83.3176	63.7486	79.2919	111.463	104.853
60.2919	72.4731	94.8949	98.1079	57.3098	66.5477	94.266	89.5609	54.3206	64.5902	124.363	105.019	78.5812	68.1489	113.588	120.666	73.9623	94.0425	103.453	93.2653	55.7363	84.746	122.618	105.431	80.2626	70.2965	105.195	110.384	86.4854	51.8104	103.445	84.3128	65.4057	79.806	110.524	102.851
62.851	73.0121	93.6998	96.7047	56.6564	66.8884	94.7815	91.0726	55.0991	64.2539	126.565	109.073	79.1958	68.7022	113.187	119.805	74.1816	97.2401	103.502	94.9469	53.851	84.8264	123.242	105.921	78.8774	70.0643	103.535	109.779	84.0546	46.394	100.396	82.5188	65.3041	83.3046	110.428	102.968
62.8681	73.3603	95.1705	95.91	55.5628	61.6112	93.0448	88.6518	53.7305	66.9524	125.502	108.637	80.2189	70.4525	115.033	120.447	75.0828	99.9915	102.791	96.029	54.1578	85.2397	122.324	103.075	79.4434	64.6251	101.332	108.305	82.0284	43.9563	104.228	84.6166	63.975	79.8622	112.676	105.938
64.9061	75.7168	96.3707	94.9947	54.4421	60.3259	95.095	85.6682	52.7006	62.8049	125.109	105.085	77.4692	71.4246	114.266	120.564	75.8753	99.3804	103.439	98.1732	53.8345	85.1499	122.195	106.187	78.6459	63.2884	100.256	105.963	83.6457	43.4699	103.324	83.4315	66.2769	81.7492	114.82	111.67
63.5052	74.0909	93.7178	93.0239	50.3815	56.389	96.079	86.392	52.9887	59.9821	125.103	105.109	73.7437	72.8218	113.065	117.411	78.4398	100.475	103.764	96.8584	53.7213	82.8505	122.759	104.409	76.6532	66.7733	98.1806	108.01	87.0379	49.3164	105.701	85.4237	68.6311	82.6346	112.88	109.921
62.5796	74.1979	94.8457	94.6956	50.3371	58.2582	94.9866	87.8669	52.7256	59.9268	124.356	105.55	75.1342	72.9756	113.118	116.046	75.9567	100.647	103.877	96.5098	55.9128	85.0286	122.727	106.627	76.9485	67.2026	100.417	107.708	85.9989	45.813	105.292	83.2678	66.4191	80.2381	114.314	110.213
63.9527	72.74	95.8073	92.7909	50.4633	58.0806	95.5593	87.2359	54.5218	58.7461	124.968	106.797	76.1197	77.9562	114.976	117.827	75.8914	97.3719	102.613	96.7115	55.009	87.3717	123.954	108.036	80.2552	64.9915	101.192	108.405	87.0382	48.1891	105.295	86.0845	65.9809	79.9576	115.075	109.943
63.9908	76.1738	93.4953	93.173	50.5464	59.9096	96.2081	87.2485	55.0119	58.6748	124.677	104.519	73.56	76.4966	116.906	118.919	74.9878	96.5245	103.944	95.6701	56.7175	84.8853	124.472	105.261	79.3314	64.8827	102.001	109.829	84.5071	47.0171	107.731	86.2809	65.9363	79.4196	113.538	108.43
65.0892	76.9486	91.87	92.9687	49.9169	61.0673	100.141	87.0397	54.2395	63.3761	125.569	107.263	73.0099	76.4177	117.666	117.102	72.2273	97.7926	104.332	95.4957	54.1901	85.0412	123.447	105.48	79.5789	65.1637	105.856	108.856	84.0292	48.1166	106.94	85.2512	66.8932	76.4774	112.744	107.74
64.7259	75.41	92.9828	91.5921	50.9063	61.6886	98.2324	85.2631	55.2905	62.5948	125.433	108.187	71.1184	73.6538	116	118.718	72.8931	96.9405	102.164	96.8778	55.0602	82.8063	123.916	103.876	76.1128	66.542	102.112	108.772	82.8752	51.4981	107.999	86.3352	66.5119	77.8629	111.557	105.345
63.0564	75.4719	92.0894	88.3837	50.8822	60.2184	99.4728	88.8378	55.1453	66.01	125.681	107.527	74.0371	72.1366	115.873	116.978	71.9757	96.1241	101.154	94.9898	55.5817	83.7297	124.897	107.299	73.8585	67.5438	106.444	107.585	88.1494	48.4969	106.661	83.8151	66.4791	78.2146	111.707	106.986
61.4508	76.9699	92.6096	91.1966	50.4465	62.0636	100.107	86.1914	56.5139	67.3915	127.042	105.701	75.4558	68.3774	115.761	114.814	70.2019	96.7936	101.135	95.5161	55.4511	86.1637	124.166	105.314	76.559	64.4679	102.876	107.411	90.0192	49.8338	108.609	81.9429	66.6601	79.5941	110.946	104.717
61.8045	74.653	89.8207	88.6143	53.1283	65.9753	98.6504	86.8345	56.0984	65.1806	124.292	103.645	75.9692	69.1616	112.595	115.148	70.7811	95.751	100.564	93.2184	57.0845	86.087	122.597	104.135	75.3458	63.1939	103.003	109.887	94.0553	49.1092	112.52	81.7321	64.3399	81.6378	107.547	103.879
62.6909	77.9667	90.5208	86.9549	53.6639	64.43	99.6967	88.6665	56.6709	66.3732	124.331	106.568	78.3554	68.061	114.509	114.697	69.5923	91.6685	100.866	92.1793	57.3867	87.7437	124.176	104.608	72.7995	61.1771	102.079	110.284	91.2573	49.9609	112.291	81.3686	65.1374	82.642	108.298	103.222
61.969	78.0457	91.3884	87.2145	53.5139	64.8212	101.288	87.599	55.2632	65.0263	125.144	105.433	78.9371	72.1196	113.06	116.01	70.3196	91.2815	100.503	91.9365	57.9176	84.1846	124.896	101.791	72.4317	62.5161	103.663	109.528	91.588	48.906	114.536	83.6058	61.4358	82.5871	108.847	104.587
60.3577	81.0953	90.4091	87.262	53.4709	64.7608	99.6763	88.4485	54.0658	61.5876	124.058	104.946	78.6144	70.8731	115.084	116.15	68.9587	89.3983	102.618	91.9411	57.1665	84.7383	124.975	101.967	74.0471	64.3065	105.798	114.217	90.3578	48.9556	118.401	82.3608	60.8322	79.6586	113.219	107.837
59.3015	79.9483	91.0991	85.4813	55.863	65.8523	97.5784	89.0806	51.4279	60.448	122.11	104.336	76.9352	70.4827	115.906	120.176	67.5454	87.4974	103.401	91.5725	55.3873	81.4956	123.993	102.731	74.9644	65.4281	107.926	113.769	95.5492	48.1884	116.951	84.8367	60.4147	79.0553	113.192	106.073
61.4317	81.4328	93.8715	82.4494	52.1545	61.9186	98.4324	86.9757	54.353	61.982	123.231	105.29	80.8035	70.3248	115.505	120.174	67.2525	88.633	102.568	92.2002	57.4103	81.7816	124.713	101.809	77.2019	68.4299	107.841	115.899	94.946	46.78	116.9	85.5225	59.182	81.4078	114.701	105.763
61.029	79.3195	93.4058	84.0319	53.0672	62.0619	95.201	86.3108	51.6763	59.3013	124.524	107.408	79.86	72.9022	115.823	119.671	67.5178	87.7016	103.192	92.8638	58.906	82.6883	124.001	101.394	77.3104	70.0135	109.485	114.989	94.9676	47.5974	114.607	84.4956	61.6846	83.2471	111.714	106.537
63.5826	80.1838	93.9294	82.1991	53.2996	65.8113	96.6438	87.5039	51.3556	61.8981	122.351	105.675	80.7039	74.5857	113.814	119.225	70.6482	89.3412	103.962	95.8836	57.5455	83.4607	123.881	101.201	75.0313	69.5823	109.452	113.553	98.7013	47.9406	116.28	80.8255	63.5887	82.0519	113.89	103.93
62.5207	79.4388	96.2871	82.532	55.1766	69.7519	97.5883	87.3244	53.9309	63.0613	125.266	105.148	80.8053	76.5374	112.617	119.224	70.865	88.6013	101.312	92.494	57.7467	84.952	126.571	102.237	74.9621	71.0399	110.193	114.135	106.809	45.1327	115.535	84.7474	62.9653	78.0746	114.956	103.569
62.0787	77.9645	95.7733	81.2983	58.1725	71.9137	96.889	90.4633	54.1982	61.8461	125.895	105.368	79.2497	76.0746	111.893	120.984	69.5623	86.7182	101.483	89.1581	59.8901	85.1813	124.674	100.534	79.5521	72.8618	112.711	114.918	101.368	42.54	117.716	82.6192	62.0004	76.1194	116.297	105.764
61.297	79.2843	95.7049	82.2032	55.7354	70.6086	96.9701	89.1428	53.9953	62.1114	125.343	104.833	79.651	77.9804	112.349	123.256	68.0279	83.1298	102.885	88.1103	59.6741	82.7867	126.336	101.662	76.589	71.1209	105.915	113.101	105.186	44.2816	116.379	83.921	61.5202	80.3037	118.297	107.635
60.6962	80.7816	94.942	82.7554	56.8434	68.4707	93.9889	88.0168	53.2833	55.9042	124.493	102.491	80.3201	80.319	112.385	122.25	65.6233	86.2082	103.421	89.9649	63.6256	84.7347	126.83	101.173	74.0046	70.855	106.391	112.96	108.603	39.4414	115.282	83.0957	60.4111	78.9402	114.461	104.88
58.0687	81.2194	96.8095	84.1123	61.3209	71.5634	97.9473	86.7063	55.6699	58.0541	125.566	100.622	84.1677	78.5748	114.252	121.557	66.8156	85.9471	103.68	90.1202	62.4919	85.0411	129.797	103.322	74.6704	69.8521	107.803	110.982	104.472	42.5266	116.827	82.9136	62.9688	78.2588	117.799	103.425
57.9216	80.172	96.1985	85.3397	60.8068	68.6965	97.0494	88.2856	55.9119	58.0272	123.368	101.437	82.655	79.8713	116.986	120.288	66.2005	81.2416	102.782	90.8148	63.0559	84.8408	130.122	105.293	74.3425	68.4874	102.693	111.111	101.759	38.9985	115.478	82.9734	64.3738	78.3014	115.703	104.414
56.0707	81.1596	93.1521	82.8952	59.4538	68.5124	98.0535	88.2634	55.6224	54.8948	123.241	99.8717	80.3847	78.8812	117.161	121.275	67.7645	80.495	102.961	90.8645	61.2828	85.2068	129.014	108.344	73.1557	67.4432	106.34	110.635	104.062	40.8555	114.068	80.1889	62.3211	76.4404	115.498	101.472
56.444	80.5439	92.1968	82.6009	61.644	66.8552	97.7584	87.5712	56.6001	55.0732	122.704	100.979	79.4553	79.8036	115.549	121.186	69.6265	81.1148	101.99	91.7821	62.0638	82.3495	126.989	108.352	71.7473	69.9542	107.639	112.134	106.984	44.3813	113.109	77.9187	61.3467	76.4829	116.477	100.958
58.197	77.9689	94.3928	84.3437	59.6702	65.2567	99.9419	88.6757	56.4973	56.227	124.534	105.092	78.6132	78.0629	114.032	120.616	71.0359	81.7538	101.418	90.5273	58.8368	78.5376	126.045	104.729	69.4522	68.2633	104.937	111.535	108.739	43.8177	113.96	80.3931	63.8211	78.8266	117.523	102.658
59.2865	82.2521	93.8552	85.1055	59.7383	62.7779	98.2086	89.5313	56.3149	58.4562	123.415	101.926	78.6414	78.1566	111.194	117.737	68.9973	82.8401	103.499	88.707	61.0403	79.9347	125.434	104.573	68.8419	68.121	107.13	114.093	104.117	44.9578	115.378	81.6336	61.9184	76.0671	114.911	101.801
60.6496	84.5077	93.6358	84.5876	60.6175	65.4019	97.4901	91.5888	57.7701	60.452	122.843	98.2316	75.9804	78.08	110.115	120.456	69.2961	81.5711	102.395	87.1052	59.9414	82.9674	126.362	107.577	70.635	65.6234	106.833	113.357	102.248	46.9359	117.119	80.4875	62.0017	74.2946	116.88	98.5808
62.0324	86.8022	92.1597	81.1883	60.7154	69.8254	95.5166	92.4405	59.4353	63.2127	122.91	98.7725	77.0379	79.4224	114.823	118.593	67.4006	81.2696	103.048	90.4031	59.6782	82.4703	126.423	111.236	73.8304	66.4652	108.066	111.468	101.949	43.8317	117.303	80.7092	64.3196	72.961	115.043	97.0774
64.5648	84.4177	93.1984	80.2409	60.4154	65.6599	96.3027	92.0675	57.4906	60.3698	124.256	101.635	74.6086	80.2036	114.685	117.599	70.6443	80.4516	104.829	87.7079	59.0667	85.2732	123.56	111.43	74.7779	67.4178	110.386	113.047	100.225	47.6566	115.258	83.8926	64.5056	75.0827	118.405	99.1998
63.4116	85.1069	91.9152	83.5119	58.6973	67.2371	96.2439	92.8838	58.2865	59.7359	120.447	101.568	78.0721	83.9485	114.955	118.858	68.8851	82.6824	103.953	88.8375	59.692	84.0865	125.882	110.466	74.8905	64.3371	110.253	108.886	100.021	46.1876	114.748	83.9804	66.4893	76.2588	114.992	98.8048
61.5406	82.6977	92.003	82.6581	60.604	68.129	97.4072	94.1811	59.4164	62.3967	122.144	100.761	77.1549	78.3325	114.112	116.318	68.987	84.0633	103.836	88.0796	60.8445	83.5954	127.488	110.369	72.7132	66.9807	110.038	108.698	96.2736	45.846	113.26	82.9775	64.4477	76.3496	115.612	97.2289
60.69	82.1684	93.5104	82.3673	62.0903	68.5729	99.31	91.5958	54.8506	60.9037	121.294	101.806	76.623	76.952	112.585	116.793	68.3138	84.5028	101.344	87.5198	62.1981	84.6796	125.115	107.419	71.455	63.7651	109.86	110.225	94.6283	49.546	112.125	79.5457	64.1144	72.7149	117.339	96.3681
58.1698	79.0815	89.8179	78.486	63.1026	69.6565	97.7257	92.0152	57.7726	62.3685	120.69	99.9965	75.9449	76.4736	111.109	116.081	69.7082	83.3007	104.715	85.562	59.7796	80.8474	124.31	104.36	72.9765	63.2988	107.654	111.117	99.7267	54.1285	111.863	78.372	62.2148	72.6266	115.872	94.9129
59.3837	82.0817	93.7117	79.4849	64.4661	69.4344	98.2661	89.7835	59.9713	63.8224	123.781	102.877	73.5365	73.6018	113.265	119.08	69.9147	85.4713	103.877	87.3995	58.6175	80.3601	124.573	103.278	74.0253	67.0803	107.225	108.807	98.7229	51.8643	112.355	73.4496	60.223	73.1776	119.222	100.161
59.0939	82.1661	90.5904	80.6604	64.9125	69.5329	99.4284	88.9387	60.2681	64.2518	122.468	103.053	73.751	77.5631	113.372	119.192	68.9145	82.6138	103.303	87.4634	57.8006	79.4344	125.892	108.691	72.7875	67.0918	111.273	104.394	97.4113	51.7856	113.181	72.7828	56.6099	73.2187	119.993	100.669
55.5251	79.6361	93.8232	78.3455	65.3293	70.9797	103.031	89.8671	63.1081	66.302	122.007	102.207	73.8329	74.894	115.555	119.966	66.3694	83.324	102.555	89.3343	57.5838	76.9214	125.272	105.839	72.683	66.5531	109.798	104.694	101.07	49.6801	115.129	75.0185	51.565	71.3141	118.218	100.496
55.7614	78.4553	96.9602	78.9917	61.6054	70.4302	101.988	90.2135	62.3042	65.4551	121.503	99.4176	76.2622	74.6656	112.324	117.218	69.0143	84.9098	103.196	92.0124	58.4717	77.1659	128.75	107.757	71.2755	67.4048	110.174	106.502	104.813	51.7064	115.846	76.3419	51.9438	68.781	117.579	100.171
53.8704	78.0099	95.383	81.4756	61.6178	73.2694	102.658	90.6426	59.6537	60.3391	121.169	99.8759	74.5321	74.9572	111.049	117.28	67.6999	88.611	105.687	94.7929	58.1139	76.7668	128.05	109.877	68.4071	64.7017	111.241	106.401	105.815	48.7224	116.434	72.976	53.7397	71.527	119.422	97.7089
52.8252	75.9446	94.2628	82.6544	61.8143	72.3515	101.655	87.9186	61.2883	63.0976	122.055	99.1234	73.9737	75.7336	113.571	120.26	67.9127	88.1694	106.026	96.3216	58.4097	78.9998	127.986	108.149	69.524	68.1293	113.163	108.921	107.347	50.8446	114.538	76.3499	53.6304	74.2593	120.965	102.848
50.5062	74.3228	94.6655	83.0175	62.1709	72.1084	98.8601	88.6952	61.0021	62.4316	121.351	101.064	73.0438	72.2435	111.503	118.811	68.8221	89.0245	106.819	96.2512	58.6024	76.6759	125.763	107.835	69.0264	68.5388	111.657	108.728	103.173	51.0721	113.504	73.8876	54.7875	72.1748	122.699	104.559
52.3075	81.9154	94.1588	85.6106	60.9108	71.1727	100.499	87.9428	56.8827	59.6685	121.612	102.53	76.2974	72.2041	110.089	119.236	67.8547	87.9533	106.945	94.3732	60.112	76.0841	126.061	108.157	72.0783	74.1575	111.697	112.757	103.679	51.1917	113.444	74.0411	57.2418	72.3577	121.416	105.578
51.9106	79.3011	96.0255	88.2885	61.6578	70.2364	98.3901	88.4321	58.6482	61.92	121.484	101.66	76.8457	72.0251	112.552	120.72	68.7427	87.6405	107.645	95.7426	61.1058	75.9437	126.916	109.843	72.4248	72.1725	111.032	109.221	104.962	54.3434	113.624	76.5113	57.0213	66.3842	118.232	101.041
51.3404	77.8854	95.4801	85.0934	61.558	69.7365	96.1308	90.947	56.4301	62.7945	121.477	104.983	78.3437	69.1891	115.781	120.656	68.9313	86.5716	107.406	96.0075	62.2985	77.666	127.37	111.376	75.1386	71.2661	109.487	112.744	101.812	53.0914	110.998	78.0892	55.9217	66.3211	121.835	100.528
51.2746	75.3083	96.8292	87.5415	59.5948	65.4875	98.1815	87.5367	57.4215	61.6231	120.95	106.029	77.9514	69.8761	115.843	120.113	71.6482	87.7848	107.062	93.1686	64.9227	80.7159	130.212	113.135	74.2714	70.6876	108.346	110.991	100.705	56.7101	109.75	80.566	58.4024	69.5823	121.942	103.697
51.7571	76.8862	98.0592	87.1651	61.3542	62.8622	98.9989	85.32	58.3441	61.6058	120.962	102.216	79.7595	71.3769	113.395	120.909	69.9718	87.518	103.174	93.2151	63.1343	79.2516	129.84	115.666	69.6751	73.4289	109.782	110.615	102.684	56.4248	111.493	80.9796	56.6842	68.3286	119.162	105.588
50.8573	80.304	99.1215	87.3171	63.4328	65.1161	99.4051	84.5898	57.6706	63.3134	122.564	104.44	80.3382	71.7823	113.437	120.711	70.0777	89.3442	104.394	92.0354	62.0022	82.0555	129.645	113.926	71.513	73.4685	105.698	113.159	101.647	58.0459	109.471	80.7103	55.0989	66.0281	117.727	104.087
50.5308	81.0827	97.4579	86.9214	64.2733	63.4435	98.927	80.8783	60.7364	62.7609	122.553	101.415	77.0518	72.3799	111.51	117.383	68.1306	91.4012	103.768	94.5175	63.8978	86.7978	130.174	113.54	72.4535	70.6901	106.866	114.169	99.857	59.5706	111.804	80.1283	56.0168	67.052	117.159	106.62
52.4713	79.5376	99.6284	84.0901	60.8874	64.1357	100.155	82.3948	61.749	60.7793	122.69	100.384	79.5241	74.3329	111.141	116.73	65.2544	86.1695	104.633	95.2189	63.2594	84.7185	128.644	111.863	71.318	72.7109	106.815	112.437	102.057	60.242	111.503	79.4896	54.2917	64.6745	118.228	104.526
50.7934	83.654	100.574	88.5392	59.4902	68.4328	97.4669	82.2996	61.8898	62.1887	120.945	101.59	79.0382	74.9486	113.546	119.915	66.0634	89.4233	105.208	96.8297	63.8385	81.2813	125.712	112.223	69.6753	71.4153	108.41	112.328	101.068	61.9466	113.219	81.0559	56.4766	64.9748	120.024	105.105
50.6372	82.0401	100.053	86.7869	59.7365	67.284	98.753	81.5345	61.2204	63.9002	119.578	101.845	81.4019	75.1964	115.622	121.151	66.2141	86.7617	102.651	98.4798	63.4443	81.7471	128.423	110.369	71.0403	67.01	105.444	111.088	104.01	60.6477	114.751	81.0411	58.8239	66.2982	117.599	104.959
51.5276	82.3657	102.745	87.5927	57.5155	68.5193	100.696	84.4613	64.6589	63.9856	122.456	101.388	81.7987	71.9683	112.06	120.402	67.622	86.6916	101.631	97.6355	64.9668	83.3152	128.085	115.898	71.2741	67.4497	106.654	115.354	102.686	63.7216	113.65	77.4586	56.9575	67.5848	116.694	103.29
50.5099	81.7553	103.453	88.5459	58.136	67.7212	99.5017	82.315	62.7914	62.8487	123.485	97.6482	79.9827	74.9794	113.953	120.162	69.4784	87.9605	103.198	98.5996	66.3647	81.4748	129.123	115.674	68.366	68.8774	104.769	114.781	102.992	64.0295	112.293	78.0577	54.5631	68.1759	114.455	103.498
50.9652	84.0839	102.799	91.6173	56.9911	68.3945	101.716	83.1439	63.9101	62.0016	119.705	94.0116	78.219	75.6556	113.344	121.641	70.5447	89.1865	103.516	100.538	66.0229	81.3586	127.528	113.914	66.0943	67.4079	107.075	115.642	107.597	62.2002	112.651	77.9505	53.1726	68.9978	113.77	100.963
53.0275	82.6511	103.344	92.7382	56.8375	67.1811	102.277	83.8563	63.8582	63.4774	120.184	96.8013	77.3565	75.2659	112.46	120.189	72.078	88.095	103.346	98.8504	63.3954	81.009	127.7	111.911	64.5692	66.7117	106.243	115.543	104.773	65.4598	113.833	79.8064	56.6843	69.1984	113.002	103.188
52.0391	81.2905	99.3131	92.892	59.9023	67.4155	102.928	82.9355	62.9265	64.7482	119.792	98.2343	80.0009	76.6134	112.894	121.074	72.9957	86.6628	104.998	98.6316	62.7758	81.6721	130.101	112.385	66.2383	69.2543	109.457	115.867	105.715	66.576	115.779	77.7002	57.3042	67.3698	114.178	102.703
52.3955	80.7974	100.504	93.3032	59.9202	69.3614	101.875	84.2931	60.0838	62.9381	121.681	100.187	80.0239	75.291	113.135	121.762	72.4014	87.2464	103.766	99.6933	60.6701	80.3762	129.368	112.966	66.1308	69.2239	110.234	117.642	108.015	68.4909	116.025	79.7543	58.3334	67.6924	112.647	103.905
52.5473	80.4882	99.2738	89.7042	58.6662	65.9806	98.8995	85.718	56.7262	63.9424	120.881	101.25	79.7669	75.6839	114.585	121.362	74.3915	85.8781	101.654	96.3995	60.7294	79.2902	130.186	112.324	66.0489	69.9577	108.045	116.63	108.197	65.9535	113.95	81.3531	58.8603	68.0517	112.774	105.301
51.4717	82.5255	98.4718	91.364	57.4744	65.0253	99.6299	84.317	59.4184	63.1709	120.615	101.692	82.1946	75.7013	115.567	120.596	72.224	89.6794	102.782	94.5194	58.6688	76.6985	127.715	109.972	66.0072	69.9207	110.283	114.103	105.662	66.1856	113.776	80.153	54.5753	68.7075	113.636	105.94
54.9562	85.4592	98.5474	88.4613	57.5728	64.1242	97.6264	86.7942	59.9566	64.943	120.084	99.6868	79.4746	75.7619	114.479	120.03	70.4983	91.7734	100.583	95.575	58.3668	76.7033	125.768	110.349	66.4555	72.6098	109.714	112.29	105.685	65.6599	111.748	79.297	58.0181	70.4564	112.973	109.896
55.8883	87.3478	101.152	88.8671	58.2115	65.809	99.7644	87.4177	59.809	64.9667	119.673	98.9628	81.8224	76.7158	114.459	122.668	70.808	89.9719	99.0895	95.4251	60.4485	78.1969	128.578	110.602	66.0103	73.8623	112.007	114.259	100.787	65.6575	111.079	77.9602	58.5556	74.5228	109.939	108.946
52.7992	89.2179	102.123	89.8494	56.5112	65.9408	99.2064	87.4449	61.3265	68.1847	120.815	100.453	81.1792	78.0665	113.156	123.004	72.1574	88.4594	101.393	99.6498	58.1371	80.5589	128.587	113.71	65.0883	75.2122	109.48	116.561	97.9109	62.8543	109.945	77.893	60.2664	70.5485	112.117	111.095
51.2871	87.7387	97.4409	87.2851	53.2251	63.1631	99.2491	86.0841	59.3328	67.2741	121.665	102.559	84.7463	77.6368	116.975	125.459	71.5657	88.1647	101.894	96.879	59.5294	79.6813	127.51	109.764	64.9293	74.0923	106.901	116.736	98.9845	61.2117	109.783	77.2447	58.2961	69.555	112.368	108.771
52.9663	89.7378	99.9366	92.4471	51.7848	61.5995	97.0808	84.6275	62.0485	67.6971	124.508	104.412	81.4299	77.0586	114.656	120.946	69.0935	87.7887	101.156	95.1641	60.85	77.2947	130.2	113.226	68.3471	74.962	110.343	117.678	95.8646	62.019	110.402	76.0156	59.6125	71.0753	112.02	110.726
55.0739	91.8986	102.189	94.2109	55.6622	67.8495	98.6451	86.3549	63.8845	68.984	122.905	103.991	80.3325	75.3243	114.4	122.624	68.6335	88.4546	99.0723	95.0523	57.7897	76.3969	128.977	110.874	66.895	72.5139	109.663	118.849	90.9079	62.156	106.467	78.4758	56.7794	73.7206	112.004	108.68
54.6008	90.7235	102.875	92.5145	57.9577	68.7406	100.7	87.8301	62.9615	67.8693	122.442	99.5363	83.5834	76.603	114.686	122.535	70.7982	89.4013	98.6901	95.6238	58.4425	79.1224	128.969	111.432	66.0794	74.8886	107.649	117.662	90.6792	63.093	103.293	76.9437	59.7776	77.8341	109.396	107.401
53.4903	92.2298	103.149	92.1535	58.0511	68.7536	102.689	88.4784	65.9158	69.034	120.279	98.1062	85.0575	73.5858	111.338	119.668	69.7342	86.6669	99.3647	95.3936	58.2263	78.6089	126.767	110.782	66.8997	73.1245	110.092	121.861	91.9895	61.1567	103.505	76.8559	58.3982	76.3561	107.435	103.752
53.912	93.1437	103.374	93.6203	58.3744	69.8794	98.8963	86.8874	64.5137	67.1732	121.192	97.3825	81.9515	77.1215	110.047	117.815	66.5337	84.3179	97.0335	96.226	57.6315	79.5315	127.251	112.504	66.87	74.377	109.449	118.888	94.868	57.1784	102.206	79.0226	58.2752	77.7732	110.705	103.323
50.362	88.6823	104.074	95.3801	57.6055	67.3351	94.9986	86.0033	67.8803	68.9177	122.059	96.8804	80.881	78.3476	110.443	118.848	66.3229	84.6052	95.5945	95.8857	56.286	75.3216	125.871	111.466	65.7636	74.4109	109.33	119.956	98.6111	58.0717	102.288	77.0268	58.3286	78.7842	113.388	105.678
50.2393	88.9899	105.823	95.901	59.3951	72.2781	95.541	85.8581	68.2067	68.904	121.053	98.91	79.6136	79.0152	112.13	120.664	68.1124	81.3782	98.3349	93.8481	55.1346	76.5736	127.959	111.77	66.0998	75.9138	108.769	117.66	95.9832	60.3963	103.19	81.086	56.2539	78.4157	115.875	108.993
47.8519	88.3922	106.498	97.895	58.6163	71.4647	95.9713	83.6423	72.5047	70.3795	118.829	99.125	80.9351	77.8211	111.378	118.7	66.6386	81.6014	99.4858	94.6734	54.0504	74.8593	127.498	112.212	70.2332	75.8796	107.53	116.307	98.4878	60.0605	103.993	80.2167	55.7124	77.9565	113.243	106.768
48.3207	91.1812	105.992	98.9608	59.3392	68.3871	96.0812	81.2303	74.3784	70.0048	120.03	96.1637	78.581	77.2194	112.747	120.97	67.556	81.5391	100.936	95.9095	55.9979	73.4674	128.82	110.444	69.4955	72.4765	111.489	116.007	96.8921	60.6268	100.779	81.4414	54.3832	73.1524	116.052	105.271
49.6518	89.6248	103.943	95.1593	61.4666	69.9617	98.0304	79.5376	77.0615	72.4823	120.686	96.0758	78.604	79.2761	110.811	120.095	69.8572	83.1734	98.2378	96.4529	56.0824	75.4881	129.736	109.017	69.2175	74.0289	112.628	117.633	96.961	61.2459	101.018	82.0853	55.4133	71.6149	117.292	106.753
52.2459	90.2749	107.027	96.094	61.0755	71.8956	99.2903	77.5687	75.5355	70.9266	120.789	96.3199	75.5949	78.9591	111.29	120.108	69.1646	80.2223	95.6734	96.4868	55.8614	75.8632	128.803	110.279	69.8187	73.5991	113.377	117.477	92.5817	59.9348	102.802	80.705	54.9359	74.2572	117.618	106.927
50.983	90.1768	104.547	96.5101	60.1571	76.0165	98.8238	79.4428	74.8712	71.7853	118.539	96.4666	73.9023	76.8423	109.695	120.28	66.6731	83.2602	93.9004	93.8904	56.7887	77.2094	128.619	109.85	70.7601	75.8781	111.997	117.314	91.0404	57.7085	103.765	82.1156	55.1476	76.9384	117.713	110.075
52.3885	90.241	106.538	93.7181	60.5183	73.87	98.0374	78.243	75.0074	71.2732	119.303	94.6221	76.5992	78.1906	112.839	122.825	67.7268	81.3011	93.9479	95.3448	54.5425	76.0438	128.361	111.823	67.8742	71.4619	109.43	114.279	93.0833	58.3373	105.522	79.2686	54.2532	79.5415	115.189	111.938
51.3193	88.162	107.871	93.4892	56.1826	75.4106	97.6486	79.5265	73.478	74.0638	120.874	92.9948	76.4779	76.1595	112.365	123.194	68.4962	82.8319	94.8914	95.1443	54.0814	74.9903	128.736	105.938	67.9156	70.0591	111.025	116.212	93.7548	53.2234	108.84	83.0022	55.2933	75.7508	114.442	113.78
50.6396	88.3996	105.252	92.3539	54.5335	73.2989	95.9111	80.4349	73.457	72.7731	118.993	91.2521	74.9367	75.0391	113.018	124.529	71.0237	83.1907	97.5452	96.0326	52.3165	74.2792	127.57	109.818	66.5923	69.3681	111.294	118.802	89.5215	56.1812	106.304	82.7887	54.817	76.3285	115.966	114.577
50.8105	86.4203	108.553	89.0464	56.3346	72.5889	94.5844	85.5405	72.8923	72.917	117.368	88.2055	72.2671	76.1239	113.499	124.928	67.9722	81.7198	96.8105	94.862	53.1179	73.5509	128.424	109.632	66.6725	70.2432	112.33	116.509	87.7406	49.9927	108.392	79.4431	54.8031	78.7741	114.384	115.801
52.8641	82.8795	107.843	90.4091	53.6291	72.1608	93.4683	84.5749	72.0608	71.9111	117.702	88.4848	73.4289	73.7687	112.684	124.648	68.8526	85.0727	98.0798	99.286	51.1728	75.6423	127.963	109.708	70.0263	74.4189	112.886	115.309	91.4512	52.2928	108.375	79.2299	55.2673	79.3918	115.533	119.17
52.7326	81.9714	109.166	89.811	53.7204	69.7968	93.82	83.3833	73.4047	67.5015	116.42	88.4572	73.7986	76.1641	114.696	124.987	71.7521	85.5785	96.4106	96.6871	53.0272	75.516	129.551	108.747	72.4177	77.6066	114.602	113.644	93.2943	51.7089	110.305	81.2423	60.7712	78.3769	117.317	115.105
53.4161	83.6591	109.263	88.1542	52.7998	69.9887	93.1322	81.6431	71.7417	65.9932	116.838	89.4227	71.294	77.6282	113.841	125.879	69.8098	85.5416	95.513	97.5988	54.6149	73.7952	130.568	109.796	73.1332	77.6805	115.047	115.526	90.0256	49.9078	109.87	77.1227	58.8113	81.6255	117.886	113.859
55.9817	85.391	111.725	89.7676	53.8682	69.3427	98.9061	80.4398	71.1494	68.6906	117.797	87.3277	74.6162	77.3014	112.425	125.284	72.5319	81.8777	96.086	96.1468	53.8147	72.1582	128.061	106.341	72.5265	75.8794	116.774	117.724	86.7909	49.4716	113.639	77.4426	57.2017	81.9696	111.56	110.642
55.3174	83.071	110.893	90.98	53.9141	70.9924	102.079	82.5598	71.226	68.0647	113.6	85.8875	76.4585	74.5815	116.679	125.32	73.6534	79.0411	100.522	94.8528	55.3993	73.3554	125.734	104.738	73.0334	73.1248	116.782	116.712	83.1341	50.8969	115.255	78.4875	59.0939	81.1643	112.676	109.823
54.9348	86.0168	112.492	87.0455	55.1204	71.8707	101.54	80.6984	69.9374	68.5619	113.317	85.6573	73.3723	71.5645	116.829	124.375	74.9266	79.5002	96.5581	95.0955	54.01	74.0885	126.924	106.687	71.8042	71.9789	118.616	117.647	85.7283	45.8983	114.756	79.1114	60.4055	79.6865	113.474	108.347
54.5512	88.0992	110.303	89.4483	53.9113	73.393	104.477	80.4779	66.7808	68.943	111.604	88.4759	76.651	74.6107	117.541	125.611	75.7184	83.9783	94.656	95.8088	53.86	74.2464	125.908	107.906	73.4615	76.9161	120.074	118.724	90.0059	46.3426	113.823	79.8765	62.7111	79.0024	114.466	107.742
56.7827	88.4461	109.127	90.9952	53.8008	74.8873	103.777	82.8544	69.234	69.9385	112.73	90.7942	77.5527	78.6764	113.967	125.85	75.0504	84.7139	96.297	95.9665	55.6616	76.9629	127.576	108.857	78.1097	77.6674	123.495	123.59	94.8957	45.866	116.217	78.2981	63.2184	81.3381	115.047	109.641
57.1819	89.3647	109.859	90.3711	52.7354	74.8091	101.623	80.5253	69.7269	68.5693	111.37	92.5721	77.426	80.3253	114.44	126.716	73.6351	84.8731	93.2887	96.3523	53.0455	74.6873	127.022	106.942	78.6253	75.5639	119.802	124.613	95.2269	46.4668	115.25	79.6796	59.9399	81.1054	113.808	110.085
59.3405	92.2467	111.702	88.8844	54.7122	78.3288	100.414	81.7373	70.6737	70.5756	112.035	91.8701	77.0304	79.1889	113.146	124.442	75.0176	83.0289	96.322	96.4452	51.8727	75.9873	126.814	106.328	79.5936	71.0847	124.04	123.567	95.5408	48.2312	116.306	81.9998	60.6892	81.7997	116.758	110.358
60.3657	92.2127	113.88	91.6604	56.6281	77.9952	99.5894	81.4962	70.5376	70.128	113.121	90.6639	78.1151	77.5803	114.106	125.719	74.4862	83.4175	94.0484	96.9291	50.5438	76.0724	127.168	105.304	80.2948	69.2204	122.414	123.952	96.6223	50.1672	116.917	79.0342	61.9015	82.1734	116.805	109.027
63.0001	92.1661	114.755	91.4254	55.7742	76.667	101.161	84.2901	69.7803	68.4895	113.131	91.3824	75.2516	82.2454	112.4	124.495	75.6158	82.8973	95.1335	100.599	53.2101	75.5345	126.248	106.547	77.8575	67.1009	125.489	127.184	95.2737	51.3755	114.782	79.8249	61.624	83.3003	119.968	113.061
[truncated: 74,108 more rows]
