# Supplementary material for: Histone tails cooperate to control the breathing of genomic nucleosomes
Source: PLoS Comput Biol. 2021 Jun 3;17(6):e1009013. doi: 10.1371/journal.pcbi.1009013 (PMC8174689; doi:10.1371/journal.pcbi.1009013)
Supplement: S2 Data — Spreadsheets (bzip2 compressed Excel format) with the time series (every 100 ps) of the median interatomic distances and the number of contacts between the H3 and H2AC tails and different DNA segments. The document has 4 sheets titled by the properties and simulations (dH or hH) they contain. Each column contains the data from one simulation ensemble with the individual simulations following each other in rows. Each row represents a simulation frame. (BZ2) [file pcbi.1009013.s006.bz2]

Archive with 1 entries (1 files):
- pcbi.1009013.s006
