# Supplementary material for: Histone tails cooperate to control the breathing of genomic nucleosomes
Source: PLoS Comput Biol. 2021 Jun 3;17(6):e1009013. doi: 10.1371/journal.pcbi.1009013 (PMC8174689; doi:10.1371/journal.pcbi.1009013)
Supplement: S2 Data — Spreadsheets (bzip2 compressed Excel format) with the time series (every 100 ps) of the median interatomic distances and the number of contacts between the H3 and H2AC tails and different DNA segments. The document has 4 sheets titled by the properties and simulations (dH or hH) they contain. Each column contains the data from one simulation ensemble with the individual simulations following each other in rows. Each row represents a simulation frame. (BZ2) [file pcbi.1009013.s006.bz2 › pcbi.1009013.s006]

## Sheet: Distances_hH
S2 Data: Time series for median interatomic distances in the hH simulations
hH3_3'_Lin28b_L-DNA	hH3_3'_Lin28b_Dyad	hH3_3'_Widom_L-DNA	hH3_3'_Widom_Dyad	hH3_3'_Esrrb_L-DNA	hH3_3'_Esrrb_Dyad	hH3_5'_Lin28b_L-DNA	hH3_5'_Lin28b_Dyad	hH3_5'_Widom_L-DNA	hH3_5'_Widom_Dyad	hH3_5'_Esrrb_L-DNA	hH3_5'_Esrrb_Dyad	hH2AC_3'_Lin28b_L-DNA	hH2AC_3'_Lin28b_Dyad	hH2AC_3'_Widom_L-DNA	hH2AC_3'_Widom_Dyad	hH2AC_3'_Esrrb_L-DNA	hH2AC_3'_Esrrb_Dyad	hH2AC_5'_Lin28b_L-DNA	hH2AC_5'_Lin28b_Dyad	hH2AC_5'_Widom_L-DNA	hH2AC_5'_Widom_Dyad	hH2AC_5'_Esrrb_L-DNA	hH2AC_5'_Esrrb_Dyad
8.4907	32.701	17.4926	30.7247	12.4554	32.6586	20.1518	29.7321	18.7759	29.7397	11.5316	29.4487	22.7869	20.6343	19.5343	20.3909	23.3535	23.6375	7.1884	23.4159	7.7295	12.7465	7.2151	13.6569
8.8442	33.2514	17.3272	30.3035	10.9989	32.366	17.9198	29.6178	20.2307	29.3113	10.7837	28.8316	20.8911	21.8695	18.6435	20.273	23.7183	24.198	7.5582	22.716	7.4328	13.6509	7.3642	12.7968
8.8599	32.3545	18.2607	30.5833	12.667	33.1419	18.1465	29.4136	22.6988	29.8448	12.461	28.8583	21.1637	22.2566	18.989	20.1601	22.192	24.1786	7.2357	21.3356	7.3936	14.1253	7.2701	13.4074
9.1129	33.8374	19.4165	31.6901	12.6841	31.2883	17.2531	29.8747	21.8224	28.8665	12.4931	30.1042	20.3599	22.5028	16.8409	19.8433	21.8183	21.6906	7.2298	21.3337	7.6104	14.1233	7.311	13.4984
8.6803	32.8749	20.078	31.2961	12.9251	31.7792	16.8617	30.3069	19.5626	28.6408	12.6611	29.5675	21.2804	21.8416	17.4704	20.653	21.6485	22.6923	7.2262	21.6544	7.6918	13.6862	7.2909	12.927
8.7674	33.1066	19.9187	32.3435	14.468	32.7356	16.675	29.3008	19.4417	28.8573	13.2074	29.1447	20.4178	23.2191	17.6865	21.0442	22.5338	24.2892	7.1411	21.4835	7.6019	13.9953	6.9775	13.0289
8.6312	33.5895	18.0315	31.1498	13.5689	32.1236	15.2226	29.7095	21.5157	29.4245	13.4719	29.1685	19.4747	21.2123	17.1338	19.1513	23.5582	22.585	7.5255	22.0245	7.6471	14.0512	7.277	10.5073
8.948	33.015	20.417	31.2807	13.0474	32.5291	15.593	29.862	19.7034	30.2067	13.2736	29.3418	21.0087	22.4019	14.7466	19.9106	25.768	23.673	7.081	22.1675	7.5638	14.7446	7.2535	10.7303
8.5995	32.1794	20.1021	30.9813	12.4322	32.7067	14.5762	29.7214	21.2352	29.8229	12.6404	29.1859	21.1468	19.1443	16.7991	21.2662	22.6145	23.8593	7.0433	21.6696	7.3966	15.4111	7.1651	11.5822
9.0306	32.1387	18.2826	31.0662	12.4876	32.3273	13.4664	30.1582	23.397	30.2128	13.0726	29.2781	19.0689	21.1914	14.7664	20.2399	23.1503	23.3465	6.9598	22.4566	7.559	16.5153	7.0786	11.8255
8.5096	32.8054	18.0205	31.0332	12.9105	32.0528	14.6754	30.038	19.8195	29.8602	13.3297	28.6335	18.7432	20.7939	16.4326	18.4051	22.0211	24.1943	7.6138	21.1035	7.4739	14.678	7.0991	11.4419
8.796	33.224	17.8611	30.9884	12.5377	32.7285	14.7908	30.3677	20.65	29.7684	14.6607	27.9316	18.888	20.487	15.8486	18.5587	22.6897	24.5767	6.9639	22.1645	7.1379	15.5076	7.2412	11.5424
8.6371	32.3309	19.1021	31.3693	11.9283	32.3135	14.0424	29.61	23.9776	30.3508	14.4248	28.8851	21.5243	19.1035	15.2374	21.0081	22.3469	23.5846	7.4325	21.2983	7.2757	14.7923	7.3123	12.6934
9.5423	32.3421	17.8727	30.8752	11.9794	32.3569	11.8584	30.0328	23.2615	29.8526	14.2467	28.9136	18.2386	22.0092	16.6315	20.5025	21.951	22.6124	7.0527	19.4173	7.4575	13.5642	6.9881	11.6092
8.9858	33.1268	16.6805	31.6355	12.9899	31.6557	13.6089	29.1658	24.8395	30.3675	15.1516	29.4015	20.1277	22.4074	18.4311	22.023	22.2224	23.5934	7.2317	17.9857	7.2695	14.5225	7.1443	11.2637
9.0192	31.7246	17.712	30.9806	12.2195	31.7408	12.6943	30.1971	20.0307	30.1156	13.5496	29.3686	21.2623	20.4288	15.8541	20.267	20.6212	24.0879	7.2992	21.9048	7.7629	14.7406	8.0053	12.1192
8.3108	31.0407	21.0947	32.2578	12.6074	32.0809	15.7052	29.8668	21.5162	29.8025	14.3824	29.6388	21.1059	20.1599	15.0221	20.2727	21.74	23.6277	7.39	20.5265	7.6827	13.7413	7.2826	12.1926
8.9265	31.3969	22.5951	32.6003	12.4074	31.5727	15.24	29.3698	23.1043	29.8248	13.5522	29.3109	20.9333	20.6342	12.4239	22.5351	22.1571	21.5367	7.4242	20.2946	7.8768	12.8682	8.4679	11.556
9.2937	32.7913	22.3951	32.3901	11.9428	32.2188	15.3777	28.7362	23.6876	29.2396	13.7139	28.7016	18.9923	22.7342	13.5239	22.5054	23.6673	23.1791	7.0044	19.2799	7.5447	12.7367	7.2859	11.5625
9.1071	33.1438	20.4528	31.5557	12.037	31.623	13.5755	28.9043	23.183	29.8906	14.6645	28.8085	20.6963	22.0026	15.7816	22.3862	22.0484	21.3536	7.0257	19.0016	7.2767	14.3475	7.3185	12.4458
9.2754	32.3057	20.8396	31.9839	11.6643	32.3255	15.5386	28.9902	23.0288	29.6513	14.426	28.6511	21.329	22.5234	16.4285	23.6327	22.6497	22.5817	7.1251	19.232	7.2876	14.0348	7.5462	12.5648
8.9819	32.6302	18.1513	32.2227	12.6553	32.9427	15.451	28.8292	21.6871	29.2707	14.0557	27.4672	18.2363	22.2272	19.0757	22.5662	23.6463	23.7893	7.0942	17.27	7.637	13.7218	7.7829	12.3143
9.2194	32.2648	17.7797	32.3782	10.9735	32.9344	14.4699	29.031	20.7169	29.6035	12.7817	28.4465	18.795	22.774	17.3016	22.7775	24.9035	22.2442	7.3969	17.9115	7.7366	14.144	7.8404	12.4241
8.7327	33.2704	17.4962	31.4258	12.1782	32.8234	14.0408	28.8284	21.9154	29.9938	15.4852	28.6849	20.867	23.8671	15.9565	21.9315	22.7318	23.3073	7.1182	18.4645	7.4821	15.6178	7.523	13.0421
8.8261	33.2154	16.851	33.3906	12.5762	32.3361	14.9238	28.975	20.1625	30.2007	14.0761	28.6291	21.6727	22.9298	16.9361	23.3612	25.9543	23.8562	7.0957	19.0108	7.4497	15.1713	7.4633	13.4505
8.7121	33.8201	19.7392	33.1004	12.7595	32.3978	15.8138	28.3824	19.6342	28.6547	13.8736	29.0326	22.1881	23.3374	17.1949	21.7458	22.2497	24.3884	6.9007	19.3184	7.292	14.7613	7.4714	12.8429
8.9281	33.3523	16.8304	32.5275	12.3232	32.6891	15.186	28.7424	19.2816	29.0977	13.2285	28.7377	21.4968	23.4379	15.2169	20.3001	24.3842	23.7224	7.3139	21.0467	7.9661	13.1725	7.5698	13.4787
8.8167	31.9849	16.6247	32.6513	12.091	32.4222	16.9424	29.3225	17.3922	28.7797	13.8093	28.6436	22.0339	22.1069	14.6888	22.1876	24.3184	24.554	7.5262	20.3716	7.449	14.5363	7.272	13.3068
9.1162	33.2809	15.4773	30.9073	12.6583	32.6653	16.673	29.259	18.4401	29.5748	14.9369	28.5744	20.7419	22.0205	18.2602	21.6211	24.1724	23.26	7.2068	21.5825	7.4001	13.9421	7.1383	11.688
8.7238	33.4583	15.6245	31.9376	11.8399	32.402	16.0364	29.1484	20.4796	30.1521	11.9782	28.6035	20.4663	21.0628	16.6634	22.0048	24.0486	24.151	7.4265	19.5751	7.5752	15.6067	6.9057	13.2477
9.3	32.4147	17.7275	32.3893	12.5032	32.2144	14.7877	29.0959	21.0438	29.1455	12.0388	28.9854	20.0379	21.4847	15.9366	22.8738	23.6246	24.0821	7.2953	20.6601	7.4277	14.3437	7.3367	14.8991
9.0104	33.5628	16.9927	32.9786	13.4384	32.5052	19.0599	29.519	21.027	29.8766	12.4245	29.3741	19.8926	21.1228	16.4136	23.0997	23.842	24.749	7.0809	20.6026	7.6399	14.1892	7.0472	14.9487
8.8027	33.3197	16.3374	31.8321	12.9172	33.3829	15.6306	28.6521	17.677	30.6047	11.4916	28.1495	23.2205	21.3389	15.4096	21.6261	23.9289	26.1001	6.9699	20.3462	7.2883	16.7121	7.2874	12.0714
8.5637	31.2446	20.7747	31.7353	13.4899	33.1262	17.1461	29.461	17.497	30.1597	10.9367	28.7304	23.9903	19.1245	17.0341	22.9998	24.7281	24.8803	7.2297	21.4761	7.3185	15.0853	7.1866	11.2235
8.6415	31.6793	18.9211	30.9832	14.6624	33.0609	16.2605	29.1284	17.2824	30.5524	11.1945	28.2756	22.0513	20.5226	15.5659	20.3093	22.2129	24.1341	7.1919	21.1259	7.4924	15.8201	7.2149	11.6744
8.5519	32.2934	19.1233	30.906	14.8551	33.1225	16.1237	29.1783	18.2584	29.2539	11.6162	27.6193	23.51	20.8711	12.1015	21.3133	23.1829	24.5927	7.4898	22.3319	7.5175	14.4983	7.1496	11.1135
9.2299	32.1021	19.713	31.6131	12.5115	31.7318	15.9428	28.8405	18.4	29.6581	10.4655	28.1057	23.035	22.8125	11.7114	22.3642	24.2212	24.179	7.0797	21.4157	7.9351	14.1171	7.0805	11.2404
9.1696	33.2323	21.8825	31.6261	13.0911	31.7084	16.5374	28.7463	18.5149	29.5662	11.2133	27.9983	22.3627	22.903	11.0403	21.7493	24.0122	22.9069	7.0578	20.8848	7.3741	14.341	7.4454	11.4373
8.7322	32.7384	23.6832	31.7088	12.5479	32.4097	16.479	29.5483	18.8271	29.5783	11.6571	28.1559	22.2373	22.0542	11.0524	21.736	23.166	23.2653	7.2908	20.7628	7.488	14.0124	7.5401	11.5582
8.8591	32.583	20.0456	30.9279	12.276	32.2815	15.6522	29.3595	17.7386	30.0112	11.9179	27.7684	22.9737	22.8521	11.2784	21.4268	22.2852	23.1794	7.5848	21.6953	7.72	15.0205	7.2791	11.3165
8.4911	33.4818	21.937	32.1004	12.7656	33.1504	16.4773	29.4126	18.7752	29.483	13.2182	28.1421	22.337	22.466	13.1209	22.0779	22.4847	24.3437	7.0048	22.5742	7.3995	13.3946	7.4381	10.2649
8.3946	32.8649	21.5678	32.2712	13.5792	31.9146	15.1402	29.1817	19.336	28.9058	12.9989	28.9446	23.5614	21.3881	14.3633	21.8612	22.9164	23.4778	7.2338	22.5976	7.6247	13.9148	7.1459	11.3114
9.1598	33.4745	21.2998	32.9555	11.5183	31.4994	15.3832	28.8	19.0301	28.889	13.0129	28.7994	21.3657	21.9666	13.4269	21.9819	21.9304	23.2341	7.1932	20.8893	7.8059	13.8009	6.9781	11.3672
9.669	33.5868	23.4544	33.2648	12.5201	32.7744	18.009	29.9717	17.3269	28.8785	13.3407	28.4883	20.5436	21.671	14.5044	23.7867	22.6563	24.546	7.3583	21.8417	7.4251	14.6111	7.5391	10.9492
8.7796	33.134	22.7698	31.4084	12.1708	31.7921	16.9843	29.2307	18.832	29.1906	12.2505	29.5537	17.1097	20.7338	13.7434	22.0723	21.4763	22.1602	7.2157	20.796	7.4169	13.7827	7.5305	11.8885
9.5731	33.0604	23.9168	32.6066	12.5591	33.4099	16.1906	29.1392	18.8472	28.7316	12.5822	28.5915	18.5554	22.2696	14.4553	22.7894	22.618	25.1515	7.0192	22.6242	7.5936	13.7664	7.1888	11.1084
8.7046	31.2756	22.2916	32.475	12.0875	32.5251	15.2114	30.1684	17.6673	28.7819	12.6156	29.219	20.9368	19.0578	15.5433	23.9469	22.1764	22.766	6.9105	23.0313	7.1678	14.003	7.8385	10.9916
8.9167	32.9328	18.9962	31.3924	11.3812	33.9951	16.3007	29.0157	18.9201	28.4189	12.6504	28.1216	21.8794	22.0167	14.3707	21.2503	21.7261	25.3245	7.2086	20.2347	7.4448	14.6149	7.137	10.9955
8.9245	32.7261	19.4198	32.2556	11.9217	32.9991	16.9479	29.7856	19.1418	28.707	12.0261	29.0575	21.4222	22.6561	13.219	21.4857	21.2173	23.916	7.1763	20.5066	7.4566	13.9081	7.2752	11.5084
9.1752	33.9094	19.29	31.9145	12.6199	34.4273	18.2627	28.689	18.4235	28.8364	13.1553	28.4128	19.6971	23.8302	13.719	23.3136	20.9575	25.305	7.0805	20.5267	7.3872	14.3037	7.1245	11.8602
8.7293	34.2304	20.7012	33.8974	12.7785	32.5963	19.2191	29.5703	21.3465	28.7376	13.008	28.3724	20.8811	25.3617	13.5385	24.9302	20.2407	24.1399	7.4538	19.846	7.2686	14.0678	6.9258	11.4303
8.8714	33.2853	19.4843	33.0458	11.9951	32.6304	18.3767	28.8745	19.1429	29.1177	12.9715	29.0413	20.285	23.1082	14.7683	23.8506	21.2275	24.2452	7.4913	20.6111	7.1451	14.0377	7.2845	11.6412
8.9742	33.5954	19.9642	32.4204	11.3021	33.671	18.2387	29.142	17.3609	29.1588	12.739	28.0436	18.3467	22.6229	15.3748	20.38	21.6287	24.9417	7.3631	19.9338	7.5902	12.9512	6.8833	10.9705
8.9159	33.1173	18.0519	31.9372	12.1935	33.7408	17.145	29.4011	16.4403	29.0192	11.9745	28.291	20.3444	22.6847	14.7441	20.6666	20.7443	26.019	7.4662	20.0529	7.3509	14.1047	7.4803	10.7272
9.1421	33.6101	18.8605	32.0232	11.9997	34.143	15.1009	29.9429	15.587	29.5893	12.5763	28.6743	20.318	22.4317	14.0261	21.7025	21.389	25.1961	7.3031	21.8247	7.5117	13.8867	7.5095	11.2897
9.0669	33.2491	18.5997	32.0898	12.6062	33.5526	14.5741	29.7461	15.8103	29.5216	12.9332	28.8995	23.0865	22.9484	14.0226	21.5843	21.922	24.7375	7.1208	22.2301	7.4092	13.0878	7.1612	12.0202
8.893	35.1658	17.2666	31.779	12.2062	33.662	18.2544	29.4887	16.9849	28.9298	12.6727	29.294	23.0094	24.8385	13.9493	21.2588	20.1302	26.2039	7.3387	21.3621	7.2386	12.6428	7.5854	12.473
8.6689	34.9547	18.8522	32.4078	11.3937	33.2831	18.1794	28.5147	17.2208	29.7163	11.9198	29.0558	23.0127	23.8364	13.5739	21.3991	18.2134	25.4006	7.0991	20.7136	7.4313	13.0784	7.4221	13.3594
9.2056	33.8738	20.2652	32.4821	12.2574	32.566	17.833	28.8899	15.2806	29.8407	12.5597	29.3003	23.4673	23.6004	18.1614	20.6666	16.5769	24.4027	7.3003	20.2747	7.3733	15.0353	7.2433	12.8741
8.9014	32.1577	18.4128	32.0713	12.1621	32.9881	16.4154	29.4188	14.5329	28.7039	12.2092	29.4834	25.3113	21.2321	20.136	20.2261	19.662	23.8777	7.324	20.6314	7.4743	14.3233	7.3934	12.8567
8.8154	33.9052	19.2254	33.4312	13.2421	32.6762	16.8339	28.4677	14.4005	28.8313	12.246	29.0228	24.6791	23.5556	16.0271	23.0413	18.6474	23.3821	7.5131	22.0827	7.4133	14.0983	7.4833	13.5337
8.8601	33.6953	19.6871	32.3163	12.3662	31.7973	17.6878	28.4905	16.1969	29.4107	13.0132	29.4342	24.4887	23.4757	18.6147	20.8624	22.2485	24.0336	7.4472	19.404	8.0716	13.9784	7.1398	12.8171
9.562	33.3555	20.365	32.1391	13.0958	32.3618	16.7521	28.2663	13.7901	28.6681	12.3567	29.2555	25.9013	24.3046	16.9844	21.9709	21.8493	24.1184	7.5301	19.8393	7.4063	13.6607	7.1902	11.6338
9.4636	32.256	20.1299	33.2747	12.2547	32.3582	16.1447	29.3985	16.2178	28.4179	13.0002	29.4511	25.476	23.929	17.2178	23.1842	18.5719	22.3267	7.3021	21.4287	7.6567	13.8558	7.142	11.0746
8.7329	33.2527	17.9185	32.6007	13.9286	32.0338	15.4913	29.2512	15.2586	29.5852	11.7959	29.1088	24.8804	24.2397	16.6671	22.2295	19.7469	21.8157	7.4907	19.3718	7.331	14.2145	7.7276	11.9646
8.6855	33.1158	18.3453	32.3493	12.1878	32.7757	16.9573	29.1866	21.3473	29.0295	11.2476	29.0155	25.2488	24.0507	18.6003	22.3441	19.5736	22.2965	7.1661	19.716	7.3774	14.0118	7.0527	11.493
8.8635	33.2937	18.7623	31.6452	12.6241	32.935	15.6958	29.2461	18.33	28.9352	12.318	29.0061	24.5819	25.2298	19.2753	20.9741	22.3258	24.2607	7.3174	20.004	7.5042	14.1062	7.3319	11.7566
9.1537	33.0125	19.7073	33.0658	12.3821	32.558	17.4582	29.8453	19.3645	29.3598	11.5689	28.4328	24.0939	24.9469	17.5279	23.1632	20.0897	25.3529	7.6868	20.5477	7.3035	14.4999	7.0926	11.084
8.9056	33.6131	18.698	31.6517	14.328	32.7728	16.5346	29.3575	20.8785	29.7147	11.4629	27.8607	25.0749	25.9472	18.9953	22.2262	19.6816	23.5215	7.3285	21.1289	7.7857	15.1292	6.9797	11.8053
9.2013	33.13	21.2909	31.4479	15.8102	31.9293	16.7674	29.5216	21.7076	29.3275	11.3167	28.1019	24.0237	23.4974	20.8709	22.759	22.1901	23.8099	6.8862	21.8372	7.5972	15.3306	7.0253	11.362
9.6239	33.2292	18.9034	31.7558	14.1456	33.0672	17.5244	28.6181	21.6428	29.2261	11.4735	27.7277	24.4766	24.659	19.8455	21.9072	23.6884	25.0272	6.9465	19.5464	7.4829	13.7308	7.1618	11.1937
8.622	32.3132	18.3833	32.4277	15.6612	33.4161	17.4131	29.8818	18.2576	28.476	11.6719	27.6007	25.405	23.1879	20.2598	23.4445	19.924	25.5614	7.014	20.7136	7.6651	13.6388	7.4235	11.6229
8.4455	32.6524	18.0313	33.4949	13.4592	33.5038	17.6346	29.6284	17.4526	28.4985	11.5584	28.4496	24.2462	23.8164	20.6822	22.9683	18.9316	24.6679	7.6818	22.1291	7.5791	13.4059	7.0636	11.2969
8.9559	34.2885	16.9208	33.0962	13.596	32.9293	17.5363	28.7043	13.6117	28.5879	11.9622	28.2674	24.5941	24.968	22.2666	22.5513	19.338	23.636	7.0227	24.1229	7.2758	14.2098	7.6145	11.1114
9.1317	33.3382	17.3682	32.8674	14.3869	32.6989	18.6495	29.9946	13.2143	28.1366	11.8852	28.1261	24.8011	23.9213	19.915	23.5176	19.7747	23.8613	7.4747	21.6508	7.5961	12.57	7.2404	11.0741
8.3626	32.3664	17.8401	32.2998	14.7631	33.3341	17.1835	29.7978	14.0193	29.3662	12.1852	27.7517	22.9967	22.5112	20.6629	22.769	21.113	25.2599	7.3781	22.9492	7.647	14.8732	6.9721	11.8745
8.7539	33.4071	16.7996	32.228	13.2769	33.3171	19.8784	29.9263	12.5467	28.6608	12.4784	28.9324	21.7567	24.6232	17.7606	22.544	21.161	26.0834	7.3883	22.2943	7.4894	14.7206	7.9603	11.8089
8.8243	32.1379	18.1356	31.942	13.2429	32.4278	18.2817	30.3687	12.5893	29.2386	11.8693	29.4227	23.024	22.9641	16.6809	23.5293	21.052	24.3562	7.5672	23.8542	7.5736	14.89	7.4349	12.6052
8.6022	32.5026	19.7089	32.3135	12.5674	32.4847	15.6586	29.2528	15.6187	29.2416	12.758	29.3853	24.8078	23.2147	18.5836	23.4228	20.7182	24.2777	7.4401	21.9416	7.503	14.1682	7.4674	13.0103
9.0955	32.7157	20.6785	32.5413	14.6457	33.2654	16.7672	29.1498	15.9713	28.6899	11.187	29.4995	23.8583	21.8741	19.0189	23.3685	21.2003	24.8656	7.3501	23.5889	7.5254	13.0206	7.2282	14.2035
8.8362	31.8178	18.211	32.9929	16.2123	33.0241	15.8652	29.5229	17.0737	28.8408	12.4823	28.891	25.8512	21.6642	19.0908	24.8322	18.1023	25.1398	7.0764	23.3752	7.3043	14.0987	7.4212	12.461
8.7102	32.6454	17.9208	32.7087	12.7459	32.9855	18.3485	29.8003	14.5406	29.2234	12.1104	28.5432	25.0615	23.2698	19.1683	23.5639	19.6885	25.3705	7.264	24.1441	7.484	15.4623	7.7224	12.6562
8.8012	32.246	17.7562	32.8678	13.2296	32.6547	18.4288	29.0271	14.9852	29.5675	11.2023	28.4467	26.211	23.5446	18.9544	24.1347	19.0283	24.3482	7.2509	23.3633	7.5312	15.1475	7.2021	11.4483
10.1141	31.6463	17.5654	32.4402	12.8718	33.4989	18.2687	29.6087	12.1292	28.3128	13.0532	28.9869	24.1332	22.6623	19.2055	23.3781	19.6034	25.708	7.2459	25.5444	7.708	12.8386	7.2703	11.5569
8.5861	32.368	19.7513	32.4215	13.7007	33.5647	17.3364	29.9933	14.6612	28.868	11.7909	28.1752	24.4996	23.5925	18.7485	22.7962	17.7569	25.8481	7.0607	25.8675	7.6613	16.7559	7.3683	11.5402
8.8447	32.8637	19.3105	33.8301	13.6123	33.609	16.7519	29.7087	14.9268	29.0323	13.5194	27.8426	25.305	21.5045	19.2931	23.9888	17.9292	25.5303	7.2828	24.2584	6.9658	14.1703	7.294	11.61
8.7031	31.8979	17.9803	32.5098	12.8946	34.0512	15.7045	29.0502	14.2697	29.0541	13.5706	28.4487	24.6269	21.8638	21.0347	22.9715	19.379	25.0859	7.3474	23.4777	6.8283	15.6586	7.324	11.6226
8.8214	32.4917	17.1586	32.2929	13.1721	32.7801	16.8102	29.6077	14.0182	28.9346	12.1911	28.5556	24.2905	22.4396	22.2137	22.5401	20.577	25.8376	7.4497	22.6161	7.5578	15.1894	7.031	11.6146
8.3757	30.8685	16.2994	32.7478	12.4951	33.4828	16.9218	29.154	14.0098	28.9195	12.0811	28.1224	24.58	21.3682	22.0223	22.782	21.1692	26.8198	7.3393	22.2726	7.2463	14.792	7.6353	11.6591
8.9784	30.8252	14.2832	32.8871	12.4973	32.6435	17.4405	30.3022	13.5106	28.8375	11.5936	28.5398	26.4877	22.8446	22.9861	23.2578	22.6093	26.3079	6.9727	23.9367	7.6511	13.8223	7.0207	11.4748
8.6239	31.5146	14.6827	31.4441	13.5537	30.7558	16.4596	30.1386	13.7419	28.7688	9.6074	28.568	25.8004	23.0551	20.8299	23.0494	23.4011	25.0866	7.1193	22.988	7.3115	14.4336	7.3192	11.5524
9.2224	32.1391	15.9742	32.3639	10.3209	31.1821	15.9379	29.5907	15.1819	28.7021	10.9772	28.567	24.8294	22.414	19.1563	23.743	22.5102	24.0582	7.3728	21.4725	7.7965	13.0374	7.5674	11.5676
9.8175	31.3841	17.0288	32.2084	11.256	31.286	15.9203	28.7674	13.6694	29.4538	11.5886	29.2112	22.7847	21.507	19.2438	22.8023	21.462	25.1033	6.9807	21.4485	7.713	14.5647	7.3733	11.6191
8.6296	30.9209	16.0385	33.0508	13.0217	31.193	17.078	28.7725	14.1629	28.5742	11.9459	29.5899	22.2622	20.8146	21.4161	25.3165	21.451	25.171	7.5385	21.6611	7.3403	14.5227	7.5437	11.6718
8.9331	32.0003	17.5987	32.2923	12.6208	30.9422	16.6726	28.9356	13.778	29.2381	11.8284	28.9039	21.4388	21.7526	18.7965	21.7563	21.5539	24.1663	7.4052	21.4068	7.4467	14.4355	7.4695	11.2536
9.2086	32.0081	18.8277	31.9515	11.8509	31.3768	17.1235	29.0995	17.7468	28.59	12.426	28.6614	22.4208	22.0651	21.3282	19.8918	20.5399	24.2354	7.1369	20.6465	7.2128	13.5177	7.4618	11.5268
8.8196	31.4635	16.8506	32.2392	12.5579	32.0057	16.9146	29.1323	14.5846	28.2705	12.3875	28.7347	23.671	22.3339	21.2815	22.3494	19.628	25.445	7.2807	21.6509	7.2933	14.3867	7.2444	11.2583
9.055	31.4712	16.3522	32.153	12.1685	32.2971	16.3021	29.5107	14.335	29.1867	9.8831	28.9227	22.1948	20.9462	21.53	20.7339	19.1955	23.2245	7.6244	22.2904	7.7353	14.59	7.6587	10.7923
9.0195	32.4632	16.3566	31.6306	11.7648	33.0826	16.0812	29.4879	11.7371	29.448	10.617	28.8175	20.2661	22.6269	24.7834	20.7377	19.1206	24.2716	7.0849	21.1345	7.7325	15.3154	7.5616	11.4894
8.9676	32.7333	16.695	32.0254	11.3652	32.3856	16.3472	28.88	14.2343	29.3604	11.0729	28.2897	20.8654	23.3799	23.4143	21.2605	18.3051	24.7132	7.5183	21.9909	7.5579	14.1054	7.3518	11.3778
8.678	32.6282	16.9511	31.9358	9.7399	32.7154	15.7963	29.048	15.1178	28.9281	12.2074	28.7171	21.5832	22.6708	21.2294	21.193	20.8726	23.9494	7.3422	22.4512	7.4873	14.1847	7.6549	11.3834
9.053	34.6453	18.6317	32.0329	11.6426	33.0491	16.6743	28.9151	13.2578	28.6738	11.4475	28.2049	21.1204	24.9709	21.8379	22.2466	20.6217	23.2753	7.0894	20.5024	7.6115	14.5032	7.5665	11.369
9.2059	34.5835	17.751	32.0245	13.8318	32.9093	15.0754	28.6894	14.3188	28.862	11.4976	28.4454	22.3051	25.4364	24.0416	21.8331	22.2181	25.373	7.5617	20.1624	7.5425	14.7782	7.716	11.2123
8.6471	33.9012	16.0616	32.7389	13.0462	34.4512	16.6263	28.4716	14.3357	28.8965	11.7043	28.1266	23.2147	23.4842	23.3727	22.3838	21.836	27.2782	7.2224	20.4651	8.2861	13.7914	7.5844	11.3822
8.9327	32.2932	14.4513	33.205	15.8228	34.1685	16.2353	29.0654	14.0122	28.9985	12.0164	27.5926	25.5391	22.3021	23.1241	25.1139	21.9156	27.2103	7.4544	21.8563	7.9791	14.8105	6.8496	11.3071
9.1937	31.861	16.0143	33.772	13.4694	32.8129	14.6247	29.7633	12.71	29.0469	14.0392	27.7604	25.0593	21.8999	23.4721	25.1861	21.1519	25.3229	6.9481	21.7285	7.8345	14.5221	7.2907	10.2076
9.0108	33.1155	15.5132	32.7157	12.3549	31.8109	17.5263	28.9919	11.4046	28.9343	12.7474	28.1256	23.7509	21.4415	19.9558	23.894	23.0516	24.0004	7.3032	20.9819	7.5782	16.0015	7.3125	11.1461
8.6868	34.3716	15.8674	33.5259	13.5471	31.592	16.2839	28.5991	15.9135	28.6773	11.401	28.68	22.6389	24.2212	24.4703	24.7834	23.9189	23.041	7.5943	19.8792	7.3394	12.667	7.1218	11.0525
8.21	33.5206	15.3782	32.2193	15.4062	33.2747	16.2052	29.3542	16.4445	28.7692	11.8375	27.9948	24.2353	22.1068	22.1677	23.8285	22.222	24.1729	6.8651	20.7768	7.4477	13.7027	7.2218	9.8888
8.5313	32.3529	17.483	32.2321	13.4421	31.9765	16.067	28.7036	15.4898	29.6739	12.0928	27.8944	23.1624	22.7778	21.3935	22.7305	23.4007	24.995	7.2853	20.8337	7.776	14.366	7.5557	11.3156
8.9717	32.1777	17.6293	32.3143	12.8657	33.51	14.9215	29.5528	14.3381	28.6195	11.4381	27.8381	24.8923	22.2075	19.9177	23.1285	23.8442	27.1398	6.8896	19.9014	7.5193	14.0908	7.7177	11.3959
9.4195	33.9978	16.1312	33.0095	11.9659	32.2967	12.6426	28.0308	15.3965	28.1666	13.0036	28.5326	23.7976	24.156	21.9943	23.3434	20.5788	26.0617	7.0557	19.7073	7.6058	14.7322	7.3038	11.495
9.5144	33.008	15.6441	31.7695	10.4211	32.3366	15.6749	28.9622	13.2384	29.0914	11.7532	27.6967	24.1815	23.758	21.2362	22.0184	21.6997	25.1513	7.1073	22.845	7.4608	15.6832	7.3938	11.4708
8.7093	34.8742	17.0015	31.6939	12.9759	32.2966	15.788	28.6983	14.8744	29.1714	12.1786	28.6971	24.6223	25.9495	19.66	20.9821	19.6702	25.4405	7.3575	20.5317	7.4778	15.2963	7.461	11.5448
8.6919	33.9084	16.8506	32.6033	12.5315	32.7418	15.8134	29.2438	14.1637	28.5812	11.4685	28.5998	25.6661	24.1997	21.6007	24.2111	21.9307	25.6226	7.3284	21.621	7.2643	13.9565	7.2431	11.6307
8.7965	32.7374	16.6673	32.3172	12.0068	33.016	16.3565	29.803	13.6841	29.1616	12.3024	28.7486	25.63	20.8224	23.3144	24.4333	22.5919	24.2636	7.6347	22.6733	7.6895	14.7123	7.4915	10.8911
8.6811	31.7699	16.9901	32.0471	13.1517	31.3369	16.6453	29.8799	13.1318	29.6714	11.4284	27.2454	24.2729	23.3397	22.2314	24.8841	21.9662	22.302	7.2759	20.6876	7.8197	16.4103	7.2776	10.8446
8.7463	32.7864	16.7943	31.6996	10.4539	31.711	17.4065	28.5049	14.0081	29.2943	12.039	26.5244	22.2916	24.7137	22.7441	22.269	21.8069	24.1709	7.8345	20.3316	7.8547	16.7702	7.6723	10.9026
8.9443	32.7531	15.6103	31.9211	12.8987	31.537	15.9234	28.96	12.7602	30.266	12.5914	27.4501	23.7124	23.7977	25.6741	23.5049	19.0807	22.3407	7.3753	21.1996	7.2917	16.9906	7.3446	11.0329
8.6526	31.2223	16.3481	32.8918	11.5682	31.1688	16.2096	29.5243	11.6131	29.6113	12.3463	27.2929	23.2964	22.7526	24.2234	23.4992	20.2436	23.2618	7.1486	20.6206	7.8281	15.374	7.1696	11.8486
9.0779	34.0111	16.7749	32.1	12.3344	30.7684	15.699	29.4539	12.2362	28.8755	10.8732	26.969	21.7612	23.7412	24.6518	23.1347	20.9011	23.4477	7.3057	19.2808	7.2877	15.1345	7.3351	11.4949
9.2925	34.0904	15.6885	32.9313	11.7085	32.7293	15.9084	28.2694	12.728	28.1914	12.1853	26.0554	23.6228	23.8187	23.8312	24.8844	19.1933	24.2384	6.8695	17.0329	7.2405	14.3049	7.2117	11.384
8.8183	32.8263	16.8478	33.5778	11.5752	32.7344	15.3462	28.7495	11.6883	28.5602	12.7518	27.8302	22.6845	25.2582	23.6741	24.7937	17.1893	24.7177	7.4517	16.3905	7.454	13.7584	7.4531	11.5339
8.7498	32.9962	17.1994	31.5932	12.5197	31.6596	15.5088	28.6804	11.1298	29.1115	12.9382	27.8634	22.9686	25.6099	24.1449	24.8267	18.0566	23.0391	7.0544	20.5724	7.4564	13.7538	7.0086	11.1766
9.0115	32.6419	16.4198	33.027	12.3384	31.1166	15.8817	29.2056	11.4284	29.9702	12.7153	28.2662	22.7422	23.0622	23.0872	24.863	17.4264	21.8985	7.1887	20.5548	7.5824	14.8365	7.0311	10.6891
9.04	33.3657	16.8641	33.2415	11.6437	31.1637	15.136	29.3042	11.7158	29.3611	12.926	28.732	22.9437	23.3838	23.6828	24.7082	16.8058	21.8572	7.2944	20.2336	7.6315	14.3715	7.0132	11.4155
8.6736	33.3585	17.4965	33.297	11.3129	30.8859	15.8389	28.8475	12.1844	28.2108	12.196	28.0336	22.9112	24.3446	23.9394	23.607	13.9124	23.1225	7.0969	19.8301	7.705	14.184	7.0798	11.2164
8.7688	33.7	16.651	31.8729	10.8343	30.3733	15.9123	28.5098	11.8994	28.4686	11.6441	27.6214	23.1571	23.9363	24.8225	23.5295	13.5734	22.6346	7.5422	20.1477	7.6132	14.3343	7.1333	11.6201
8.868	32.5611	16.4908	32.254	11.0934	29.267	16.5513	28.2546	11.7804	29.1044	12.0006	27.4646	24.2468	21.2605	24.438	23.1959	18.7684	24.1329	7.0008	20.1763	7.2738	14.4396	7.1681	11.6275
8.5922	32.6664	16.5577	31.9846	12.655	29.961	16.3966	28.6969	12.9428	28.3652	11.764	27.9442	23.9618	22.2382	23.2172	23.5583	14.8867	22.0773	7.0231	20.2245	7.7473	13.3403	7.1447	11.1871
9.357	32.7827	16.7121	31.8568	12.5728	30.0337	15.1178	28.8444	11.424	28.7993	12.5863	28.3032	23.8168	23.8026	24.9333	23.7869	15.9033	22.8494	6.789	18.4647	7.5756	13.7661	6.9641	11.4287
9.2313	31.8257	15.993	31.6167	11.5626	31.0508	15.7659	29.0399	11.8102	28.6045	11.1436	27.8576	23.861	22.8541	22.281	20.8121	16.3874	22.1583	6.8407	19.725	7.7146	13.1973	6.9936	11.4882
9.022	33.17	16.2197	31.4346	12.1839	32.1444	17.3564	29.4954	12.1308	30.2169	11.7146	27.8773	23.8057	23.1592	22.1465	20.5642	15.8522	23.6962	8.1714	20.4301	7.7897	14.9598	7.5125	11.7456
8.3264	33.1441	15.7642	31.3552	12.6333	31.1588	17.4664	28.6994	12.0119	29.0545	11.7106	27.641	23.2465	23.9571	21.9542	21.8456	14.6486	23.8497	6.9252	19.2906	7.4685	14.2994	7.41	11.7258
8.9707	33.1298	16.2753	32.0931	12.5464	30.9861	17.7554	29.2118	12.4999	29.7339	11.9587	24.7835	24.0812	23.0784	23.6352	22.5278	15.6057	22.5923	7.1085	19.3778	7.2969	15.6711	7.8376	11.6197
9.0607	32.9282	15.3484	31.4322	15.2197	31.9256	16.5905	28.9236	11.481	30.1242	11.4644	26.4743	24.4903	22.3638	21.5427	21.7265	14.3154	22.8108	7.3308	18.5033	7.7509	15.9253	7.4643	11.5636
8.8155	33.2548	15.5291	31.6227	16.4583	31.1047	17.1943	29.2896	11.5972	29.384	11.1603	28.4475	25.1928	23.7021	19.5318	22.2095	14.3232	22.9225	7.3428	20.3768	7.314	17.2347	7.2637	13.749
9.0953	33.1421	16.5173	31.6888	14.6549	31.1496	15.5748	29.7376	12.4419	29.2645	10.3738	26.6046	24.8121	23.1569	25.6754	20.3445	16.6996	23.7677	7.0876	21.4639	7.3188	15.7498	7.2578	14.0607
8.648	32.9509	17.124	31.6388	12.2145	28.968	14.9352	29.2154	11.5715	29.9524	10.8702	29.1369	22.5324	23.2774	22.7685	21.9628	17.3406	22.7623	6.9565	20.4011	7.4969	16.0567	7.5012	14.688
9.0034	32.8162	16.8369	32.0379	17.4563	28.909	15.8638	29.0675	11.7385	29.718	11.2538	28.8913	23.1973	23.9061	19.9376	22.4065	14.0917	23.3607	6.965	20.2372	7.3659	17.5525	8.193	15.8148
9.0187	31.984	16.7073	31.5931	18.9179	28.8368	13.7809	29.0959	12.295	29.7639	11.5218	28.9452	23.196	21.9445	21.1448	21.0411	14.0454	23.0258	7.1981	21.4537	7.6667	16.2324	7.265	15.0887
9.2334	31.635	16.6482	31.8768	14.9787	30.179	15.3091	29.4421	11.4468	29.6604	11.1231	29.202	22.6515	21.6946	20.0432	21.778	15.3446	23.8104	7.0345	21.8664	7.8865	16.4809	7.3382	15.3881
8.5461	30.7875	14.1409	32.6523	16.1302	30.4004	13.138	29.3985	12.0748	30.3701	11.0632	30.1386	21.4712	20.4971	21.1653	22.103	15.8526	24.2726	7.1673	21.948	7.3757	18.0886	8.0025	15.8989
9.0016	33.6055	15.6351	31.7435	15.4657	31.006	12.5195	28.8788	12.1588	30.2367	11.6067	29.7658	23.3305	22.1183	21.3328	21.9051	13.838	23.098	6.8855	19.7807	7.36	18.0188	7.4528	15.5099
9.2895	32.2815	16.5139	32.0973	16.2395	30.9987	13.6445	29.1222	12.2978	29.688	11.5318	29.4925	23.3874	20.8676	20.2846	24.1209	14.8316	24.3858	7.2061	20.3698	7.7884	17.6877	7.6363	15.4588
9.2877	31.6685	16.6882	31.8667	17.007	30.786	8.617	29.2375	11.9393	30.0031	10.2932	29.0051	22.312	21.998	20.8941	21.6321	14.5912	23.0516	7.0999	21.617	7.5566	17.8505	7.0364	13.6708
9.2244	31.4514	16.6101	31.4429	16.6041	30.58	8.3808	29.8034	11.5903	29.9696	10.5159	29.0429	24.5937	21.8586	19.5651	21.8519	16.7022	23.9076	7.0877	22.5528	7.4566	17.6121	7.348	14.4681
8.8873	31.6955	16.8432	31.4987	12.3805	30.5165	8.4525	29.2224	12.0157	29.981	11.0067	29.1212	24.0596	22.2259	19.8975	19.1948	14.8049	22.759	7.143	22.2447	7.2775	16.9845	7.5167	15.3029
9.3996	32.6838	15.9433	30.6876	13.7864	31.5307	8.7836	29.7319	11.1627	30.4848	10.5646	29.2746	23.9519	22.293	15.869	18.9778	14.5259	25.2553	7.2202	21.1786	7.4124	15.099	7.2992	14.5592
8.6778	32.6662	14.9508	31.1516	18.1359	30.3704	8.8118	29.2099	11.6052	29.8982	10.3031	28.8156	23.6544	23.6691	18.9483	21.1187	15.1967	23.2681	7.3006	20.9887	7.2537	16.7084	7.3626	14.3705
9.3333	34.7531	17.1669	32.0636	17.2202	29.7273	8.3192	28.4875	12.8959	29.1552	10.8689	29.0763	22.5832	24.4662	18.9216	22.1049	15.3032	22.6106	7.2741	20.6994	7.2033	13.7073	7.361	14.0065
9.1796	33.8977	17.1145	30.879	17.342	30.7855	8.7552	28.8213	13.8849	29.85	11.0057	29.9681	23.1721	23.3648	20.4249	21.094	15.7953	23.0031	7.0156	19.6391	7.5403	13.5796	7.4944	14.7004
8.6905	33.5186	18.1483	31.1594	15.6791	30.7739	8.8184	29.3784	15.0221	29.2669	10.7733	29.8712	23.4328	22.364	19.0649	20.1054	16.0427	23.8621	7.1442	19.2845	7.6855	13.7297	7.2825	14.2992
8.5199	34.1265	19.6133	31.5296	14.7162	30.5419	9.4106	28.9471	13.1691	29.4405	10.2531	29.7285	22.884	22.2809	20.7878	20.8945	15.2841	24.7684	7.0473	20.3424	7.5274	13.3471	7.0068	15.3116
8.831	33.788	16.715	30.8858	16.6756	30.3628	8.7552	28.8763	12.4522	29.5183	9.4104	29.705	21.4468	22.4744	18.8487	19.7707	14.7927	23.5884	7.4899	20.3864	7.29	15.7596	7.2979	15.9658
9.1498	33.9628	16.5099	31.6231	16.5649	30.435	8.6166	28.3016	11.0652	29.5192	10.5338	29.8435	21.7492	23.3846	18.864	20.1445	14.1401	23.3021	7.315	20.4628	7.0125	14.58	7.5779	16.6642
8.7458	33.5636	17.1212	31.7098	16.8494	30.6306	9.4183	28.6891	12.4981	29.1357	11.0509	29.8649	22.1634	22.6328	22.9381	21.5718	13.9935	24.3297	7.3793	21.317	7.7108	11.3254	7.4323	16.7621
9.5593	32.9195	17.7211	31.1073	13.3261	30.7653	10.3255	29.6867	10.2905	29.4026	10.9087	29.0131	21.8712	22.2446	22.4251	20.342	15.7368	23.8364	6.9448	22.7364	7.4236	11.4315	7.7651	14.3972
9.3963	32.7953	17.3562	32.4394	17.0143	30.9799	8.1289	28.511	10.8898	29.1591	10.9658	29.2384	23.9752	22.2551	20.5096	22.1898	16.4576	22.268	7.2917	21.5099	7.7057	14.7898	7.4126	14.4356
8.8707	32.5658	16.9308	32.7526	15.9325	29.8023	9.1103	29.5329	11.5781	28.8149	10.8472	29.5474	23.2379	22.9197	18.7205	23.1561	17.9748	21.3454	7.4774	21.8013	7.6166	14.954	7.7437	15.0721
10.116	33.6868	19.3446	32.6017	16.3108	29.9004	9.097	29.4902	11.7303	28.347	11.3042	29.9811	21.3248	21.5868	17.9254	22.0104	18.7636	22.2029	7.3514	21.3411	7.6765	12.8611	7.0496	16.2067
8.6595	33.6533	17.293	32.0468	16.8118	29.3156	8.6221	29.8673	12.6658	28.5787	11.441	29.6788	20.3367	22.4998	18.961	22.8192	18.6033	23.407	7.7255	21.9161	7.8368	12.9097	7.8918	15.339
8.7325	33.163	18.9539	31.813	16.5423	30.0946	8.7763	29.279	10.781	28.7034	9.3184	29.4026	20.2765	21.9764	20.3203	22.6032	21.9293	22.7874	7.4146	19.7615	7.4252	14.6712	7.651	13.214
9.4398	33.6772	15.8072	31.5943	16.7636	29.6865	8.4287	28.9809	11.3597	28.6995	9.3042	29.3372	20.7443	23.4717	19.6699	21.7756	20.0267	22.3926	7.0204	21.2609	7.6483	13.4329	7.6049	13.2768
9.6402	33.7194	14.9285	31.6308	17.3056	31.0291	8.9977	29.1548	11.4903	28.7416	8.8355	29.0492	20.5629	23.5529	16.0123	22.1632	19.9648	23.0934	7.8813	20.642	7.7342	13.7744	7.7308	13.2835
9.8867	34.1619	14.6956	31.2617	16.2815	29.037	8.4495	28.7498	12.2106	29.6037	9.3419	28.6106	20.2932	22.1862	15.8202	20.7507	21.2531	22.9631	7.6966	18.2937	7.7535	15.3639	7.616	13.6404
8.7427	31.3709	15.5578	31.4445	14.6787	30.0751	9.1142	29.4428	11.634	28.6147	10.0847	28.4843	20.9035	20.0104	17.0366	21.5434	24.1043	24.4084	7.1211	20.8336	7.5622	14.5833	7.1654	14.1769
9.3204	31.9595	15.2264	31.947	12.8647	30.1766	8.7413	29.2267	12.5188	29.4029	10.1179	28.5176	21.2325	21.2771	18.697	22.5859	22.9881	26.3366	7.5108	20.9647	7.548	15.1561	7.5312	13.512
8.5177	33.5066	15.4329	33.3756	13.1057	30.5704	9.1042	29.347	12.5348	28.321	9.9759	28.6346	20.1411	22.2422	17.256	23.4464	22.7388	26.0772	7.1599	18.3186	7.8341	14.4705	7.6729	12.2612
8.8704	34.2883	15.3395	31.7849	13.1786	30.1168	8.7247	29.4938	11.6484	29.1657	10.1538	29.0978	18.9891	24.3161	19.5508	22.263	22.0504	23.5045	7.1292	19.779	7.72	13.9353	7.4074	11.8898
9.0624	33.8857	15.1765	32.6351	13.0565	29.5187	8.4807	28.8125	10.6663	29.7778	9.9236	28.7053	19.7886	22.8178	21.3747	24.2051	23.6317	23.8519	7.3275	20.3047	8.0597	14.4677	8.01	13.0318
9.2041	33.5471	16.5048	32.4875	13.1227	28.7686	9.5676	28.4351	10.1231	29.8803	10.1597	28.9335	19.8077	23.7062	22.9942	24.3201	23.3965	24.0277	7.0745	21.7589	7.8018	16.091	7.96	12.5129
9.3288	32.1848	16.266	32.0465	14.6773	29.3179	8.4565	28.9786	11.9223	30.2346	10.5971	29.1542	20.8847	21.5935	21.1787	24.7777	21.9986	24.8795	7.4966	21.6659	7.4198	15.0664	7.8824	11.2372
8.816	34.0629	16.0596	32.1492	12.9983	29.2215	8.8413	28.8117	10.7366	29.8273	10.3821	28.6787	20.3613	24.5058	19.8184	23.7673	22.2246	24.9346	7.3109	20.6155	7.6546	15.9326	7.6027	12.3538
8.7938	32.5503	14.4967	32.4979	13.6337	30.3328	8.6498	28.83	9.3745	28.2066	10.4476	29.1602	19.5203	23.0582	20.5383	22.4524	20.423	26.2154	7.1589	21.2878	7.4691	16.1699	7.5801	12.7536
8.9291	34.1764	14.1488	32.285	14.1912	28.1264	9.4406	28.7535	9.8725	29.666	10.5274	29.0226	18.8542	23.9777	19.7913	22.3997	21.0466	25.3904	7.0918	20.4881	7.571	16.621	7.3637	14.8738
8.9376	31.8179	14.2681	31.0806	13.2983	28.4901	10.2999	29.4683	10.2386	29.119	10.4045	29.6361	17.2949	21.3256	20.1686	21.5708	21.1711	25.3847	7.0839	21.5784	7.5983	15.8482	7.8826	14.4904
8.8321	32.1967	14.9495	32.1282	13.5623	28.2674	8.5347	29.2123	14.435	29.0479	9.8934	29.8285	19.7363	20.8081	20.5268	19.2264	22.9378	25.1882	7.4498	21.9321	7.6023	12.3416	7.7046	15.0911
9.3458	32.9746	16.2277	32.3009	15.5854	29.7852	8.425	29.7589	12.8985	29.9883	10.5796	29.8303	18.8093	22.9944	18.5861	21.526	20.8516	24.0667	7.1477	23.3106	7.9493	14.1957	7.872	14.474
9.1413	31.8812	16.2624	32.2932	11.0679	29.7992	8.9406	29.7752	12.9671	29.7481	10.0592	29.2188	18.6119	21.5343	21.211	21.2588	20.8705	24.4389	7.3978	22.8895	7.4734	14.766	8.0051	14.3667
9.0918	31.9611	17.0558	31.8212	12.7931	30.7488	8.4453	29.1053	14.3539	29.2693	11.261	29.6327	20.4293	21.4396	19.4201	20.698	21.1036	24.8051	7.2702	21.5667	7.6286	13.9932	7.4832	14.1803
8.5989	31.4329	15.5726	32.5825	12.1365	30.4674	8.2783	29.1741	15.4591	29.2489	12.2855	29.537	19.0124	21.8545	18.3843	22.1984	21.7802	24.0417	7.6553	22.7609	7.7956	14.6526	7.9032	14.4093
8.8965	31.8688	16.6753	32.4909	12.3208	29.8967	8.8312	29.4725	14.5683	28.5468	11.1289	29.5329	17.9574	21.1613	21.2811	21.3028	22.7921	22.8316	7.4561	21.9435	8.2795	13.5231	7.641	15.4344
8.9792	31.3615	14.5571	32.3513	12.6921	29.2739	8.5346	30.1891	15.1309	29.3485	11.7677	29.5501	19.3097	21.789	19.3995	20.7728	23.0673	24.0662	7.5995	23.3854	7.6407	13.897	7.5463	15.3392
8.3008	32.085	14.8335	31.8001	12.3227	29.2242	8.4241	29.6068	13.3307	29.3009	11.6668	28.9407	18.978	24.3226	21.7573	22.211	24.9367	24.0046	6.9013	22.7867	7.6428	14.9317	7.328	14.7915
9.1502	32.8298	16.1401	32.0867	9.1847	28.5376	8.7532	28.831	10.855	29.859	11.9661	28.8061	18.9978	22.6059	21.7232	20.5959	25.1171	23.0434	7.1653	21.3773	8.0064	15.3683	7.4859	15.023
8.4348	33.0684	15.2424	33.2861	9.0982	29.1013	8.3291	28.9099	11.819	28.8805	11.9028	29.1121	19.5275	23.4249	21.255	23.4785	22.6105	23.9791	7.632	20.1748	7.798	18.4477	7.3046	15.7551
8.8813	32.3438	16.3028	32.5543	12.7307	30.5392	8.7285	29.0409	13.1469	29.4157	11.0135	28.574	20.1375	22.752	21.1351	22.4514	20.707	23.736	7.0103	19.5216	7.6624	16.9994	7.3949	14.3985
9.0484	32.2622	13.2156	31.6498	11.9905	30.2101	8.4842	29.7486	12.5235	29.9034	11.6086	28.9171	19.856	21.5183	20.2423	20.3262	18.1079	24.6647	7.0851	21.8581	7.5995	17.4999	7.4446	14.9902
8.4162	32.3098	13.9783	33.0441	13.3788	29.6061	8.3404	29.0038	12.6808	29.3778	10.873	29.1936	19.0266	20.484	17.318	20.3811	17.8164	22.5393	7.5373	19.88	7.696	17.0863	7.009	14.2671
8.4445	31.5369	14.3865	31.597	12.3814	29.4124	8.9007	29.7709	14.3473	30.8564	10.3754	28.8996	17.5966	22.3756	15.0136	18.6543	19.939	24.7069	7.3147	22.1786	8.076	16.494	8.1981	15.0074
9.2654	32.5415	14.1438	31.967	11.6685	31.4122	8.8594	29.5667	15.1606	29.2045	10.0501	27.9479	18.0922	21.8205	16.9091	19.2985	20.1968	26.0342	7.0248	21.5569	7.3411	17.1087	7.6289	14.2019
9.2006	31.2049	14.1088	32.4525	11.9351	30.5712	8.6348	29.5667	16.0789	30.0771	9.616	28.3222	17.7661	21.4359	16.8932	19.4294	19.4624	24.3778	7.0189	22.9877	7.737	17.0958	6.8105	14.6848
8.6077	31.9492	12.8329	32.7032	11.1928	31.0349	9.281	29.577	17.6903	28.7165	11.1621	28.8037	20.9394	22.0921	16.949	21.469	19.9249	23.9949	7.4233	22.9707	7.8372	14.552	6.8688	13.6329
10.1046	30.967	11.134	32.4823	13.2823	30.3324	9.4486	29.5463	15.1012	30.5028	10.4145	28.6744	21.1574	21.003	15.6269	20.6336	18.6722	26.1931	7.0373	22.7669	7.5513	16.6586	6.9855	13.7636
9.0269	32.3032	11.2414	32.1	12.8978	29.5625	9.3995	29.6829	20.1089	29.851	11.3114	29.0297	19.9701	20.8935	15.0454	20.9359	19.6484	25.0577	7.4805	21.0614	7.6177	16.2129	7.1045	14.1808
8.5447	31.2936	11.0895	33.3157	9.9302	29.3539	8.6951	29.7446	21.0771	29.7431	11.0404	29.4369	23.0137	19.8956	16.4822	21.566	22.8373	24.4093	7.1206	21.8964	7.3758	15.2824	7.3339	14.163
8.4957	31.5027	10.5155	32.0038	13.9867	29.4328	8.5642	29.8906	21.4055	29.3315	10.6468	29.6154	22.3626	20.2996	19.8628	21.7144	23.4201	24.2685	6.9868	20.9056	7.5564	15.4933	7.4313	15.5457
8.7087	31.8583	11.3414	32.4907	13.1172	29.3021	8.6236	29.2787	19.4058	29.4718	10.0031	30.0516	21.0181	20.9394	19.2306	22.7219	23.3173	23.2333	7.473	23.2043	7.7772	13.7887	7.7719	14.7809
9.3496	32.1925	12.4739	32.1671	12.3039	27.6616	9.635	29.6882	19.8644	30.0537	10.4236	29.5196	22.7466	22.949	19.9971	23.4238	24.0755	23.0081	6.91	22.7097	7.4496	16.4887	8.3533	12.5887
9.4164	32.2096	11.2572	32.8539	12.3024	28.258	9.0026	29.7348	20.8979	29.2495	10.3477	28.9358	22.4592	22.7163	20.0204	24.0965	25.0076	23.7797	6.8803	21.2959	7.3887	15.6438	7.7255	11.7798
8.5859	31.4038	10.1551	31.8481	12.1412	30.8476	8.0703	29.7208	22.5883	29.1834	10.7965	28.3867	22.0964	20.3246	19.2636	20.9449	23.605	24.9443	7.3874	21.1136	7.3135	15.3719	7.8896	11.0926
8.3472	32.3703	9.0409	32.476	11.4657	29.7697	8.5917	29.6152	21.5708	29.4063	10.7728	28.6396	20.5768	21.702	19.974	21.4317	25.2349	24.1759	7.3371	21.2283	7.5605	16.5671	7.5735	11.7344
8.534	32.099	9.2986	31.6409	11.3353	29.2842	8.6509	30.5088	22.3591	30.4455	11.2887	28.7749	20.1236	21.3493	19.7004	22.2772	26.3703	25.1685	7.8931	23.1807	7.4187	16.7826	7.1442	11.3807
9.18	33.2735	9.0854	32.6438	9.543	29.4577	8.042	29.0442	20.4994	29.2582	12.2569	28.5451	20.5134	22.2629	22.9214	22.7626	25.5633	23.8258	7.2808	22.2446	7.6163	16.235	6.8435	11.41
8.6312	32.6692	8.614	32.384	12.8999	28.2117	7.7788	29.3347	21.8931	28.7966	11.0125	28.4687	20.5783	22.223	22.9594	23.7315	25.5086	24.9659	7.3652	22.6671	7.6663	16.0762	7.412	11.473
8.6726	32.0528	10.0175	31.8088	13.1625	29.6501	10.3842	30.0617	22.8392	29.1854	11.2642	28.487	18.4201	20.6629	22.0213	22.4467	24.014	25.3584	7.3418	22.8925	7.8992	16.2192	7.1019	11.7771
8.9054	31.7139	8.4607	32.9919	14.9777	29.7493	9.6717	29.709	23.3145	29.3844	11.0219	29.2818	17.7441	21.4705	24.1235	24.8055	24.4149	24.3666	7.4691	21.0965	7.3907	16.2779	7.2521	11.6869
8.935	32.5117	8.9794	33.4965	13.3061	29.242	8.8664	29.9276	21.7645	29.6952	10.4282	28.5975	18.005	22.4463	23.7982	24.5354	23.0346	23.8282	7.5231	21.9409	7.4949	17.9192	7.4737	11.4504
8.7288	32.1003	8.9376	31.6649	13.4836	28.0697	8.4767	29.5573	22.037	29.207	10.4922	29.0	17.2901	20.4715	23.7869	21.486	19.9571	23.0157	7.2841	21.4697	7.1954	15.7519	7.6092	11.1596
9.0803	32.3263	8.4334	32.4889	13.5795	28.1724	8.508	29.8284	23.8783	29.0105	9.8005	29.8235	19.2792	20.5894	24.9048	20.6371	18.2738	23.4366	7.1769	20.5043	7.5237	16.206	7.4275	10.6548
9.1074	32.0032	7.7555	32.2904	13.0137	29.735	8.6966	30.2316	20.5865	29.6496	10.8023	28.4306	19.7317	20.3177	24.6896	21.2448	20.2066	23.9155	7.4291	22.6012	7.5764	16.8078	7.2003	10.8731
8.9538	33.4378	8.4736	32.4029	13.6679	28.4329	8.7227	30.0686	19.569	29.0581	10.126	28.4149	18.5616	21.8678	21.7265	21.95	20.3094	25.259	7.6305	22.711	7.6334	16.1436	7.4422	11.4045
8.9486	30.7694	8.5647	32.0858	15.577	28.5213	9.2224	29.827	14.1779	29.7266	10.3245	29.1215	20.5518	19.3638	22.9506	21.5729	19.85	23.9867	7.326	22.6162	7.068	15.9836	7.4015	12.7502
9.4261	31.7909	8.0784	32.0286	15.5242	28.2562	9.4371	29.7846	14.1834	30.043	10.2187	28.8204	20.8223	20.9516	22.1791	20.9153	18.5506	24.3911	7.4552	22.2235	7.5122	16.8726	7.0618	12.68
9.1916	31.9417	8.4781	33.036	11.4365	28.114	9.8279	29.774	14.6843	29.3102	10.3153	28.6347	19.3998	21.8512	24.302	22.8824	18.8282	25.521	7.351	22.0762	7.1915	16.1204	7.1766	13.2998
9.103	33.1656	7.9302	33.0909	13.3533	28.0348	8.9372	29.9827	17.2436	29.3553	10.4054	29.2362	19.5463	22.6964	27.4992	23.6254	21.2928	24.4539	7.554	22.1542	7.6551	14.9792	6.9532	12.2449
9.303	32.1809	9.1065	31.5384	13.9989	27.6643	9.7989	29.2943	13.6352	30.3804	10.4069	29.383	20.6982	21.6218	27.2134	21.212	20.6042	24.1967	7.3432	22.5663	7.7002	16.7028	7.27	12.0222
9.2581	33.1004	8.5799	32.1197	12.8709	27.9283	8.9048	29.3297	13.2036	28.9333	10.2166	28.0856	19.6974	23.0165	25.9592	22.5803	19.7438	23.2324	7.0194	23.224	7.4013	14.9567	7.0589	12.2548
9.2318	32.864	9.0373	31.772	13.2768	27.7633	8.8371	29.0591	15.8603	29.8823	10.8996	29.1721	19.8818	22.669	24.9717	22.3284	21.6623	24.4149	7.1892	22.207	7.7866	17.3641	7.1398	14.3217
9.2077	32.6595	9.3111	31.7317	11.0496	28.6235	9.3625	30.1929	16.0907	30.4712	10.6326	28.0163	17.2937	23.0112	23.978	19.8754	19.8705	23.8898	7.2098	24.2381	7.7568	16.4986	7.4672	11.1309
9.5723	32.9174	8.9809	32.4329	10.8639	29.4665	9.0989	30.0787	13.7005	29.4805	10.3019	27.9824	17.7743	23.2086	22.8903	21.5579	17.2079	23.2619	7.1151	21.6781	7.7832	16.1517	7.3652	9.3997
9.6936	32.423	9.3331	32.547	12.2893	29.9345	8.0846	30.2648	15.03	28.6085	10.3107	27.4867	19.6992	22.8155	25.9869	20.8415	18.6793	27.1131	7.5426	22.4731	8.0438	15.4719	7.0408	10.5091
8.7363	32.2055	8.7103	32.3429	11.9128	29.6982	9.0219	30.1722	13.3226	29.2215	10.8333	27.698	17.5748	20.4878	23.5539	21.178	20.7947	24.0438	7.2673	23.9351	7.9256	16.4695	7.1158	11.1351
9.0185	31.5182	8.6683	32.2628	13.6518	30.1075	8.6704	30.73	14.6806	28.9774	10.3246	28.3198	21.2474	19.5291	24.3194	20.8249	20.271	23.5036	7.1307	23.8484	7.5404	15.3873	6.8093	10.3143
9.5045	31.8988	8.8204	32.1301	12.8417	30.8361	8.9747	29.6602	14.4802	29.0789	10.5457	27.5454	20.2613	22.3389	22.1276	19.9561	17.516	21.7427	7.2809	22.6261	7.9678	16.9997	6.7134	9.7814
8.6462	32.948	8.5672	31.1227	11.9825	29.3843	8.5929	29.6237	13.4523	30.4377	10.4305	27.8414	21.2878	22.9252	23.3199	20.3363	17.1778	21.5851	7.0665	22.5677	7.6104	18.3361	6.979	10.6649
9.9048	32.9259	10.0047	31.9209	12.7051	30.7127	9.0172	30.2543	12.5005	30.2135	10.1365	27.8588	20.7037	23.0469	21.2366	20.2636	17.8952	22.1676	7.2954	23.8819	7.7745	16.249	7.5504	10.659
9.7217	34.8555	9.5338	33.1262	12.7087	30.8679	8.9995	29.2824	14.3816	28.8376	10.0689	28.1989	19.7753	23.9943	21.9561	22.4925	16.3015	22.4708	7.2323	20.5827	7.9926	14.9008	7.2774	10.5335
10.3172	32.4571	9.2791	33.7435	11.8557	30.8642	8.5972	30.3028	11.2395	28.4418	9.8948	28.7279	20.0771	21.458	21.7628	22.9768	16.0891	22.8116	7.212	21.3494	7.3408	15.7778	7.0406	10.7872
9.1945	34.4649	8.4921	33.0867	11.5505	29.7476	8.6084	28.3935	11.3022	29.5114	10.2579	27.5941	18.144	24.0237	18.2958	22.6446	18.549	22.4224	7.1117	19.6291	7.415	16.0849	6.8386	10.4924
9.0747	33.358	8.3407	32.3188	11.5005	29.2929	8.7024	29.6143	13.0317	29.9898	9.9172	28.4823	22.3846	24.4896	19.7151	22.682	17.95	21.5618	7.1655	22.7558	7.3392	15.5192	7.2408	11.3603
9.2273	33.2196	8.3409	31.8348	9.6213	29.6428	9.1242	29.1617	9.1566	29.3907	10.8917	29.1239	20.5765	22.9897	19.1814	22.8047	17.1055	22.4602	7.3158	23.9436	7.2897	15.7247	6.8563	12.058
8.6229	32.5963	8.4962	32.529	11.6348	29.6284	9.79	29.2791	9.0348	30.1521	11.6487	29.0536	19.9243	21.3536	21.2682	20.3349	17.9935	20.9913	7.2277	22.9059	7.5256	15.7472	7.0871	12.4853
9.2314	33.1489	8.683	31.7377	11.7494	29.8009	9.0838	29.3168	8.7654	29.5174	10.1805	28.7848	20.6067	24.222	20.2235	20.9291	18.3234	23.3422	7.3585	21.2647	7.2571	15.6654	7.1969	12.3278
9.4346	33.3031	8.56	32.508	12.4395	30.093	9.5037	29.1719	8.6791	29.3307	11.8165	27.5275	19.244	23.7644	18.783	21.7407	19.4495	23.1801	7.5587	20.6213	7.6659	15.8824	7.3594	12.2551
9.7606	34.285	8.4813	32.0061	12.1463	31.0012	9.2764	29.3019	8.2096	30.0492	11.7123	27.9869	20.3941	24.2273	20.0654	22.5724	19.7967	23.5797	7.4927	19.972	7.9241	15.8209	7.1769	12.2605
8.961	33.2939	8.7824	32.3461	11.0234	29.6573	9.2994	28.8847	8.3752	29.544	12.5516	28.0543	21.9369	24.1913	21.6228	21.726	19.7388	22.6122	7.3529	20.5696	7.9315	16.4865	7.1842	12.1889
8.7311	34.0422	8.2244	33.6045	10.9308	30.2742	9.8328	29.3534	8.0127	28.6127	11.9384	28.9995	18.9101	23.8535	20.6036	21.68	19.2963	22.9979	7.218	19.839	7.6445	15.9909	7.5701	11.7044
9.9789	34.1916	8.0795	32.1838	11.3577	28.7107	8.7184	29.1239	8.1651	29.1885	10.3982	29.0435	19.2582	23.3737	22.0758	21.1653	18.5873	21.2459	7.2654	19.293	7.6392	18.082	7.3176	11.3319
8.9268	32.9218	8.6619	33.7841	11.8913	29.5668	8.4913	29.6987	8.8038	28.603	10.1363	29.3703	21.0264	21.7436	21.7489	22.9038	18.6772	23.268	7.4086	19.5367	7.7638	16.9124	7.4717	12.2766
8.9127	32.7331	8.1582	33.0247	11.6482	28.1318	8.6422	29.1276	8.0184	29.4491	9.9017	28.8197	19.9453	22.2549	22.3981	22.3712	21.6056	22.2615	7.6211	19.0049	7.6771	17.8855	7.3689	12.3348
8.5864	31.8516	9.047	31.965	11.3147	28.969	8.3192	29.4762	8.1736	29.7985	11.0088	29.5935	18.845	20.4659	23.7189	21.2667	22.2074	21.2925	7.863	19.7907	7.729	17.7879	7.1061	12.0815
8.7957	32.6311	8.8189	31.985	9.5266	27.7035	8.5491	29.0761	8.3617	30.1045	10.6905	29.0318	19.5436	22.1304	23.2055	21.2254	21.0891	21.6267	8.5085	17.5701	7.5203	18.2053	7.384	12.5834
8.968	32.6548	8.4402	31.5327	11.5553	29.413	9.7806	29.7265	9.1187	30.1765	9.8584	29.1278	18.8179	22.0057	22.3407	20.0118	19.3675	21.5452	8.0201	18.0224	7.7047	18.7611	7.486	12.4572
9.3815	30.8558	8.5707	31.9636	9.3291	28.3063	8.6	29.7612	8.3481	31.125	10.2117	29.3817	19.6915	20.3498	23.7758	19.626	22.443	22.7995	10.1084	17.9265	7.8461	19.3353	7.25	12.1514
9.044	31.3458	8.418	31.1082	9.9431	27.2288	8.7987	29.5079	8.8746	30.1068	8.5874	29.3664	21.1553	20.0216	23.064	20.1208	16.789	21.0407	9.5999	19.7003	8.0774	18.4341	7.1385	12.3642
8.9431	30.2031	8.7033	30.1487	10.7174	29.1836	8.4258	29.4095	8.6678	30.2811	8.7902	29.1525	22.0102	19.3911	24.5981	19.0314	17.0337	21.607	8.1459	18.9792	7.8959	18.8377	7.0823	12.4416
8.5952	32.989	8.6383	32.073	9.2711	29.5093	8.6618	28.6203	8.6668	30.4221	8.5433	29.3122	20.3707	22.9658	24.1195	21.4436	19.24	22.8544	10.7606	18.0465	8.2008	17.572	7.3001	11.9401
9.3865	32.6533	8.2581	31.9929	11.3322	27.2944	8.2422	29.4429	8.5019	30.4544	8.4561	28.8974	21.0983	22.1518	23.6192	20.9814	19.5518	22.763	9.5423	17.1113	7.5139	17.1996	7.0665	11.4504
8.8635	31.9729	8.764	32.6218	9.4675	24.4618	8.7075	29.5176	8.8022	29.5497	8.8442	29.439	21.5533	22.1423	27.245	20.572	20.3122	21.9568	9.4697	17.3899	8.0176	16.8979	7.6534	11.5845
8.2417	31.6569	8.6446	30.8652	10.7723	26.8616	8.9173	29.7291	8.6688	29.8987	8.5312	29.359	22.179	19.1517	25.7708	19.0674	20.9532	20.7152	10.3838	18.0898	7.7147	17.6702	7.508	12.0097
9.6572	31.64	8.4472	31.4826	11.0925	27.2704	8.4136	29.8191	8.4194	29.6143	8.3839	29.7872	20.8645	20.7575	24.244	20.779	21.7787	20.3316	10.2795	17.846	7.3894	16.6454	6.9979	12.9981
8.9951	31.4533	8.5448	32.3604	12.3522	28.9201	8.0926	29.0112	8.6866	29.5519	8.9292	29.771	19.9232	20.754	23.4573	21.3799	20.9575	20.7686	10.0732	18.7669	7.7454	16.1667	6.892	13.1873
9.0485	31.3236	8.4646	32.1638	9.5115	30.3891	9.2328	29.2883	8.1999	30.1427	8.3787	29.1498	20.8236	20.9369	21.7639	20.4364	21.1926	23.6351	9.7528	19.5284	7.8101	18.6932	6.9176	12.2432
9.3337	32.4833	8.986	32.743	10.9951	30.01	8.7778	28.6501	8.3538	29.1827	8.6249	28.9549	22.278	22.3949	24.7471	20.4378	17.2393	23.3	10.3995	17.7285	7.897	16.6865	6.8523	11.8513
8.902	32.8527	8.371	32.8978	12.0629	30.5296	8.548	29.1053	9.0829	28.9253	8.1755	28.8414	20.1538	21.4965	23.6629	20.5106	18.0322	23.3187	10.0615	18.3397	7.673	14.4126	7.0726	11.674
9.16	31.8313	8.5021	32.2281	10.7888	30.2124	8.606	28.4949	7.9839	30.0308	8.367	28.208	20.2129	20.7739	24.8139	20.4812	17.0128	23.8192	10.4286	19.0519	7.4268	16.5797	7.0316	11.6358
8.3873	31.6973	9.8248	31.2806	10.728	30.2797	8.7589	28.624	8.4571	29.7508	7.6696	28.6901	22.1267	20.6472	22.7688	19.4151	19.6458	24.0644	9.8784	19.1147	7.726	16.9731	7.0768	12.138
9.0334	31.6482	9.5462	31.5181	11.6834	29.798	8.2837	29.1125	8.1074	29.7576	8.5745	29.2096	20.6225	21.7214	21.1625	19.4425	18.4493	21.9643	12.25	19.8946	7.8156	16.9354	7.367	11.8696
8.5234	30.7024	8.5092	30.9379	11.8317	29.9202	8.614	29.487	7.889	29.0235	8.8688	29.0847	21.2964	21.9888	21.4423	21.2856	17.8632	24.2451	11.8889	21.6496	7.3717	17.0109	7.4465	12.3705
8.3413	31.8422	9.5453	31.9206	8.978	29.047	9.8349	30.0977	8.8773	29.4808	8.7888	28.9177	20.6911	21.9963	23.6947	20.4629	20.9563	24.4724	9.7017	21.1506	7.276	18.9024	7.1956	12.1638
8.8392	32.0629	8.5517	31.8681	9.2278	28.4751	8.1076	28.9564	8.4344	28.8529	9.2843	29.0872	21.1745	21.9795	22.6308	22.0632	19.8082	21.9213	9.2166	19.3704	7.3541	18.1717	7.6026	12.456
9.0269	31.5531	8.8999	31.7241	9.6561	28.5196	8.3074	28.5941	8.5786	29.9677	9.719	28.9679	20.6189	21.8575	22.3365	20.4487	19.9842	22.2154	10.2584	19.3396	7.3243	19.6584	7.1069	13.0627
8.7996	31.788	8.6816	31.7398	11.9196	27.084	8.8258	29.3864	10.2623	30.1485	9.2358	29.57	23.0601	22.592	20.6855	21.0164	17.6059	20.8161	9.97	21.0207	7.827	19.4354	7.0331	13.0498
9.0455	31.8216	8.5245	32.7389	11.8698	28.8898	8.6572	29.3883	10.4555	29.5018	8.8526	29.7521	20.8448	20.5729	20.2722	21.7219	17.9798	22.373	9.1166	20.428	7.2159	18.8694	7.8807	13.1937
9.0997	31.8221	9.0809	31.5481	11.4446	29.1245	8.465	29.2906	10.5225	30.2308	8.9972	30.1443	21.3346	22.3712	22.6483	21.2709	21.4621	21.5751	9.7193	20.7002	7.6731	20.1953	7.4294	12.9049
9.2417	32.5473	8.8466	32.0256	13.698	29.3691	8.6336	30.1274	13.3081	30.3107	8.6432	29.3719	21.084	22.7917	23.5304	23.3076	21.6204	21.0957	9.8705	21.641	7.7549	19.6701	7.3419	12.9152
8.9284	33.1706	8.8907	31.9543	12.7204	28.0642	9.5604	29.5384	14.0812	29.4435	9.6168	29.7181	20.0994	22.5154	24.3048	19.8067	21.8027	21.8458	10.017	20.9676	7.591	19.0424	7.3341	13.1061
9.0292	31.9039	8.9315	31.7188	13.9711	28.6867	8.5585	29.8568	11.5207	29.6431	8.5982	29.4292	21.8707	21.9035	23.1606	19.4549	20.8248	22.7896	9.4577	21.3769	7.6079	19.6075	7.6955	12.1663
8.8424	31.4126	8.7365	32.0841	14.0287	28.4404	8.7562	30.6677	11.4951	29.0309	8.6468	30.1434	22.0495	22.0411	25.0199	21.0492	19.4972	23.2901	9.7728	22.4794	7.6561	18.2596	7.2496	12.1292
9.1533	33.7815	8.6724	31.042	13.1813	28.7612	8.0574	29.7162	12.9939	29.6347	8.82	28.7398	20.7971	23.1116	25.0107	20.504	19.2527	22.6991	10.3423	21.1202	7.381	18.8715	7.2739	11.6271
10.8581	32.5388	9.0343	31.7693	12.6005	29.426	8.4211	29.4185	10.7112	30.0623	9.4116	29.3169	22.6302	22.867	22.8988	21.2949	20.3315	21.6095	10.8018	20.5641	7.7449	20.0456	7.2972	11.5846
9.291	32.7883	8.4594	31.8507	12.8083	29.8588	8.4893	29.5887	11.9791	29.2226	8.3513	29.0283	23.2642	23.2977	23.4132	21.8398	20.03	24.6054	10.5295	20.5342	7.7199	17.1468	7.3085	11.568
9.193	32.5758	8.6293	32.0779	13.6116	29.9116	8.8684	29.7291	9.6719	28.8085	8.5292	29.228	22.3105	21.9886	23.9152	22.4961	19.7558	23.6265	9.66	21.0902	7.4506	17.2681	7.123	12.1647
8.8646	32.1623	8.7568	31.5143	14.3087	30.4861	8.5103	29.1275	9.2221	29.4383	8.3834	28.4257	21.4095	22.6822	23.4442	21.1022	19.9728	23.8024	8.2741	19.8996	7.8142	17.8168	7.2255	11.8496
9.2996	31.251	8.8816	33.0442	13.3425	29.9185	8.3772	29.2375	10.4693	29.9707	8.5484	29.371	20.2633	21.4018	23.0055	22.2025	19.0842	22.979	8.2163	21.0312	7.4876	18.1531	7.2135	11.9726
8.77	32.9438	9.1924	31.6295	13.4913	29.5696	8.8715	29.1387	9.6012	29.575	9.0256	28.8811	19.1882	22.3409	23.4348	23.2505	18.6186	23.269	9.1154	20.483	7.652	18.2085	7.5091	11.8641
8.9458	34.2736	8.4387	31.8736	13.1712	30.3069	9.3788	29.6814	10.2363	29.4234	9.8057	28.7177	20.4742	24.8744	22.6963	22.7919	21.1689	21.3994	8.9278	20.8322	7.1214	17.9369	7.3894	12.062
14.2381	34.2579	8.1762	32.0919	13.9396	29.818	9.293	29.2256	10.5602	29.3027	8.9444	29.3746	21.0207	24.0757	22.3073	20.6819	18.6101	23.1618	9.1169	21.1264	7.4089	17.3393	7.123	13.4085
12.5967	33.1241	8.2811	31.674	14.2578	31.4226	8.3136	30.2438	11.6691	29.5162	10.0711	28.6272	23.748	22.8901	21.4526	22.3534	20.5983	23.3731	8.4828	20.8489	7.7539	17.7946	7.2845	13.1489
14.3317	32.6928	8.4485	31.4822	13.8008	32.2039	8.7166	29.9241	10.4294	29.4272	10.2584	28.4396	22.5233	23.019	21.8586	21.2041	19.7505	24.4911	8.4004	20.77	8.2449	18.9719	7.1483	12.3466
13.0251	34.1313	8.7461	32.29	14.9803	30.2182	9.2534	29.3654	9.723	29.8892	9.5359	28.5315	21.4629	23.2104	21.5701	22.6043	18.0194	23.2648	8.1973	20.5072	7.8988	19.0209	6.7854	11.6011
13.6664	34.2796	8.4376	31.7517	13.8649	30.341	9.1204	29.1469	9.4754	29.5252	10.2358	28.5751	19.0053	24.6113	17.8763	21.7046	19.7121	22.561	8.4402	19.979	7.685	18.1798	7.6656	11.0171
11.7792	33.9956	8.8503	33.1137	13.9428	31.2417	9.1088	29.1122	8.9597	28.3481	8.2887	28.0715	21.7121	24.2074	21.0453	23.7498	21.1165	23.1489	8.7977	19.7256	7.4176	17.5078	7.3016	11.3537
14.033	33.3714	8.7177	32.7141	13.1269	31.3606	9.1085	29.2115	9.1494	29.2045	9.5647	28.4426	22.4344	23.1743	21.6482	23.0607	21.9388	24.4454	9.4186	21.0152	7.7193	18.9451	7.5112	12.0939
8.5254	33.9102	8.3645	31.7532	14.785	30.8041	9.2513	29.2775	8.5001	30.2448	8.6848	28.5419	22.3383	25.6578	20.8466	23.1015	20.2819	22.7741	8.7374	20.8307	7.5694	19.7496	7.8193	11.4295
8.6298	32.9763	8.6842	31.9598	12.878	31.5345	9.3142	29.6403	8.3927	29.8601	10.2593	28.832	21.5709	23.2232	23.2047	22.2827	20.1298	23.2145	8.0585	21.2328	7.2304	20.7011	7.5533	13.0147
9.3405	33.9197	8.5645	31.9374	12.6175	30.706	9.0763	28.9305	8.7657	29.1168	10.1372	28.4707	18.6088	24.5406	21.7323	21.7594	20.945	23.389	8.3985	19.6168	7.6237	19.7496	7.2778	11.036
8.8098	33.1269	8.5605	32.1747	12.9495	30.9564	9.5629	28.9802	8.8404	29.357	10.6165	28.6567	18.5114	22.1375	22.4238	22.6495	21.3719	23.7365	8.5662	19.8151	7.6772	19.8635	7.6343	12.2861
8.8944	31.7568	8.274	32.1863	12.2777	30.7108	9.124	29.2893	7.9723	30.0183	9.5888	29.19	20.1216	21.49	21.5837	23.6437	19.3445	22.6377	9.2151	19.7193	7.6213	19.5617	8.1817	13.5098
8.9221	32.066	8.3521	32.543	12.8963	31.0321	8.2785	29.1719	7.8163	30.2926	8.4603	29.8256	19.791	21.5263	20.8802	22.1622	23.8961	22.9658	8.9527	20.036	7.6791	19.2691	7.1201	12.9568
9.0876	31.0757	8.4707	31.0165	12.6215	31.1561	8.3393	29.9224	7.8257	29.9642	8.0936	28.8554	21.8062	21.3686	22.4333	20.9246	22.7569	23.0044	8.723	20.5456	7.3352	18.46	7.2935	12.8186
8.6269	31.0549	8.3429	32.2939	13.1879	31.1115	8.2828	30.1574	7.4297	28.5547	8.6565	29.056	20.2798	21.9894	23.0718	23.7426	24.2369	22.9055	9.9454	21.1638	7.8099	15.6504	7.0295	13.0555
9.1878	32.7185	8.5589	33.0236	12.4896	30.3854	8.8087	29.4036	8.2651	29.2021	8.2438	29.4512	20.7946	21.8789	24.4402	22.9782	23.6908	21.7664	7.9999	20.7264	7.4332	16.1526	7.4515	12.9382
8.8808	33.0538	8.3269	33.1095	13.1191	31.3278	8.6588	29.8049	7.8142	29.3861	9.505	28.9016	20.7925	23.2887	22.9153	23.2406	25.4068	24.0894	9.3697	21.0057	7.4311	16.1256	7.3609	12.1434
9.1403	32.2465	8.3557	32.6478	14.4329	30.8966	9.4195	28.7762	7.6801	29.5735	7.8603	29.1357	21.737	23.329	21.9609	23.6189	25.7009	23.0922	8.9374	20.737	7.1844	16.8909	6.9737	12.0924
9.2373	32.7696	8.6475	31.6987	13.8218	30.5653	8.5709	29.0336	7.9622	29.9526	8.0002	29.3228	21.0282	24.821	21.5535	21.0096	25.2922	22.6721	9.68	19.5966	7.5412	16.7227	6.8957	12.8447
8.8354	33.7038	8.5429	31.4297	12.6602	31.7758	8.7265	28.5584	7.556	29.8243	8.3549	29.125	22.8757	26.8727	23.3602	21.7704	23.5968	23.0609	9.5479	17.6362	7.8024	17.4323	7.491	12.1046
8.3599	33.288	8.4587	31.5705	13.9315	31.8046	8.576	29.0633	7.5892	29.8506	7.6744	29.2704	23.0616	25.7417	23.8557	22.8485	25.3479	22.5921	9.9405	18.1217	7.6927	17.3243	7.8039	13.4717
9.3079	32.4249	8.2496	32.5594	12.4314	32.4173	9.331	28.9277	7.93	28.3872	7.8134	29.0355	22.0742	24.0058	23.4972	22.2233	24.7585	23.6992	9.4256	19.1535	7.4916	15.8706	7.3231	12.8782
9.0528	32.5455	8.4678	31.2026	10.5015	32.0538	8.628	28.9042	7.7948	29.1829	8.3585	29.0807	21.1772	24.6317	23.4028	20.1903	24.978	22.6327	8.4317	19.9844	7.8082	15.054	7.7203	12.9006
9.1432	33.3514	8.8666	32.5824	12.9227	31.9523	7.9592	28.821	7.8296	29.3106	8.3754	28.7151	22.4772	24.1479	23.984	20.9607	21.2236	23.9097	8.2535	18.884	7.5413	16.6813	7.1511	12.4445
8.7952	32.5952	8.4825	30.9134	12.0656	32.6991	8.681	29.35	7.7712	29.4623	7.9371	28.5197	19.5949	22.6739	22.5306	21.3704	16.6384	25.4873	8.8086	19.0157	7.8853	18.2575	7.3919	11.8652
9.6149	32.4419	8.2143	32.1098	13.0513	31.7974	8.8294	28.8975	7.8774	29.2997	8.0099	29.1904	20.2587	23.4789	23.4735	22.5731	19.8933	23.9998	8.2189	19.0211	7.7514	16.2287	7.2888	11.8501
9.1601	31.2335	8.2625	31.5486	14.5028	31.3232	8.5539	29.2735	7.7222	29.3385	8.2699	29.6562	19.021	21.3021	24.1155	21.7578	18.4228	23.4751	9.1587	19.7689	7.3954	16.2642	7.6743	12.638
9.0099	31.7435	8.2291	32.2854	13.4643	30.9348	8.7136	29.1207	7.5873	28.8559	7.9174	29.0434	20.2774	21.7821	21.5018	21.0608	18.5361	23.2596	8.7356	19.5138	7.6265	15.5175	7.0135	12.7101
9.2658	31.9953	8.6218	33.0716	12.2832	31.3707	8.3258	28.7375	7.7187	28.6466	8.4667	29.174	19.7547	22.1336	22.4322	20.9204	21.1597	22.6701	8.5326	19.8623	7.7207	13.9012	6.9925	12.9565
8.2901	31.4457	8.3727	33.1182	14.1819	31.7441	8.7864	29.4308	7.5371	28.304	8.054	29.3745	20.9018	20.6932	20.8891	21.7468	20.3767	23.6899	9.2703	20.1755	7.6344	10.8645	7.2662	13.3441
8.7022	31.3444	8.7813	33.2006	14.1553	31.6965	8.5651	29.3238	7.492	28.6222	8.186	28.5611	21.0499	20.4452	23.2291	22.1684	17.9945	23.7522	10.6088	20.4136	7.5929	14.7571	7.6643	12.8748
8.5503	31.1782	8.5552	31.8927	14.0233	31.2156	8.6215	28.5714	7.3959	29.7268	8.1359	29.1782	20.8536	19.198	20.9864	21.9678	17.7616	22.6025	10.6688	19.8134	7.6501	16.0066	7.3265	13.2583
8.3566	31.1759	8.2524	32.4336	13.0987	30.7737	8.6881	29.1879	7.3906	30.0952	8.3411	28.5692	20.8334	20.5674	21.494	22.0102	17.4098	23.4746	9.9583	20.7092	7.2012	17.1798	7.6859	12.3707
8.6457	32.3825	8.2196	33.3385	12.9551	30.9826	9.0202	29.1479	7.779	29.4776	8.4927	29.4478	21.6768	21.9236	20.726	22.7617	15.9085	22.8434	8.9666	20.6573	7.0714	17.3811	7.8581	12.8293
9.0716	32.8341	8.3681	33.2063	11.2873	32.2824	8.4197	29.018	7.8011	28.7358	8.4036	29.2327	21.082	23.1672	19.7583	22.8352	19.0086	24.6116	9.4826	19.4622	7.3535	15.7739	7.5805	12.9987
8.6747	32.8641	8.4955	32.9735	13.1534	31.8427	8.7483	29.2442	7.3544	29.9884	8.1703	28.5088	22.3581	24.4801	18.489	21.2108	15.905	24.5651	8.6428	20.7717	7.4747	14.4401	7.3924	12.2129
8.7377	32.3607	8.5921	33.2987	12.9961	32.2149	8.0888	29.6371	7.6435	29.6312	8.8138	28.5496	23.3446	23.0804	17.174	23.0259	17.0145	25.755	9.6234	21.1469	7.5756	14.0516	7.286	12.0168
9.0425	31.7929	8.4775	31.9628	14.1922	31.8744	9.0094	29.6645	7.5991	29.8536	8.6763	29.1834	23.2156	23.1883	17.377	22.3097	15.6017	24.6182	10.3089	20.8622	7.351	16.2486	7.6857	12.6977
8.9189	32.5601	8.4331	32.4014	12.0079	31.9373	8.7289	29.0498	7.3555	30.0045	8.8563	29.3804	22.1159	22.9696	19.4024	20.9504	16.8394	24.7442	10.6545	20.1927	7.3146	16.1219	7.1473	12.7055
9.2061	31.9163	8.7279	32.445	11.258	31.5689	8.7996	29.3995	7.4498	28.989	8.3506	29.5998	21.7443	23.5742	18.9171	21.3439	15.1414	23.6139	10.4128	20.5468	7.7631	14.2264	7.5329	11.8012
9.0425	33.1198	8.3966	32.6146	10.5152	31.3852	8.9066	28.3551	7.6715	29.3042	8.7667	29.6664	23.9855	24.2806	19.4941	22.566	15.7779	23.6549	10.8495	19.6453	7.4645	16.0242	7.5648	12.3307
9.5255	31.7906	8.0304	32.4725	9.4084	31.4252	9.128	29.522	7.8261	29.3308	8.3586	29.7101	22.2	22.406	19.6374	21.4128	17.7008	25.255	11.9976	20.7648	7.4744	16.8535	6.8838	12.3259
8.6743	31.1551	8.5383	33.2199	8.7772	30.9268	8.261	28.996	7.7917	29.4909	7.8747	29.2886	21.6208	22.1676	18.6903	21.4939	18.995	23.0834	10.3045	20.2344	7.3431	16.6778	7.1478	11.7091
8.9716	32.8792	8.359	32.6443	9.2094	31.8533	8.348	29.5834	7.5795	29.4936	8.2684	28.9772	21.4086	23.9795	17.8476	20.2758	18.3237	23.6728	10.6417	20.4219	7.5543	16.5322	7.612	11.3551
8.9518	31.5009	8.545	31.5695	8.6347	30.9115	8.6027	30.5301	7.7236	29.8734	8.2311	29.4555	21.7239	21.8856	20.3581	22.1014	18.7196	21.7738	12.1673	21.7873	7.385	18.6708	7.2834	12.4451
9.3786	31.7947	8.7378	32.8925	11.3077	31.6876	8.83	30.1147	7.7914	29.7545	8.4673	29.1649	21.0213	22.9938	17.9339	21.0208	20.2077	23.449	11.9357	21.7432	7.3638	18.3676	6.9591	11.8203
11.1337	30.9381	8.4529	32.1661	10.3355	31.6212	8.7857	30.8015	7.6253	29.4079	8.4077	29.0817	22.2378	21.2338	16.9488	20.2111	18.0714	23.3788	10.9852	22.6688	7.387	17.0798	7.3775	12.4324
8.8461	32.3756	8.4508	31.8964	11.8381	30.8951	9.0389	30.1024	7.512	29.7358	8.3321	28.746	21.4953	23.9447	18.0116	19.2669	18.375	23.6312	12.3106	21.4659	7.4693	18.4288	7.5059	11.0866
8.3138	32.0599	9.6158	33.8127	8.4983	30.5098	8.4878	29.6402	7.6645	29.1647	8.3652	29.1086	22.2408	25.5296	17.8022	22.0432	17.4045	22.8209	12.2039	20.5574	7.4659	16.7801	7.0373	12.1754
9.0011	31.8909	9.6653	33.0816	11.1782	30.7918	8.6583	30.2974	7.5689	29.7955	8.4684	29.7601	21.1883	22.7816	18.5654	21.609	17.8067	21.7806	11.9063	21.5055	7.5135	16.7965	6.9336	12.0713
9.2234	32.1835	9.2265	32.6822	9.0673	30.6593	8.6641	29.8224	7.9941	30.35	9.1549	29.4512	20.2938	22.822	18.0514	20.8598	18.4155	21.5872	10.7177	21.588	7.3103	17.0998	7.0868	11.4874
8.8972	32.8272	8.693	33.1336	11.5605	31.0666	9.3592	29.8146	7.8959	29.6153	8.5691	28.6211	20.5793	23.8671	19.4722	21.457	14.7891	23.0747	12.4312	21.8694	7.2961	16.9554	6.8924	11.6689
8.8717	31.7248	9.9766	32.362	11.6888	30.7535	8.3559	29.4654	7.6345	30.0923	8.1546	29.3219	20.2383	22.2673	19.0806	21.7783	15.5507	21.7107	11.1498	20.0458	7.3942	16.2068	7.2068	11.6056
8.5538	32.5088	10.0811	31.9715	11.6929	31.2724	8.3444	29.559	7.9127	29.839	8.1894	29.3295	17.6651	22.8141	17.5252	21.0689	14.3543	22.2756	11.4041	20.9038	7.2569	17.9496	7.175	11.631
8.9777	32.0432	8.578	32.474	11.9274	30.4385	9.5744	29.5165	7.285	28.5617	8.2309	28.68	19.4061	21.9187	14.5527	21.5156	16.6491	23.6333	10.9681	21.1416	7.8652	14.9764	7.3992	11.4562
8.8198	31.9853	9.2938	32.9664	12.8135	29.9819	8.6677	29.5403	7.6548	29.3805	8.3056	29.4773	21.4376	23.2378	11.5749	21.0965	16.3217	20.8632	11.7621	21.788	7.3068	14.6189	7.2122	12.2259
9.1111	32.1684	8.6716	32.6829	14.1319	30.2923	8.6661	29.2581	7.6732	30.1146	8.5423	29.7586	20.0382	23.4834	10.5015	21.5588	12.1169	20.0198	10.8563	19.9891	8.0074	15.5652	6.9932	12.079
8.4845	31.2244	8.5379	33.2924	16.7151	29.9503	9.5113	29.1312	7.644	30.2024	8.5228	28.647	21.4159	21.2948	12.3826	20.8178	10.6468	20.2932	10.4674	20.1095	7.5119	17.3358	7.0153	11.9405
8.7935	31.474	8.5915	32.9596	15.3429	31.133	8.9305	29.7956	7.645	30.0821	8.4189	29.0719	20.0837	22.3905	16.597	21.2278	14.7537	21.8191	10.9979	21.3555	7.5416	15.3345	7.1271	12.7059
8.8292	31.4288	9.8828	32.3642	13.1255	30.6927	8.713	29.8081	7.8857	29.3889	8.1409	29.1782	19.5547	22.5799	18.827	21.8742	15.7276	22.247	10.7706	21.0124	7.1443	15.3342	7.0134	11.8956
8.7269	31.387	9.4844	33.4251	12.8968	30.3707	7.8655	29.3364	7.3502	29.2602	8.5481	29.5082	21.0927	21.3121	19.0271	21.7486	12.5997	22.5872	9.8845	21.0916	7.5545	15.5983	6.8676	13.4866
9.2242	31.7351	9.6585	33.4162	14.2013	30.3551	8.964	30.2528	7.4417	29.2216	8.4634	29.4688	18.9833	22.3925	17.3848	21.3137	12.0088	22.1076	10.7951	20.5796	7.3921	15.12	7.3016	12.234
9.5765	32.7703	9.5092	32.8289	15.2791	30.3711	8.8741	29.327	7.6014	28.9377	8.2984	28.236	17.2585	22.462	19.5293	20.8058	11.1099	21.1819	11.7976	20.5335	7.4711	14.2891	6.9376	11.5456
8.2828	32.3126	9.0012	32.4366	14.4004	30.1012	8.8408	29.4729	8.2495	29.4738	8.3311	28.6764	19.5882	23.2238	17.5332	20.1352	9.9088	21.8092	14.2103	19.4411	7.5696	14.397	6.8149	12.2391
9.3994	32.2503	8.7664	33.5389	13.941	30.6114	8.5036	30.8801	7.6171	28.855	8.2057	28.7298	19.2069	22.4993	20.4999	21.6258	11.3604	22.561	12.9383	20.3159	7.7289	14.9629	7.2702	12.0772
9.2547	32.1825	8.4051	32.349	13.7053	31.1173	8.9831	30.0386	7.7844	28.6648	8.5123	29.069	16.7116	23.5725	20.1715	21.7203	11.974	23.0247	12.3452	19.5292	7.7905	13.7769	7.2318	11.3535
9.4414	31.7761	8.4762	32.645	13.1886	30.1329	8.61	30.035	7.6363	29.2609	8.5478	29.2246	19.7034	21.8665	20.2332	20.7672	10.8503	21.1158	12.1311	19.9517	7.8381	15.2471	6.9764	11.9284
8.8449	31.6145	8.4139	31.9729	13.4306	30.1348	8.6735	29.9031	7.7047	29.5739	8.3164	29.3466	21.3838	23.4805	20.4754	20.272	11.15	21.0719	11.8998	20.6264	7.4706	17.5659	7.1329	12.4597
8.528	31.2266	8.8234	30.7941	13.4529	31.1341	8.538	30.5086	7.5566	29.691	8.5648	27.9711	19.1445	21.8036	20.792	19.872	10.9623	22.6508	11.2952	21.3333	7.9194	19.6273	7.0338	11.0056
8.4343	30.6814	8.7041	32.4838	12.7444	30.6431	8.3171	29.7939	7.8374	29.4988	8.2432	28.3854	18.8903	22.3681	21.7627	20.7147	11.6504	22.6957	10.7782	21.0639	7.9199	18.3142	7.1987	10.7284
8.8864	32.0454	8.4962	32.9593	14.0121	30.309	8.9496	29.4916	7.9297	29.6266	8.6979	28.9725	21.3318	21.9752	20.5441	20.9737	10.008	21.6749	10.8048	20.4599	7.8748	18.5635	6.7744	11.8567
8.5977	30.9021	9.5525	32.509	13.9458	30.9912	8.2483	30.0052	7.5436	28.9583	8.6226	28.6965	20.3464	21.5274	20.0811	21.7887	10.6362	20.9234	11.8309	20.7977	7.3779	18.1866	7.1168	12.2416
8.6599	30.1765	8.2248	31.5048	13.7322	31.0985	8.5271	29.6916	7.7265	28.9091	8.3598	28.4314	21.5333	21.5733	23.0767	21.1131	13.803	22.8009	10.6965	21.1352	7.748	18.0707	6.972	11.6736
8.874	30.1324	8.0399	31.3572	13.238	31.7326	8.8677	30.1331	7.6031	29.0842	8.3952	28.1269	20.789	21.7899	23.9422	20.879	10.1472	22.6317	10.5773	20.5018	7.7417	18.7087	7.2765	10.7448
9.141	32.147	8.3225	30.9227	13.6369	31.499	8.4486	30.4434	7.9118	29.3592	8.3748	27.8185	20.0908	22.5421	21.534	19.1524	10.6242	21.4417	10.2541	21.6011	7.5753	16.6818	7.8641	10.947
8.7092	31.9929	8.6745	32.7019	13.4809	31.0602	9.7613	29.1729	7.7928	28.8787	8.3101	28.3133	19.804	23.6571	20.8459	22.4278	10.1026	22.0776	10.6517	20.6491	7.658	17.598	7.7251	10.7207
9.6083	31.8171	8.5891	31.4398	9.8976	32.3482	8.1844	29.5367	7.5578	29.5662	8.3092	27.6304	21.0179	22.4524	21.9549	20.1737	10.6138	23.7743	9.0346	19.9856	8.0794	18.8756	7.3298	10.6135
8.5627	31.3652	8.7062	32.2018	12.5595	31.4388	9.5999	29.7938	7.754	29.6082	7.9383	28.152	20.4136	20.9507	23.6293	22.0188	9.9111	22.2283	9.3242	20.358	7.7446	19.1324	7.4231	10.7094
8.1285	31.7294	9.985	31.5614	8.4609	31.9988	8.2638	30.6165	7.9396	30.2976	9.0552	27.8012	21.0299	20.9565	23.0247	21.1067	10.5692	23.0242	10.2654	20.6892	7.5357	19.4034	7.1749	10.9674
8.114	31.5548	10.006	31.5545	8.8406	31.3541	8.5902	29.3478	7.9726	29.9667	8.2737	27.9195	22.9134	22.3251	22.5391	21.447	10.5722	23.1847	9.8805	19.874	7.6384	19.2583	7.0401	10.7525
8.6275	32.1705	10.5445	32.4142	9.4538	31.1467	8.5885	29.0633	7.6769	29.5502	8.7793	28.0563	21.2598	22.0631	23.8226	23.3998	10.7913	22.3295	9.9962	18.9101	7.5959	18.4625	7.5172	10.3972
9.0723	32.8622	8.9527	31.8186	8.9341	31.6189	8.7114	29.1532	7.7285	29.5123	8.6381	28.0715	22.3669	23.2039	23.4747	20.2432	11.4925	22.2716	10.1688	18.6447	7.7692	18.1945	7.3524	10.224
8.9926	32.3731	8.7984	32.3901	9.9234	30.4002	8.453	29.2485	7.5642	29.6371	8.3513	28.1255	21.4659	23.5414	23.043	20.3713	12.7164	22.0821	10.343	18.8305	7.8568	16.9483	7.4653	11.09
9.2709	31.616	9.44	32.5655	8.72	31.145	8.4306	29.0797	7.6015	29.4451	9.1276	28.2678	21.8405	21.6196	22.7057	20.4756	11.814	22.255	10.1465	18.4196	7.5825	16.0711	7.2843	11.5896
10.1757	32.2911	8.7599	31.5211	8.3469	31.856	8.4652	27.6067	7.8103	30.1246	8.4794	27.8454	20.0646	22.548	25.2864	21.2555	13.3261	22.6387	9.388	16.9416	7.4218	16.5458	7.352	11.4628
9.1216	33.2085	10.0397	31.8108	11.2506	32.1645	8.7242	27.6747	7.5605	29.5838	8.44	28.0039	19.5065	22.7602	22.0995	20.8278	14.1893	22.9826	10.7767	14.8433	7.9548	15.9993	7.1809	11.074
9.0882	31.8196	10.3519	31.4343	10.9585	30.9581	8.4025	28.8678	7.6668	29.6749	8.3642	28.6304	20.2495	21.4135	24.8117	18.2576	16.789	23.175	9.8726	17.719	7.5214	19.0314	6.9515	11.335
8.6059	32.3303	8.3765	31.2964	11.1776	30.7291	8.7129	28.8987	7.8912	29.7255	8.5129	28.9069	21.3907	23.2143	24.0442	18.8119	14.572	22.6963	9.5057	18.5441	7.5165	18.1612	7.6024	10.5967
8.4921	31.6477	9.5583	31.4436	9.3197	32.3932	8.3693	29.0675	7.9669	29.9774	9.1442	28.938	21.0714	21.4128	23.7691	18.5101	19.1808	23.2822	9.1363	18.9918	7.5094	17.4341	7.6103	10.9961
8.8105	32.0383	8.4791	30.8191	8.6236	32.2418	8.3827	28.8697	7.9062	30.1689	9.0667	29.2617	21.928	21.3045	22.7232	19.2159	14.0846	22.9526	8.6029	18.7763	7.6367	17.9756	7.4165	10.8511
8.4702	32.5713	10.7715	32.012	8.6372	32.9401	8.9913	28.6493	8.1225	29.012	9.8768	28.8306	21.7988	21.4443	20.7621	19.8979	15.1053	23.7119	10.7942	19.5907	7.585	15.8717	7.0587	11.2092
8.9911	33.3431	9.2278	31.7193	9.4366	32.3928	9.0617	28.3356	8.0923	29.027	8.894	28.9087	20.3042	23.7637	22.5705	19.8376	14.7539	23.9302	10.2956	17.8105	7.6229	17.2971	7.2101	11.2731
8.6275	33.6042	9.8471	32.3093	9.4513	31.5951	8.5426	28.1936	8.043	29.1676	8.5768	28.3283	22.7014	24.2462	22.5603	20.0119	14.2108	22.0217	10.1943	17.3885	7.2413	16.586	7.2015	10.9575
8.5692	33.6316	8.8835	32.7727	9.2607	32.0312	9.1773	28.5137	8.2049	28.7476	9.5223	29.1177	22.8131	23.8942	22.2602	21.633	16.4176	22.2362	9.8867	18.5065	7.5645	18.2016	7.1132	12.3859
9.0461	33.6136	11.4367	32.1898	11.7506	31.5313	8.5674	28.4369	8.234	29.2789	9.088	29.0309	21.4955	22.1664	22.0068	22.0211	15.2841	22.4838	10.3298	18.0472	7.721	18.0226	7.2415	11.3234
8.9646	32.3009	10.6124	33.0813	10.2482	31.6212	8.6417	28.7146	8.1834	29.2153	9.6071	28.8297	23.0137	21.8747	19.8103	22.4047	11.9159	23.1641	10.4325	19.1193	8.0554	17.6883	7.3844	11.9132
9.2913	32.1554	8.4453	32.8021	12.0069	30.9507	8.1373	29.0016	8.1117	29.6951	9.6342	29.655	24.4229	21.1172	21.1872	22.5893	14.6385	23.088	10.9777	19.0676	7.438	16.1636	7.3495	12.3882
9.1711	31.5796	9.9345	32.8434	11.4215	30.4863	8.9986	28.8605	8.2418	30.1543	9.8447	29.6362	26.0657	21.486	22.8385	22.1605	18.1658	21.55	10.2178	17.4963	7.5416	17.9705	7.6513	12.5237
9.2257	30.3184	9.5492	32.3608	9.8849	29.4323	8.9527	28.2568	8.1778	29.5188	9.3594	29.4605	26.2989	21.1537	20.7156	21.0302	16.9321	20.9091	8.583	17.6115	7.4217	16.4677	7.6841	12.9453
8.9735	30.8024	8.5094	32.0096	8.8841	30.2922	8.3378	28.3769	8.0117	30.7256	9.4306	29.3058	23.9823	21.3634	19.6221	21.4659	17.633	21.1714	9.7233	18.349	7.4998	18.0447	7.0929	12.7263
9.0328	32.1696	7.9165	31.4672	9.1059	30.6432	8.4876	28.5801	8.3094	29.6984	10.4506	28.9746	21.2237	21.7532	21.9681	22.6965	14.548	22.4776	9.2325	17.9179	8.0619	17.6342	6.9631	13.2331
9.3004	32.2848	8.3042	31.8175	8.7036	31.7429	8.2872	28.6876	8.2627	29.2873	10.1342	29.7887	21.0555	22.1664	20.0854	19.1215	15.8437	22.2713	8.6173	18.0795	7.7486	18.3905	7.178	13.3685
8.9519	31.6759	8.6383	33.5952	9.3361	30.9433	8.475	28.3914	7.9968	29.1209	8.8971	29.1479	21.2886	20.6851	18.283	20.2523	14.3487	20.7415	9.4584	18.1124	7.854	17.4891	6.9042	12.6989
9.3016	31.0947	9.5524	30.3421	11.8923	31.0472	8.2236	28.4537	8.6066	30.0984	9.6143	29.9819	20.901	22.0179	22.0045	19.8947	14.5988	22.3114	10.0983	17.5757	7.7866	19.9627	6.6188	12.5907
9.0636	32.4212	8.5184	32.557	13.0999	31.418	8.2579	28.9498	8.4882	30.4365	9.9542	29.1147	22.1477	21.5236	22.7251	20.6229	14.8201	22.4072	9.9036	17.7197	7.8708	19.139	7.0431	11.882
8.8866	31.5555	8.5382	32.9279	8.9631	32.1355	8.3548	28.5544	8.093	29.0378	9.2862	29.3429	22.4735	21.1532	23.5156	20.948	16.9684	22.6231	10.1158	17.7466	7.969	16.6198	6.9424	12.2366
9.1324	32.982	8.1315	32.1611	10.713	31.7453	8.6618	28.6952	7.9736	28.8014	9.8752	28.7621	23.0864	21.6907	22.4315	20.2788	17.3947	22.3946	8.8407	17.2004	7.3104	16.6636	7.1598	12.6531
8.528	33.5521	9.1998	33.7965	8.5953	31.4757	8.6681	28.5043	8.1624	29.0383	9.5832	29.0811	22.2489	22.7209	20.4933	21.9752	19.9659	23.9634	8.9116	18.3113	7.5871	17.5243	7.3212	12.918
10.5951	31.6865	8.5046	32.2484	11.8021	31.8629	8.3287	29.1655	8.4621	29.3288	9.7523	29.0443	24.4508	21.9728	22.8331	23.0364	18.6676	23.1642	8.6591	18.8523	7.7032	17.7959	7.309	11.9587
8.5477	32.1466	8.6062	32.3246	13.3155	30.7867	8.187	29.0333	8.1972	28.906	9.8979	29.7662	22.789	22.1367	21.5342	20.8095	19.5646	22.4058	8.4518	18.7778	7.4727	16.9962	7.7511	12.5591
8.7985	32.1646	8.3061	32.6164	12.4725	31.3148	8.4471	28.7271	7.8434	28.9234	10.2047	29.4599	21.1749	23.4008	21.762	21.1353	19.7055	21.8822	9.3453	18.1016	7.6883	16.7809	7.0915	12.0436
8.6625	30.904	8.5671	32.0529	12.7833	30.443	9.1492	28.6517	7.7888	28.839	10.088	29.1094	21.4791	21.4274	22.8329	21.1583	18.3029	21.4265	8.5256	19.555	7.7322	16.5971	7.1565	12.0823
8.7056	32.0696	8.2052	32.4018	13.9962	30.3697	9.0151	28.9254	8.0546	29.6569	10.0369	30.0805	21.1494	21.86	21.426	20.6276	18.9267	21.2061	9.5243	19.1363	7.3086	17.9909	7.4403	12.6907
8.5564	31.9085	8.3578	32.1447	11.9345	31.3402	8.9805	28.8081	8.1282	28.7167	9.9338	30.41	21.001	21.2001	24.2816	18.8629	19.9093	21.6433	9.6514	19.7513	7.7521	16.9228	7.1968	13.0944
9.8558	31.6986	8.8645	32.8456	11.9452	31.4736	8.6062	28.4415	7.9471	29.1191	9.7968	30.2062	21.1236	20.4003	22.6398	21.5111	18.1109	22.123	8.5666	19.0343	7.3697	15.8909	7.0593	13.0449
8.9366	31.5687	8.3362	31.836	11.1859	31.4426	8.3001	29.349	7.9812	29.1183	10.2668	29.789	20.9524	19.9747	23.8947	20.4593	15.2146	21.9694	9.3745	20.4332	7.6693	14.91	7.0759	13.1639
8.9563	31.3229	9.224	31.8781	10.917	30.984	8.3748	29.2116	7.985	29.628	10.0525	29.45	21.3877	21.0644	22.8253	21.7455	17.2392	21.3151	9.8816	20.973	7.5309	16.3688	6.9165	12.654
9.3083	32.4946	8.5121	32.6624	11.3463	30.8045	8.3143	29.7256	7.6309	28.7863	9.7706	28.8634	18.9989	21.2264	23.242	23.1308	22.258	21.9811	9.8672	20.9911	7.7269	15.985	7.3292	11.9124
8.6292	31.4688	9.4733	32.3482	12.9264	30.6425	8.119	30.1149	7.8653	30.186	10.024	29.254	18.1081	19.8456	23.6284	21.0547	18.4119	21.0033	10.584	21.1964	7.4466	16.8874	7.24	10.657
8.6281	31.8445	8.7978	32.1121	11.8489	30.5352	8.1268	29.4466	7.6559	29.5707	9.9696	29.1278	15.5739	21.6375	25.5156	19.6553	18.1562	22.0272	10.4234	20.6709	7.4506	16.5814	7.7516	10.7257
8.6909	32.504	7.9854	34.1671	9.3516	31.6769	9.1404	28.4357	7.6994	28.4285	9.5454	28.7222	16.7033	21.2168	25.803	20.7906	17.8464	22.5979	11.0284	19.3229	7.4449	16.0763	7.5383	11.0403
8.6518	31.5459	9.4697	32.7766	8.908	31.3162	8.6402	29.7197	7.6234	28.6127	9.3445	28.5813	17.0288	19.2378	23.6807	20.4165	17.8321	21.4579	10.8875	20.9015	7.7187	18.8633	7.2412	10.4006
8.699	31.9994	8.8744	32.4212	12.9626	31.6608	8.7625	29.5922	7.8068	28.93	9.2057	28.4934	16.3387	21.6688	25.3563	22.2794	16.9473	23.4256	10.6706	19.7349	7.4408	17.6416	7.4855	10.1666
8.8144	31.6154	8.5501	33.3794	13.6605	31.3232	9.1521	29.3695	7.828	28.9614	9.6672	28.8505	18.446	21.4614	25.7847	23.2114	16.1361	22.9342	11.3382	19.2184	7.5629	16.0271	7.767	10.5283
8.6709	32.6722	9.8953	33.4411	11.85	32.2504	8.8569	29.1285	7.645	29.0289	9.3028	28.6279	20.5433	22.4833	24.8156	22.1602	16.6361	21.6952	10.9143	20.2876	7.5614	18.3765	7.7736	10.5539
8.8339	32.9123	8.6072	31.6822	11.7625	31.4579	9.0691	29.5741	7.5997	29.3934	10.1693	29.0631	20.7524	22.3192	25.4209	21.0904	15.6549	22.2149	10.2171	21.0246	7.773	16.2791	7.7172	11.1066
8.3091	32.4256	8.4799	32.9726	8.4244	30.8853	9.0756	29.0975	7.7361	30.4514	9.1639	28.4149	19.935	21.9859	25.2029	21.5822	18.0233	22.6096	10.5939	19.7128	7.5849	19.1058	7.8346	11.3583
9.2503	31.6213	8.1622	32.4043	10.4962	31.8539	8.2697	29.815	7.6916	29.6284	9.5203	28.3317	21.6571	21.764	25.8528	20.976	15.5207	22.5066	11.5131	20.0377	8.4483	17.8498	7.5533	11.4466
8.5378	31.3211	8.1921	32.7807	10.9443	30.9642	8.9	29.4312	7.9671	29.508	9.644	28.6886	21.8243	19.968	23.8401	21.8031	19.2949	24.0323	11.542	19.5389	7.4508	15.5645	7.2476	11.5563
9.9273	31.9752	9.8314	33.5621	10.8913	30.4764	9.1192	29.1401	7.8864	29.2484	9.3462	28.6369	21.0788	22.3773	22.0965	21.513	19.0198	23.2713	12.2959	19.8279	7.5886	15.0209	7.3006	10.897
8.3766	31.0927	8.3086	32.3501	8.5963	30.0069	8.6256	29.0412	7.5102	29.1833	9.7828	28.7095	22.0424	21.751	25.513	21.7885	19.7161	21.5254	12.7405	19.2003	7.4979	13.6852	7.1894	11.4656
8.7722	33.0793	8.3375	31.9145	8.6115	29.8575	8.7432	28.8102	7.9698	29.1271	9.7285	28.9924	21.7382	22.2415	26.4576	22.4448	18.7998	22.8178	13.4788	19.4571	7.3666	14.5243	7.2201	11.7849
8.7042	33.1241	8.6683	31.683	8.5667	28.7389	8.7404	29.2128	7.7504	29.5389	9.6173	28.3973	21.9523	22.2431	26.7103	21.1655	23.9288	21.1854	13.8129	20.4614	7.8467	14.8728	6.7958	11.3545
8.7808	33.7373	9.0029	31.8786	11.3963	26.4651	9.132	29.8092	7.6959	29.9231	9.055	28.5739	19.5755	23.4939	26.0072	21.5348	21.5948	21.4778	13.1824	19.8864	7.6674	14.6313	7.1899	11.2881
8.8968	33.1344	9.0296	32.4017	11.7188	28.9541	8.3031	29.267	7.862	29.2923	9.0324	28.9439	17.9829	21.9514	26.3694	21.1478	19.9022	21.0987	14.105	20.1174	7.3801	14.8822	7.1105	11.1435
9.4237	34.7195	7.92	32.2983	9.0989	27.7219	8.9504	29.1947	7.7722	30.853	8.8052	29.1359	19.6347	23.8108	26.8283	21.2289	20.4727	20.8174	15.9851	19.3831	7.48	16.6022	7.0843	12.5259
8.6981	34.7024	8.2441	32.2404	11.5518	28.9898	9.1892	29.2693	7.6297	30.2937	8.1469	30.1278	22.918	26.1251	25.0531	20.7253	19.7851	20.9472	11.4839	19.9491	7.2967	16.2676	7.4995	12.9742
8.5809	32.7328	8.1403	32.8453	11.5632	30.0416	7.9018	29.3857	8.1369	28.9203	8.2228	29.5044	23.153	22.4849	24.0126	21.5607	20.7009	22.5853	11.3907	19.0724	7.31	11.9206	7.8591	13.013
8.7124	31.9799	9.3506	33.3893	8.6402	29.7768	8.039	28.9936	7.5685	28.9448	8.5645	29.7125	20.9629	22.0509	25.1115	22.2231	23.1676	23.0466	11.1214	20.1513	7.5314	12.9961	7.5889	12.9009
9.6971	32.7478	8.3839	33.0946	9.1965	31.189	8.6182	29.3828	7.3105	28.256	8.5851	29.375	19.6324	21.8361	23.9288	21.0285	22.4429	24.1169	10.7687	20.0722	7.202	11.2655	7.2901	11.8655
9.1105	33.1408	8.589	33.4858	8.5095	30.9648	8.478	29.8946	7.7595	28.1557	8.584	29.439	19.3908	21.4966	21.8721	21.5582	22.3086	22.7944	10.9651	21.175	7.6995	11.8636	7.6144	11.2678
8.3985	31.7739	8.8903	33.4271	9.4687	30.2094	9.1192	29.939	7.5976	29.4858	8.4741	29.4617	21.3424	20.1384	21.4453	22.6151	18.7143	21.8325	10.6061	22.3326	7.3099	12.3094	7.5432	12.8837
9.5448	31.495	8.7268	33.4832	12.1034	29.9963	8.5728	29.4193	7.7704	29.0746	7.904	29.815	19.2236	22.7836	22.8486	22.1022	19.8941	20.285	11.5268	21.4662	7.5341	12.0755	8.0067	12.6407
8.8274	31.1368	8.8446	32.7748	10.5355	31.188	7.9968	29.7961	7.9745	29.434	8.5434	29.1278	20.4465	20.7687	22.453	22.8493	16.24	22.2295	11.386	21.2596	7.4958	12.1749	7.2934	11.8948
8.6248	32.2424	10.2264	32.4758	8.9241	29.404	8.7809	29.4533	8.0314	29.318	8.5502	29.1317	18.6768	21.7471	24.1482	22.2085	19.4035	22.8389	11.1603	21.4288	7.0636	11.9171	7.3812	11.9821
8.6219	32.3761	8.884	32.6984	9.2077	28.1043	8.5947	29.5263	7.9821	28.6352	8.3753	28.7862	18.329	22.9621	22.1717	23.6328	18.9841	22.3474	11.838	20.3981	7.1794	12.1727	7.0832	12.903
8.9674	32.1078	9.3125	32.3582	9.4693	30.3179	8.4089	29.1933	7.9987	29.164	8.1906	29.0647	19.8558	23.1778	20.1509	24.4071	17.6515	23.611	10.9547	19.7461	7.1506	11.6936	7.446	13.7373
8.5381	31.8771	9.5691	32.8809	9.0631	28.8699	8.677	28.623	7.768	28.9988	8.434	28.7181	20.2896	22.6716	18.5542	23.5127	20.3939	22.6775	11.8855	20.069	7.1476	11.3317	7.4008	13.3013
8.6906	32.5829	9.635	32.6824	9.9781	28.2586	8.5748	29.4106	7.8225	29.3789	8.2814	29.7582	17.5771	22.6664	22.3436	23.8018	20.2518	23.2208	12.1946	18.9074	7.2205	12.4842	7.7813	14.2987
8.6582	32.7545	10.175	32.5935	9.3096	28.0518	8.4407	28.4001	7.6824	29.0323	8.3218	29.7114	19.2059	23.8744	23.2476	24.7761	21.5347	22.6733	11.9517	19.0466	7.2477	12.1144	7.4971	14.2555
9.0267	31.4109	9.6292	32.5464	9.2293	28.0231	8.8877	29.2121	7.655	28.7299	7.9417	29.6581	20.7874	21.5334	24.7788	24.1283	21.4962	22.7916	12.2322	19.6982	7.7748	12.4123	7.7854	13.7512
8.7974	31.0971	9.8156	32.9763	11.441	29.4839	8.7334	29.041	7.5307	28.8259	8.145	29.2733	19.8785	20.5403	22.3896	24.5841	20.9382	21.903	11.9506	19.9418	7.8104	12.3406	7.338	12.5516
8.8195	32.2901	9.6938	33.3338	9.8871	29.7358	9.193	29.224	7.7466	29.0871	8.1597	29.7165	19.5974	19.5312	23.6857	24.4992	21.5652	20.542	12.1408	20.4555	8.0782	12.2253	7.187	11.8887
9.167	31.3475	8.4749	33.1746	9.0211	30.7031	8.5536	28.9109	8.17	28.6476	8.3466	29.1373	18.1672	20.1509	22.6008	25.5751	20.8269	22.6035	12.623	20.0694	7.5298	14.6375	7.7699	13.0572
9.0454	32.8615	8.4765	34.1549	9.077	29.4608	8.4296	28.975	7.953	28.5969	8.2304	29.6214	20.2159	20.8716	18.4291	25.6236	19.5752	22.932	11.5296	20.4765	7.6074	15.4706	7.441	13.8284
8.4881	33.8824	9.695	33.224	10.5967	29.9032	8.4932	29.6677	7.6272	29.8314	8.5553	29.5914	19.9807	23.3987	19.5882	25.0278	20.6688	21.9537	10.9639	20.339	7.5918	15.9491	7.2364	12.4515
8.8669	33.2304	10.1823	33.1708	9.2224	30.4146	8.3142	29.2646	7.7079	29.6111	8.3723	29.1585	21.6671	23.2386	19.6676	24.5706	22.4738	22.3578	11.0022	19.5291	7.5368	17.0255	8.1502	11.9842
8.4876	34.0143	9.8886	32.3812	7.9458	29.1986	8.3347	28.3424	7.8639	28.7329	8.3262	29.5014	22.6203	23.7538	20.1559	24.3447	20.5076	22.6491	10.4026	18.5327	7.7427	16.4959	7.627	13.4151
8.6387	33.7406	10.1955	33.302	10.5995	28.2254	8.6088	28.6907	7.3057	29.812	7.7623	29.6381	23.5733	25.0009	17.3492	23.638	21.2608	22.5213	10.2625	18.9129	7.6119	17.7178	7.7893	13.2447
8.6305	32.4009	9.723	33.4601	8.8528	27.5393	8.4365	29.8686	7.9866	29.4478	8.3282	29.037	24.4038	23.2961	16.9963	24.6835	21.3112	23.5144	10.7224	21.0036	8.2776	15.5794	8.0774	12.484
8.9087	33.0585	8.6235	32.3593	9.5186	26.6255	8.2195	29.392	7.7516	30.2241	8.2842	29.0412	23.1008	23.0294	18.0719	22.6817	21.4128	22.4229	11.0888	20.3345	8.0859	15.5715	8.2289	12.6575
8.7302	32.9814	9.2674	32.5617	10.902	28.9612	8.5359	29.0389	7.7504	30.3019	8.3705	29.5381	22.6715	22.6541	20.5106	22.9957	20.9337	23.8743	11.6402	20.1585	7.7586	15.9615	7.4505	12.8391
8.552	31.8395	9.7538	32.7627	8.9902	29.7711	8.3388	28.7237	7.8229	30.9794	8.1526	28.7562	21.8274	22.7587	21.1734	23.017	20.3237	24.3248	8.3871	20.8649	8.0288	16.0165	8.1184	12.899
9.2567	32.8166	9.9324	32.5449	10.1788	29.0065	8.6643	28.9808	7.7411	30.6965	8.1167	29.3038	20.9864	23.1993	20.974	23.3756	23.0724	23.3746	9.4618	20.3883	7.8763	15.7822	7.3275	13.9612
9.0786	33.4185	10.1346	32.5111	8.8361	27.5221	8.3675	29.0479	8.1188	29.6563	7.8022	28.9329	21.1834	23.8084	19.4967	22.2321	21.6669	23.5202	8.4064	19.4832	7.8625	14.6518	7.2945	12.8847
8.4747	33.6839	9.8119	33.0225	11.2364	26.9048	8.0783	29.0464	7.7181	29.3875	7.9829	29.2893	22.7753	24.2037	19.4498	23.7916	20.9607	21.5391	8.6747	20.1184	7.9821	13.7636	6.8919	12.2164
8.3558	33.8219	8.8926	33.6598	8.4791	29.5155	8.5624	28.8633	7.9409	28.927	7.8369	29.5788	22.5345	25.0356	18.7337	24.5345	20.4573	22.4749	10.8002	19.6947	7.7222	14.2236	6.939	11.8641
8.5578	34.2935	9.5778	31.9524	8.9607	27.4842	8.1996	28.7975	7.4291	29.4264	8.3065	29.9875	21.2719	25.1307	18.7044	23.02	23.8048	22.1795	10.6991	20.1934	7.6475	14.6404	7.2905	12.3258
8.9028	34.6884	10.3567	33.02	9.8264	29.3877	8.7535	28.7937	7.4825	29.6044	8.2838	29.788	21.3882	25.7054	14.4104	23.4672	21.4873	23.7467	9.2686	19.5282	7.7601	14.0549	7.485	11.5479
8.7071	33.3201	10.0204	32.2736	8.747	28.8131	8.7983	28.9096	7.8428	29.4769	8.2617	29.9955	22.2393	23.832	16.0579	22.7223	21.6924	25.2959	8.1774	20.7093	8.0079	14.6596	7.1241	12.3089
8.6972	34.3982	9.8879	31.6784	8.6249	30.0605	8.7609	29.3026	7.7186	29.2956	7.8737	29.8517	19.7815	23.7656	17.2326	22.2724	22.8045	22.8626	8.7323	19.7963	7.3254	14.7278	7.1334	11.7831
8.9021	34.095	10.0728	32.0928	8.0552	30.1836	8.8269	29.0092	7.7019	29.3075	8.1405	29.8964	22.2785	25.2535	18.9087	23.8747	21.0157	23.2375	8.2535	19.8356	7.8194	14.6335	7.4207	11.0833
8.9494	33.557	8.2971	32.6198	7.8317	30.4712	9.1431	29.3963	7.3981	29.5757	7.9334	29.4749	21.6189	24.8315	19.2395	22.4596	20.7232	24.0618	8.4132	20.1138	7.3327	15.5061	6.9871	12.1117
8.875	32.9312	8.8182	33.0091	7.8651	29.9357	9.2032	29.3327	7.4594	28.9487	8.1066	28.7999	21.3837	23.4819	17.5529	24.7028	19.4619	24.0377	10.0585	19.6879	7.8758	13.5371	6.8879	11.315
8.9381	33.5986	8.9583	32.293	8.1747	30.2401	8.5099	28.9332	7.4071	28.533	7.953	29.5948	20.2363	23.4491	17.1953	24.1118	18.2735	23.4996	10.3164	19.8022	7.5631	14.1444	7.6401	11.8808
9.3353	33.5031	8.4799	31.016	8.8281	30.2482	9.1826	28.6092	7.3709	29.6033	7.8419	29.3507	19.6231	23.4037	18.839	22.3711	20.0135	23.0334	11.4698	19.4692	7.2613	15.8562	7.0628	11.4935
9.335	33.6439	8.5169	31.4532	8.4135	29.8067	8.307	28.9382	7.5912	29.7416	7.682	29.5001	20.7697	23.6824	17.8347	21.812	20.3138	22.6588	11.8022	20.367	7.3687	16.0149	7.4469	12.1412
8.6806	33.0201	8.5422	31.4813	7.9002	30.1125	8.2187	28.917	7.4855	29.6788	7.8536	29.2096	21.0222	23.3206	16.3866	21.7751	19.2915	22.5159	10.1385	19.7777	7.539	17.2473	7.1652	12.1033
8.8646	32.7177	8.1737	32.2843	9.0018	30.7443	8.1897	28.6916	7.7568	29.9787	8.2517	28.96	21.1674	23.5035	17.7695	20.8083	20.6803	23.2262	9.9583	19.6436	7.2221	16.9957	7.2171	12.1
9.3461	34.0894	8.1299	32.8751	8.2192	30.3485	8.108	28.3752	7.5225	29.5161	7.9586	29.3262	23.3639	25.1171	20.5709	22.5765	21.706	23.5089	9.7531	18.0665	7.8206	17.6424	7.2349	11.7759
9.206	34.0295	9.3994	32.845	8.2137	29.8382	8.2115	28.6661	7.8099	29.3942	8.1693	29.4959	22.7156	25.5064	18.7028	23.068	20.5798	23.587	9.314	18.9629	7.92	16.715	7.165	12.5055
9.2554	33.124	8.9456	33.0267	8.3556	30.6848	8.0567	28.6218	7.2679	29.4005	7.8998	28.998	22.142	23.0798	21.0398	23.3932	18.243	22.9158	10.7726	19.5576	7.8607	16.4035	7.9162	12.0099
8.651	33.4526	8.4722	33.3698	9.4462	30.6129	8.2361	28.9038	7.6564	29.3912	7.6718	28.7726	22.8094	23.228	19.6039	24.7498	18.0114	22.6102	9.1284	20.0517	7.6515	15.5884	7.1443	11.4965
9.1179	33.1745	9.2205	32.6367	8.4248	30.869	8.2818	29.3475	7.5986	29.2954	8.2088	28.0918	21.1876	22.7068	19.0462	24.1428	19.7809	23.3016	10.2596	20.4091	7.4976	15.8021	7.6798	11.0687
9.0284	32.35	8.2124	31.8884	8.1047	31.0322	8.2983	29.0459	7.4383	29.9504	8.478	28.637	22.6093	22.1691	19.5838	23.3567	21.1002	24.4984	8.7539	20.1607	8.0993	16.7563	7.265	11.3067
8.9083	33.1609	8.4524	31.9118	8.5723	31.3604	8.7275	28.897	7.7313	29.3952	8.2761	28.0142	22.0172	23.5032	20.6573	21.8423	19.7203	24.1808	10.0431	19.8389	7.6547	15.5935	7.3131	11.6122
8.9644	33.063	10.0892	31.4947	8.3574	29.7162	8.3108	29.3636	7.3914	29.8242	8.4562	28.8049	20.1155	22.923	19.8567	21.4843	19.3018	24.59	8.0488	21.3654	8.2747	16.8832	7.4451	11.9987
9.208	32.8539	9.2485	31.4321	7.9534	30.3302	8.1436	29.8636	7.8045	29.5247	8.0515	28.9042	20.835	22.1679	21.8308	23.0641	20.3574	24.436	8.2102	22.0295	8.212	16.3432	7.6965	11.9502
8.9615	33.4961	8.453	32.2231	8.5075	30.7945	8.0763	29.4602	7.7105	30.251	8.0926	28.9621	22.7552	23.8592	20.7741	22.8401	18.2273	24.3619	9.0617	20.4684	8.0645	17.4337	7.3428	11.1216
9.0948	33.5174	9.2594	31.9532	8.9396	29.9269	8.3486	29.5547	7.5429	29.394	8.2205	29.3635	20.4063	24.3553	22.6642	22.2859	18.7799	23.4219	8.5926	21.1723	8.1735	16.0614	7.5887	11.7252
8.9335	32.751	9.2222	31.4551	9.0763	29.9138	8.6193	28.7422	8.0233	29.1317	8.2664	29.4641	21.5096	24.0965	24.0679	23.5651	15.8118	22.6141	8.9861	19.2769	7.6552	17.6688	7.2313	12.0413
9.3727	32.4105	7.8336	32.2781	8.5034	30.6661	8.5801	29.1797	8.0793	28.9526	8.079	29.3325	21.847	22.2372	24.6919	23.7495	14.8324	23.9833	9.2891	20.3732	8.1883	15.9462	7.0414	11.8612
8.8808	32.5511	8.7954	32.1126	8.4464	29.7216	8.4297	28.8933	7.9609	29.7875	8.2632	29.1146	22.8316	22.2654	24.4689	23.3931	17.3453	22.5378	9.0085	20.3769	7.5294	17.9463	7.5615	11.9813
8.4014	31.7124	8.8127	31.638	8.4243	30.3512	8.7847	28.7797	7.6525	29.7138	8.0069	28.755	24.1132	22.8581	23.9324	21.9904	18.423	23.5701	9.1741	19.6236	8.0789	17.9325	7.1401	11.3464
8.4491	34.4108	8.1472	33.0073	8.7729	31.2691	8.4525	28.0368	7.9765	28.5331	8.0831	29.0453	23.5074	24.263	23.8261	23.8409	17.5395	23.0037	8.7303	18.3363	8.017	15.1918	7.5441	12.3657
9.0004	33.8452	8.2258	31.5898	8.3308	31.4303	8.2515	28.4513	7.7301	29.6765	8.5743	28.8324	22.8688	23.1009	22.9895	23.6861	16.9375	22.8294	8.4772	18.972	7.7479	17.9247	7.0712	10.6622
9.5838	33.7121	8.7686	32.0928	8.6206	30.5201	8.7813	28.541	7.5285	29.6841	7.9854	29.4454	23.9236	24.8252	24.9446	22.847	21.4184	23.1392	7.4098	19.0976	7.6791	16.2769	7.0841	11.8739
8.6793	33.0211	8.1933	31.5996	8.5458	31.3203	8.225	29.5234	7.8937	29.1324	8.4935	28.8333	21.91	21.7745	23.5177	22.5652	19.9409	23.4837	9.1496	20.1679	7.7884	16.2033	7.5168	11.7405
8.7586	33.0871	8.2161	31.8236	8.4767	30.8446	8.2365	28.9341	7.7981	28.9788	8.2149	29.6674	22.5185	24.641	21.7539	22.8723	18.191	22.0397	9.316	19.5424	8.0187	16.1151	7.0456	11.7773
8.9719	34.1106	8.2698	32.5822	8.9001	31.0243	8.4798	28.9662	7.8353	29.6308	8.5269	29.3344	22.4467	23.6783	21.0569	22.9067	17.8839	21.2233	9.6152	19.3351	7.6506	14.3657	7.5515	11.5407
8.9803	32.9204	8.0528	32.7754	8.5922	30.4238	8.9565	28.8759	8.0106	29.163	8.5188	29.1369	24.2061	23.1263	23.2883	23.7063	21.1338	22.3396	10.1969	19.4174	7.9393	14.2666	7.6386	11.4974
8.7237	33.1416	8.3027	32.8162	8.4078	30.7855	8.1594	29.1428	7.5893	28.8414	8.435	29.2503	24.3054	22.9812	23.2069	23.92	21.6734	23.0522	8.4784	19.5204	9.1699	12.8564	7.1004	11.4996
8.4699	34.0674	8.1961	31.8468	8.8791	30.8169	8.2637	28.7812	7.7811	28.9137	8.2422	29.4378	23.5919	24.1485	25.1649	22.1039	21.3642	23.0347	8.4868	19.9726	7.7189	14.746	7.2843	11.5015
8.5159	32.5083	8.071	32.3434	9.2714	30.0182	9.2669	28.9892	7.8314	29.2681	8.1142	29.5973	24.0493	23.0511	25.8614	23.8649	21.0639	23.114	9.1472	20.4001	7.467	15.0638	7.2203	12.8473
8.0495	32.5549	8.5099	31.7153	8.2371	30.5973	9.3224	29.2038	7.6371	30.0673	8.4273	28.5996	23.9322	22.7594	24.9314	22.0683	20.0455	22.5652	8.4361	20.0002	7.7819	17.4056	7.412	11.8711
8.7981	33.7502	8.2788	32.3906	7.8924	30.9086	8.2296	28.1313	7.7015	29.1045	7.9595	28.8395	23.5958	22.3216	25.2591	24.2438	21.0649	22.7387	9.0782	18.8431	7.7615	15.365	7.0912	11.7901
8.9713	34.0661	8.4362	32.9989	7.8319	30.2863	8.4567	28.5278	7.8835	28.5868	8.238	29.0679	22.902	24.9252	25.4672	24.9186	21.7088	22.5153	7.5952	19.2121	7.7548	14.8339	7.4028	11.6722
9.1985	32.4734	8.2927	33.2869	8.6501	25.6279	8.635	29.4724	7.8278	29.6941	7.7261	29.431	25.0514	24.1315	25.0948	24.2972	22.7677	22.2908	8.6293	21.183	7.4831	15.3025	7.2861	11.7669
8.8565	32.3927	8.2281	32.8523	7.8612	26.9552	8.6857	28.9351	7.6732	29.1016	8.0496	29.1215	24.1067	22.9858	26.0362	24.9951	21.2108	22.3194	8.4468	20.2553	7.3818	15.8308	7.4156	12.2105
8.3667	33.7279	8.1415	33.308	8.5009	28.0476	8.7503	28.6698	8.1077	29.4509	8.5854	29.1811	23.3661	24.2664	23.9864	23.4759	23.7565	22.763	9.2653	19.3421	7.9268	15.7763	7.6194	11.7598
8.5183	33.7816	8.1236	34.2726	8.4689	28.4726	8.4582	28.6206	7.9063	28.5092	7.8571	29.0067	23.5244	24.6116	25.1367	24.3797	23.5397	23.4596	8.6833	19.0063	7.6695	14.4013	7.8439	12.4394
9.0612	33.7726	8.6048	33.0731	9.074	28.327	8.6229	29.6821	7.8755	29.3305	8.2996	28.9015	21.5455	24.1124	23.8074	23.6892	23.5833	23.6545	9.609	20.5699	7.3868	15.6079	7.3369	11.6607
8.8324	32.8683	8.8453	33.9844	8.7382	27.5889	9.0251	28.6837	7.3938	29.1478	8.3449	29.1713	21.8648	24.6458	22.3226	24.339	27.1415	23.752	9.1508	19.2538	7.6662	13.7708	7.0724	12.2942
8.3684	33.1627	8.9996	33.4968	10.2094	26.9494	9.0149	29.4023	7.9901	28.8085	8.206	29.1313	21.1815	23.3855	22.235	22.9844	24.7854	23.6586	9.0061	19.123	7.6086	12.1687	6.9293	12.103
9.2591	32.3881	8.3344	32.6305	8.6224	25.8908	8.8124	28.8382	7.84	28.8578	8.3404	29.1229	20.5587	21.9221	26.0949	22.3611	27.7898	22.3589	9.3539	19.6727	7.6606	14.135	7.1963	11.2129
9.0923	32.1518	8.3717	33.0021	9.264	27.0744	8.7646	29.683	7.9272	29.5366	8.4858	29.2606	22.7246	23.5252	25.6265	23.2675	27.5114	22.5751	10.4483	21.5915	7.3533	13.7665	7.3167	10.9867
8.2921	31.9983	8.1693	32.7294	8.5872	28.9136	8.273	30.0984	7.7898	29.2731	8.3731	29.196	22.4091	23.2869	24.0624	21.938	25.3522	23.545	9.8962	21.1841	8.0065	14.505	7.6015	11.6217
9.3431	32.1476	8.7916	32.0567	9.4643	28.1208	8.5379	29.8819	8.0369	29.042	8.2129	28.9169	21.8632	22.44	24.8738	21.2077	28.2868	24.2552	9.139	19.6279	8.0615	14.4948	7.7064	10.8338
8.6527	32.3615	8.3197	32.3046	8.8969	27.0342	8.2886	29.1643	7.7675	29.0801	8.0905	29.187	21.5876	22.3156	25.2733	21.5036	28.8885	23.9616	9.153	20.5565	7.6168	14.5364	7.7234	11.5745
8.948	33.3107	9.9917	33.6829	8.333	27.8265	8.4936	29.8643	7.6069	29.3837	8.1697	29.1197	19.7995	22.8262	23.2235	21.3411	27.3709	24.7332	9.4745	21.0223	7.5163	13.9256	7.176	11.622
8.7935	32.9294	8.5144	33.0713	9.7783	25.626	8.8569	30.2561	7.9051	28.3046	7.9181	29.2752	21.0496	24.6587	25.3085	21.6287	28.3913	23.8871	8.8342	20.5399	7.9664	14.8302	7.3377	11.4141
9.1593	33.2609	8.9221	33.8734	8.9493	26.0819	9.0943	30.1176	7.911	29.056	8.7305	29.3719	21.1994	23.5057	25.7217	22.4056	28.1778	22.0795	10.3589	22.0257	7.3543	14.1636	7.3275	11.5083
9.1141	33.5674	9.7116	32.7245	12.4674	26.1942	8.5499	29.8713	7.642	28.4928	7.794	28.7163	21.0099	24.0286	27.3133	21.5179	26.0133	25.7941	8.6182	20.5587	7.3943	14.1618	7.5689	11.5944
8.9987	33.4032	8.5993	33.9449	12.6136	27.0567	8.5931	28.6261	8.0196	28.4648	8.3414	28.4103	20.667	23.4586	26.963	22.4231	25.1971	26.0638	9.0777	19.6074	7.812	14.3592	7.338	11.566
9.8394	33.1933	9.613	32.3496	9.389	24.9655	8.4025	28.7875	7.6568	28.9455	8.2431	28.434	22.1706	22.8397	26.0871	20.4351	25.9196	24.2898	10.0589	19.1753	7.7441	16.6221	7.4531	11.5174
8.8534	32.8885	8.6259	32.1104	9.5368	24.9285	8.2853	28.9649	7.987	29.803	7.8801	29.1134	22.2759	22.7262	27.3063	19.5364	24.7309	24.4909	9.758	20.2263	7.6864	16.1358	7.5089	12.6499
8.5464	33.8343	8.4784	32.4738	8.6347	24.9281	8.5077	28.5656	8.118	28.6453	7.8724	29.2496	22.6882	25.1822	26.7081	21.8558	24.4673	24.0511	9.2829	18.7004	7.5757	18.2969	7.0692	11.574
9.0169	33.5638	8.1238	33.0375	9.1658	25.5309	8.2138	29.0037	7.7846	28.9466	7.5262	28.7019	22.4947	24.7905	24.7443	22.8161	23.1536	24.508	9.0906	19.5943	7.7659	17.5416	7.0313	11.0743
9.5614	32.523	8.1355	32.3607	8.0285	23.096	9.0061	29.0945	7.7552	29.111	7.83	28.6235	23.3252	23.9476	25.6178	23.3483	27.7742	25.1615	10.5178	20.377	7.717	18.0095	7.3066	13.0087
9.1327	33.0667	8.0812	32.2777	8.7571	23.2012	8.0831	29.035	7.9392	29.1992	8.1765	29.4606	23.4182	25.3715	26.9359	22.3335	27.2617	24.8259	10.4065	19.5524	7.1665	17.7509	7.5028	13.0947
8.8322	33.7018	8.6715	32.0095	9.9387	23.0175	8.6983	30.4065	7.9028	29.0588	8.2115	28.8282	24.9286	26.0381	28.9977	23.0838	27.6674	25.0362	10.7656	21.3782	7.4319	16.9934	7.0927	12.9837
8.7173	31.802	8.1372	32.5848	9.552	24.8967	8.7279	29.7497	7.7416	29.2406	8.1947	29.255	23.4826	25.1005	27.6082	23.9985	26.728	24.7721	10.1334	20.2952	7.4028	16.2035	6.8433	14.4821
8.8214	32.7098	8.6331	32.3291	9.6642	25.4468	8.5333	29.7551	7.7453	28.6855	8.5488	29.1563	22.4189	24.9499	26.0972	24.5016	27.1369	24.1391	8.8717	20.9845	7.5513	15.387	7.4131	13.9253
8.723	32.9828	8.3376	32.7227	11.6053	25.7404	8.4971	29.2785	7.6669	27.7821	8.0284	28.7042	22.2352	24.574	25.8594	24.1806	27.6042	25.0863	10.3848	20.0198	7.8424	14.731	7.1598	12.9152
8.5326	31.6672	8.8773	32.5302	8.6419	26.9122	8.2945	28.8038	7.7622	28.2	8.159	28.4548	21.8898	23.46	25.8336	24.3954	26.3098	25.7346	8.7837	20.0716	8.1125	15.2401	7.3135	12.2414
8.9326	32.7163	8.1085	33.2254	9.2719	25.8415	8.5122	28.9362	7.3972	28.6455	8.3508	29.4823	21.8851	25.1073	24.5293	23.3889	26.3187	23.8687	9.324	20.3473	7.6568	15.0165	6.9824	12.5588
9.0518	32.2569	8.4505	32.3973	9.8291	26.7503	8.6537	29.2936	7.6966	29.6011	7.8089	28.9053	21.9806	24.4536	25.4686	23.0367	26.0091	23.7756	9.8724	20.2301	7.4334	17.7014	7.1951	13.1134
8.581	33.0924	8.2894	33.1383	9.0758	25.8755	8.3195	28.9843	7.8377	28.9732	7.8829	28.837	22.6376	24.8122	23.4522	23.5293	25.4185	23.9338	9.0218	20.5594	7.7883	17.6512	7.0776	13.2667
8.8667	32.0563	8.4793	32.5341	9.6283	27.108	8.4376	29.44	7.6281	29.2468	8.2241	29.4723	23.3849	24.8907	25.2796	23.2339	27.7486	23.3819	9.5236	20.7282	7.7567	19.7818	7.5046	13.1373
8.6775	33.2283	8.2985	32.4554	8.6	28.0311	8.2734	29.4667	7.4348	28.6601	8.4704	28.7239	23.1449	24.546	25.627	23.4832	26.6345	24.0473	9.0445	20.2699	7.7376	17.2804	7.2042	13.0273
8.4383	33.6214	8.7488	31.6445	7.8376	26.8861	8.3921	29.1236	7.8303	29.3476	8.6315	28.7217	25.6122	24.9486	25.493	23.4622	25.682	23.8119	9.2169	19.4024	7.7785	16.3073	7.1535	13.4728
8.2513	33.7785	8.5144	33.0442	8.1946	26.345	8.705	28.5676	8.1253	29.1499	8.3541	28.761	24.0174	25.0017	25.7416	22.641	25.9287	24.1265	9.1689	19.6373	7.8447	16.2279	7.4047	13.634
8.5697	33.8513	8.6373	32.0335	9.3335	27.5894	8.5892	28.927	7.7162	28.9928	8.2618	28.9415	23.226	24.5143	25.6649	23.2881	25.9503	23.9132	9.0702	19.3569	7.6122	15.3356	7.3801	12.9908
8.4542	33.0234	8.3788	31.3547	8.7565	28.3465	7.9896	29.6352	8.1136	28.9452	8.2393	28.8507	21.5651	25.171	27.2343	24.9454	25.3149	25.1924	9.3313	21.3732	7.5571	16.9162	7.0882	13.5733
8.7291	34.2341	8.2978	31.9177	9.5639	29.1483	8.7206	29.0563	7.8092	29.0729	8.4045	27.9148	21.9217	26.5862	27.8815	23.4501	24.9481	25.2535	10.4785	19.5081	7.5705	16.5438	7.3124	12.4293
8.9283	33.4644	8.3144	31.4581	9.853	28.0501	8.7099	29.1913	7.9037	28.9885	7.943	29.5458	22.1336	26.0223	26.0447	22.5004	23.4946	23.7871	9.649	19.2797	7.5391	16.2546	7.4613	14.4337
8.4384	33.5438	8.2037	31.2161	8.7488	29.0191	8.4506	28.6413	7.8306	28.3692	7.9691	29.0932	22.415	25.2742	25.463	23.0348	25.9177	24.27	9.856	19.9452	7.7975	18.4645	7.3258	12.8295
8.7054	34.0959	8.2949	31.4913	8.7679	29.0176	8.5959	28.6329	7.8921	28.9769	8.2307	29.0942	20.879	24.7328	26.6361	24.5436	25.5732	23.4019	9.9146	18.9499	7.8563	18.9116	7.4887	12.3194
8.7852	32.7246	8.6972	31.5093	9.0141	27.4067	8.3218	28.7029	7.7868	28.9798	8.1506	28.9584	20.7266	23.8511	25.3434	23.6179	22.9369	22.9915	9.6818	20.0554	7.561	19.3663	8.3696	11.7895
9.0191	32.655	8.237	32.0536	9.2337	27.9479	8.9386	28.2442	7.9084	28.4599	8.6733	29.8816	21.2475	24.6788	27.2356	23.6103	23.2267	22.1066	9.3389	19.63	7.6178	17.5941	7.6205	12.5266
9.0984	33.6603	8.3378	32.5022	8.8442	28.4781	8.1372	29.4962	7.3901	28.1956	8.299	29.3333	22.0942	25.7242	24.7577	23.0681	24.8984	24.2747	9.7098	20.4886	7.9784	17.0329	6.883	12.5365
9.1609	33.0614	8.2608	32.2965	8.4929	28.2686	8.4975	28.1129	7.6205	28.2009	8.3915	29.0537	22.1634	25.933	23.6384	23.3549	23.3245	24.0118	8.5403	19.0904	7.6548	17.5118	7.436	13.2172
8.6652	32.5682	8.3786	31.6332	8.7702	28.1772	9.1407	27.9538	7.8454	28.4463	8.2695	29.1486	22.2625	25.9225	24.1806	22.5931	23.842	25.2669	8.3563	18.4068	7.4449	16.3475	7.358	13.0746
8.6056	32.9429	8.1813	32.4219	8.9859	26.935	8.2759	29.0484	7.7921	28.9299	7.8761	30.1459	22.3295	24.3494	24.4602	22.2617	24.2383	22.4535	8.5916	19.9778	7.7118	17.0952	7.2642	13.6582
9.1216	32.6493	8.2302	31.3584	8.5194	26.2986	8.564	28.724	7.6804	28.6268	7.7015	29.7352	21.3731	25.3969	26.5056	21.7496	24.237	23.6835	8.4194	19.2876	7.792	15.9508	7.3212	13.7908
8.8651	33.7893	8.2404	31.8499	9.1259	25.1299	8.4973	28.9448	7.7883	28.5499	8.0508	28.9522	19.9748	26.3869	27.2539	22.747	24.448	24.1793	8.5158	19.6391	7.5347	15.4016	7.4644	12.6815
8.9071	33.5218	8.3969	33.192	9.72	24.522	7.965	29.2712	7.7319	28.1972	8.2803	29.1729	20.4555	25.0917	26.914	23.0485	24.596	23.1356	10.3396	19.5151	7.6414	14.9892	7.5027	13.1827
8.5941	34.6029	8.3876	33.211	9.43	23.5917	8.6174	28.5235	7.6993	28.8699	8.5103	28.9771	15.8394	25.2377	26.8482	23.6208	24.3941	24.0267	9.4746	19.1429	8.2104	16.3094	7.4489	12.7145
8.8958	33.2427	8.115	33.5133	8.5446	25.256	8.4067	29.2595	7.9854	29.0812	8.6989	29.1876	20.1695	24.0849	26.5126	24.2793	24.2829	23.8617	7.7542	19.4922	8.2808	17.2225	7.0819	12.6841
8.9501	34.2751	9.3342	33.5734	8.3014	25.145	8.3694	28.5584	8.4936	28.6823	8.8802	29.2832	20.8721	25.242	27.2227	24.9504	22.2025	25.4791	9.4343	17.16	7.8652	18.6507	7.146	13.6887
8.7903	34.2689	8.0184	33.444	8.4589	24.7686	8.577	28.8465	8.5435	28.7524	8.3485	28.5426	19.0579	25.3233	26.8755	25.7534	23.763	25.1274	8.6199	18.277	7.7617	18.091	7.7281	12.157
8.1658	34.4707	8.5334	32.2387	8.2958	24.7725	8.5782	28.4887	8.7086	28.5666	7.9633	28.1489	20.632	26.3559	28.4958	24.3246	23.5271	24.8075	8.2719	18.4433	7.704	19.3852	7.2936	12.7171
8.5151	33.6206	8.1249	32.6954	8.6996	25.2623	8.9589	29.1017	8.0074	28.6755	8.2982	27.8739	21.9763	25.248	27.1208	25.898	23.397	24.7663	8.9778	19.097	7.4921	17.3719	7.5171	12.0903
8.7677	33.5016	8.2129	33.4025	8.666	23.6255	8.513	29.2023	8.1973	28.4949	8.5033	27.9543	21.1118	24.9533	26.4826	25.252	24.0851	24.574	9.1707	18.9982	8.0966	17.3583	7.0103	11.4792
8.7203	34.2115	8.2477	32.3458	8.8958	24.5424	8.5711	28.6132	8.1681	28.448	8.3588	28.0984	22.1525	25.3756	24.0128	23.7981	25.6115	25.2172	9.1816	18.544	7.9295	18.0326	7.4395	11.8482
8.5256	32.8573	8.3246	32.9207	8.8378	22.9006	8.335	29.1073	8.6868	28.5613	7.8797	29.8397	22.7925	24.8077	24.7782	25.0116	26.0939	23.108	9.4789	20.0546	7.885	18.9504	7.0438	12.8885
8.4493	33.0879	7.7478	31.3358	8.4078	23.7508	8.4202	29.3901	8.1906	28.8003	8.3245	29.2707	21.0389	22.9813	23.1693	21.316	25.5082	24.0869	9.3102	20.2331	8.0008	19.4618	7.0719	12.5167
8.5787	32.9417	8.3229	32.1352	8.1197	23.3016	9.0964	29.0404	8.0448	29.1431	8.2542	29.8422	22.6973	24.1714	25.4207	22.663	26.1867	23.2693	9.2298	19.0154	7.6422	17.3567	7.161	11.8292
9.0014	32.7784	8.5017	32.0001	8.3148	22.0041	8.6387	29.0883	8.0319	29.1271	7.9867	29.0693	22.276	22.9397	24.2322	22.7122	27.7877	23.4874	9.022	18.4285	7.7866	17.9596	7.3653	11.1885
8.4191	34.1627	8.2627	32.9608	8.7373	21.8396	8.3198	28.9531	7.8759	28.5605	8.3698	29.7285	22.6919	25.3025	24.794	23.9024	26.4002	22.1756	8.7919	18.8856	7.5816	16.2198	7.596	12.4419
8.2005	34.5354	8.3911	32.6636	8.0093	22.6006	8.6842	28.8141	8.0827	28.8539	8.1024	29.8231	21.9471	24.3707	23.5958	22.658	24.9608	24.4841	9.495	17.9056	7.35	18.3527	7.5709	12.4246
9.1014	34.5173	8.139	32.5507	8.2527	23.3604	8.6865	29.1121	8.021	28.4971	8.158	29.6684	23.5875	25.4264	23.957	22.4795	26.2754	24.9446	8.9633	17.7896	7.4312	18.7392	7.7819	12.433
8.6226	33.7822	8.1117	32.3503	8.2781	21.4865	8.4898	28.6852	7.8505	28.7864	8.4061	29.3872	23.9747	25.5184	24.3846	22.559	24.5902	24.2903	9.7046	17.8614	7.6341	17.6511	7.2954	13.364
9.1702	34.9943	8.3821	33.5969	8.627	22.2937	8.9627	28.4117	7.8894	29.095	8.2126	30.6514	23.39	25.8545	23.7919	23.6784	23.4998	23.3761	9.6743	18.4685	7.6791	18.5895	7.481	14.0717
8.7284	33.7851	8.2364	32.9661	8.7429	24.4798	8.2881	29.1052	7.8304	29.531	7.9405	29.6536	25.099	27.5704	24.5462	21.8778	24.1941	22.9119	8.0062	18.2079	7.7948	18.318	7.3812	13.9974
8.938	32.6613	8.3827	33.058	8.4277	25.6656	8.8519	29.3178	7.7173	29.2323	8.0679	29.5769	22.0833	24.8352	23.7842	23.2111	23.3412	24.5286	9.4436	19.0946	7.8617	18.6798	7.3887	12.6168
8.8605	31.4196	8.3627	32.6388	8.5978	23.0162	8.7885	29.4734	7.7582	29.2877	7.9021	29.4611	21.6794	23.7119	23.6273	22.2759	23.3826	24.8506	9.6434	19.9481	7.8706	18.8087	7.3182	12.2058
9.0143	31.3849	8.2247	32.2835	8.641	22.8499	8.5688	29.5501	8.2438	28.9837	8.5029	29.7923	20.2571	23.6329	23.3586	22.3521	21.9655	23.8249	10.2503	20.8087	7.4611	20.5447	7.5201	12.849
8.5399	32.0446	8.1274	32.7814	8.4054	23.6954	9.3048	29.5232	7.4993	28.3976	8.3702	29.6315	20.213	24.199	22.4396	22.5617	23.2937	24.9562	9.7691	20.4916	7.6232	18.6585	7.3176	13.5669
8.6461	30.4232	8.3929	30.8299	8.7506	23.1068	8.5297	30.1775	8.3299	28.6079	7.9076	29.3093	20.2444	22.8393	23.1754	20.2523	23.0171	24.5094	10.5976	21.429	8.0582	19.2385	7.4268	13.4341
8.919	31.1909	8.3185	32.5304	8.1355	23.3295	8.756	29.5388	7.791	28.9632	7.934	29.146	20.7451	23.4869	21.4809	22.2757	21.9653	24.6872	9.2251	21.2726	7.9839	20.2931	7.3394	12.3389
8.9866	32.6788	8.0458	32.3058	9.2865	22.7291	8.4744	29.3942	8.0389	28.8654	8.3194	29.5242	20.5904	22.5215	22.1567	21.9738	23.6886	25.0445	9.8863	21.0259	7.6474	19.412	7.5067	12.602
9.3204	33.3897	8.4256	31.4302	8.4195	24.3698	8.7506	28.4852	7.7354	28.7619	8.0627	29.6784	20.9425	23.5463	24.2359	21.6286	22.575	23.1896	10.2784	19.5721	7.825	19.5823	7.4747	13.3706
8.3387	32.3678	8.404	31.5252	9.0558	24.8802	8.4519	28.303	8.1472	28.4314	8.0175	29.3174	22.3329	24.0318	24.4139	21.1819	23.6379	24.0656	10.1845	19.3176	8.3461	18.869	7.577	12.586
9.234	32.6904	8.5792	31.4565	8.5381	26.4889	9.1938	28.5419	7.9297	28.4415	8.2253	29.7009	20.304	24.2783	25.7706	21.3049	26.0028	23.6393	10.4819	20.0647	7.7166	18.887	7.1962	13.3593
9.1739	31.522	8.3205	31.9278	7.6561	27.286	8.6926	29.1543	7.6934	28.3919	8.0488	29.4424	19.2642	23.9161	26.6023	20.901	25.9646	23.7136	8.3938	20.014	7.6755	19.0405	7.3946	13.0561
9.2987	32.4802	8.1407	31.9895	8.2216	25.8905	8.8451	29.1036	7.6506	28.9574	7.9017	29.9764	20.0126	22.2621	28.8983	21.7895	24.3216	24.4031	10.2346	20.4575	7.9215	20.1444	7.3737	13.4807
8.8252	31.2822	8.4589	31.754	8.2358	24.6442	8.8462	29.6134	7.8901	28.6471	7.9838	28.9562	19.9087	22.5855	27.7051	20.2016	23.0429	24.6457	9.7863	21.2484	7.8923	18.652	7.3013	12.8057
9.2579	31.5096	8.1401	31.1537	8.1899	24.8198	8.4229	29.3626	7.9626	29.5613	8.0112	29.7499	18.0519	22.221	26.5025	17.5002	23.5042	24.8988	10.2078	21.4311	7.5291	19.0533	7.3145	13.2577
9.1238	31.4305	8.1425	32.0621	8.0574	25.0964	8.5054	29.6539	7.8592	29.1938	8.5169	30.2223	17.2765	21.7451	28.4882	20.8229	24.389	23.8757	9.2596	20.6355	7.6656	18.216	7.0419	13.3511
8.9867	32.3424	8.1947	31.6121	8.7915	24.133	9.161	29.2235	7.9633	28.7292	8.2801	30.2765	18.8755	23.5105	28.5577	20.423	22.9966	24.3583	10.6377	19.9038	7.6218	17.7501	7.2693	11.3694
9.0313	32.5991	8.533	32.0946	8.4481	23.9915	8.387	28.8853	8.3644	28.8731	8.2846	29.8895	17.4154	23.3629	26.5505	21.9317	23.9508	24.1643	10.1191	19.8436	7.8137	19.1005	7.4913	12.0161
8.9115	32.306	8.3069	31.9488	8.8251	23.3964	9.0088	29.5207	7.5985	29.0944	7.804	30.1408	16.7379	23.8895	26.2909	20.6829	23.0607	24.0305	9.8988	21.2842	7.8554	18.7543	7.1433	12.253
9.4346	31.8834	8.3612	32.1973	8.1658	23.2626	8.8873	29.1185	7.9595	29.5411	8.0054	29.4099	19.1546	23.2818	25.6849	20.145	24.1389	23.0619	9.0358	19.5894	7.4472	18.7595	7.3993	11.6567
8.5274	31.4138	8.6927	31.1059	8.5437	23.618	8.7861	29.8933	8.1265	29.4316	7.8619	30.3733	18.5753	22.5127	26.2071	20.444	20.4014	24.0869	10.3408	20.8912	7.6555	16.729	7.3963	11.7441
9.2605	31.6181	8.3077	32.1108	8.1978	23.3983	8.7135	28.8271	7.9368	28.9808	8.8363	29.8917	18.1591	22.1622	26.0977	21.7164	23.0412	23.8136	9.6924	19.6829	7.7118	18.7734	7.3625	12.4582
8.9719	32.1619	8.3919	31.7141	8.4984	23.17	8.8263	29.444	8.0916	28.9597	8.2071	30.1344	16.4102	25.2834	26.1495	20.4779	23.3169	24.4046	10.1339	20.2341	7.4454	19.04	7.9094	12.2723
9.0498	31.2002	8.3848	31.3406	8.2229	23.1609	9.1791	29.7455	8.1529	30.0961	8.3278	29.917	18.2946	22.4829	26.0619	20.7638	22.031	23.3825	9.2612	21.162	7.7386	19.4296	7.5303	12.7672
8.609	32.4324	8.3527	31.7717	8.2511	25.0136	8.4852	29.0485	7.6793	29.3752	8.5878	30.2265	21.872	24.322	26.5277	21.6953	23.2289	24.5269	9.2489	20.8758	7.8825	19.4053	7.6617	12.4446
8.8604	31.7666	8.3575	32.2337	8.5251	24.5138	8.8984	29.0404	7.7059	30.0102	8.4752	29.7536	20.3069	24.2369	25.706	21.7786	23.2316	23.2581	9.2393	20.4486	7.5518	21.4832	7.3654	11.5393
8.6994	31.8224	8.456	31.8043	8.4894	23.7711	8.7963	29.7589	7.78	29.2422	8.2503	29.2431	18.4908	24.7773	24.9879	20.5031	23.3646	24.3895	9.601	21.1863	7.9674	18.8624	7.5895	11.5464
8.8629	30.5987	8.1126	31.9881	8.7341	23.0598	8.722	30.1674	8.1882	28.7655	8.0958	29.767	18.8735	23.099	28.1989	21.8005	22.9143	22.1406	8.6988	22.0128	7.722	19.2817	7.4161	12.1458
8.5081	31.6507	8.4581	32.2247	8.5249	23.6511	8.4665	29.6221	7.8672	29.1696	8.1284	29.3813	18.9276	23.6975	25.6281	21.7576	24.7059	24.2497	8.7348	21.6298	7.3754	19.4948	7.2839	11.4189
9.103	32.0212	8.4939	31.7102	7.845	23.7937	8.4635	30.0583	7.9761	28.7816	8.417	29.3922	18.9443	22.778	23.8674	21.4085	24.0178	23.4863	9.4376	20.9033	7.5778	20.1059	6.9773	11.8488
8.9841	31.2271	7.9687	33.2305	8.0116	23.2699	8.6584	29.8887	7.8925	28.4152	8.3285	29.9448	20.7668	23.986	26.2497	22.8356	23.6235	24.1243	9.0923	21.3032	7.9555	20.2098	7.2858	11.9309
8.8885	32.3484	8.0876	33.0063	8.0982	24.6842	8.9928	30.3528	8.0623	28.529	7.9314	29.3189	21.7101	24.6141	25.6674	22.4434	24.8436	24.2103	8.7682	22.5139	7.5895	19.2976	7.5231	11.8658
9.1202	31.63	8.2959	32.2423	8.0761	25.7767	8.2352	29.4818	7.7903	28.9512	8.2437	28.9016	21.799	23.7037	27.9425	21.9662	25.1383	23.1601	9.0336	21.3393	7.7389	19.4064	7.1604	11.3872
9.0389	32.3761	8.4341	32.9224	8.4958	25.9286	9.1229	29.61	7.904	28.2207	8.4922	29.0589	21.1275	24.0263	26.3755	22.2201	24.9695	24.3727	8.8878	21.0663	7.5006	19.0241	7.4372	11.6696
9.4158	30.4533	8.2645	32.8106	8.4093	25.2362	8.612	30.3285	8.0157	28.6824	8.4651	28.81	21.1771	22.7176	24.2549	21.9123	25.036	24.6961	7.7684	21.9658	7.3343	20.2567	6.9478	11.2674
8.4228	32.7712	8.4102	33.2162	8.2671	25.8523	8.5733	29.4281	7.6521	28.5518	8.0726	28.4912	20.9018	24.5521	25.3183	22.255	24.6693	25.5881	9.0208	20.1795	7.8373	18.7944	7.5247	12.1379
8.6872	31.5939	8.2717	33.0516	7.7853	26.1318	9.0205	29.0142	8.2039	28.6963	8.1238	28.2867	20.8892	23.6748	25.1203	23.1346	22.3011	24.5918	8.72	19.5063	7.6622	20.493	6.9294	11.5623
8.9043	31.338	8.3312	33.1159	8.6567	25.0453	9.0922	29.5162	7.8085	28.7132	8.3746	29.1467	20.9823	23.2311	25.3646	23.6846	21.8365	24.1953	8.4871	19.6936	7.6559	18.7927	7.3317	11.8829
9.2646	32.3165	8.3011	31.843	7.8716	24.7415	8.6451	29.1167	7.8154	29.3486	7.9714	27.9021	21.1577	22.5554	27.4625	21.926	18.9577	24.2922	9.9029	19.2681	8.1773	18.35	7.2655	11.4985
9.4032	30.1717	8.1049	31.5238	8.4212	18.8879	8.3583	29.8222	7.9893	29.764	8.0619	28.5393	22.6674	20.3137	25.8769	20.1951	21.6591	22.8584	9.086	20.2718	7.8083	20.4129	7.3451	11.9614
8.893	32.0426	8.4248	33.5498	8.3327	19.2976	8.9982	28.9157	7.9986	28.6086	7.9905	29.4663	21.9179	22.3632	25.9185	24.0318	23.6242	23.4063	9.158	19.6248	7.7315	19.5415	7.1709	12.3273
8.551	31.4727	7.9776	32.763	8.319	20.1407	9.6221	30.0466	7.85	28.1723	7.8276	29.1395	21.2574	22.542	25.0432	21.6765	22.2271	22.9971	8.9574	20.8303	7.6021	18.1369	7.4031	12.8859
8.4904	31.1643	8.2605	31.418	8.3539	18.6304	9.1395	29.9759	8.0368	28.4867	8.3551	30.2379	22.9997	21.9522	23.927	19.7931	20.6659	22.7636	8.8663	20.5683	7.5012	18.5339	7.2416	13.0428
8.9909	33.0004	8.1934	31.0005	8.6096	17.2452	9.1028	29.7891	8.2101	29.3497	7.8004	29.4993	20.4848	23.1163	21.347	19.5898	19.882	23.1095	9.2651	20.2334	7.4408	18.5111	7.3321	12.4018
8.7819	33.3344	8.111	31.7431	8.4395	22.0403	8.2973	29.3002	7.9411	29.124	8.0542	29.2843	23.0729	24.2805	22.422	19.3869	18.1136	23.6438	8.6508	19.9091	7.5606	19.0023	7.1991	12.1322
8.105	31.1572	8.2992	31.8267	8.5506	20.5418	9.1456	28.9865	8.3339	28.5328	7.7844	29.6047	23.0792	23.7649	23.8266	20.4332	19.644	23.992	9.6372	19.2841	8.0135	18.4852	7.3926	11.7403
8.7798	32.753	8.3519	31.6637	8.2691	20.4255	8.6675	28.9824	8.3203	28.6578	8.0896	29.6014	20.6774	23.7195	23.5392	20.425	19.0509	23.6769	9.0626	18.9537	7.6526	17.7695	7.3814	11.2863
8.9802	31.7572	8.2774	31.7083	8.5281	20.9164	8.9078	28.8758	8.4282	28.9054	8.1352	30.0345	21.6848	22.8708	24.6788	20.8592	19.4913	24.2579	8.8873	20.6073	7.7236	16.2102	7.5343	12.0526
8.9107	31.0765	8.2292	31.1078	8.6447	22.1719	8.6418	28.562	8.2717	28.2523	8.0341	29.4337	20.2063	21.7927	24.6669	20.9546	22.8097	23.4247	8.4567	18.7465	7.9369	16.619	7.7223	13.1852
8.8297	31.8418	8.2078	31.5996	8.5923	18.7186	8.0507	29.0391	8.159	28.9077	8.009	29.1187	20.2218	22.2691	25.1691	20.2472	20.2131	23.6142	8.7675	19.0128	7.4115	17.4194	7.4309	13.3266
9.0066	31.2857	8.3301	32.1132	7.8595	17.3893	8.7492	29.7756	7.9996	29.2704	8.3526	28.7108	21.813	21.1407	23.6801	19.6327	22.342	24.9716	8.355	20.7675	7.8555	17.4079	7.3466	11.7881
8.6691	31.2039	8.3361	32.754	8.7526	18.1223	8.4636	28.3131	8.4271	29.4053	8.0477	28.8406	20.5839	22.9298	23.2807	21.7106	21.5605	23.0049	8.0826	19.4266	7.6463	19.5167	7.2198	11.3373
8.3782	29.9321	8.2875	33.0572	8.5416	19.1973	8.8761	29.8258	7.4025	28.3667	8.1233	29.1326	21.6047	20.4619	24.5728	21.9091	21.6818	24.4093	9.047	20.3524	7.4489	18.6501	7.4128	11.2471
8.8248	31.0282	8.3104	31.9838	9.1378	16.9422	8.0595	29.0987	7.8138	29.0698	8.0113	29.7838	21.5219	21.2743	25.6855	20.7938	21.5977	23.0656	8.0672	20.9961	7.3011	17.8017	7.2933	12.4555
9.3812	30.3349	8.0957	32.2847	8.6559	21.2427	8.6044	28.8337	7.9374	29.0517	7.9958	28.8197	21.9278	20.347	24.1905	20.8369	20.8482	24.1732	8.8258	19.8493	7.8465	17.5677	7.2751	11.7214
8.6088	31.1085	8.3391	32.6348	8.6678	21.3278	8.7903	29.3085	7.778	28.2216	7.5364	29.5218	20.6049	20.3604	24.9871	20.8637	22.2968	25.2984	8.7417	20.3934	7.6315	16.5546	7.2071	11.0924
8.3131	30.2102	8.5591	31.7501	8.601	22.4941	8.8218	29.3249	7.6116	28.1363	7.8959	28.7005	20.9574	21.3405	24.885	21.07	20.6942	24.3574	8.8869	20.6196	7.2666	16.1311	7.1875	11.1092
8.6428	32.4744	8.2742	32.2883	8.3483	23.1787	8.0589	29.4891	7.4075	28.3365	7.9671	29.0726	21.1936	21.6925	23.6681	21.9379	19.5251	23.8768	9.2248	21.1197	7.3797	17.8559	7.5451	11.6598
8.7922	30.8218	8.742	32.068	7.916	21.4193	8.3294	29.5305	7.8085	29.2592	8.1019	29.0925	19.9038	20.0583	23.8323	21.2214	19.719	23.3019	9.0674	21.5319	7.8297	16.8045	7.2706	11.5875
8.8527	31.0927	8.3785	32.2394	8.1597	20.0467	8.6245	29.7119	7.5226	28.824	8.276	28.4592	22.2615	21.515	24.2768	21.6212	20.2946	24.4522	8.0373	20.3541	7.7203	15.3383	7.2532	11.6389
8.7799	30.5846	8.2968	31.9487	8.1036	21.8592	8.4076	29.8575	7.4556	28.6945	8.2873	28.9992	22.7202	20.721	23.6243	19.5342	16.7945	24.5925	8.5573	21.7247	7.4107	16.3203	7.2066	11.3563
8.4889	31.8978	8.4253	32.3401	8.2971	23.4993	8.0702	30.3657	7.2793	29.4201	8.3371	28.9267	23.3551	22.9612	22.7932	21.4176	16.9551	25.2533	8.2696	21.0944	7.9384	15.9543	7.2412	11.5592
8.71	31.2583	8.3636	32.3392	8.2123	23.8058	8.4107	29.6389	7.3362	28.8628	8.3754	28.8271	22.4274	21.891	24.2217	20.9509	14.8584	25.473	8.843	20.7767	7.657	16.7921	7.3785	11.0205
8.5613	31.4774	8.2631	32.4921	8.6795	24.3358	8.6381	28.4499	7.2679	29.1236	8.1945	29.4615	23.503	22.1153	25.8172	22.1369	14.8149	25.7553	9.0806	18.3665	7.7659	16.523	7.5092	11.4641
8.5375	31.3435	8.32	31.5458	8.2812	21.5263	8.4008	29.7093	7.2557	29.0245	8.3932	29.5567	24.3685	20.4582	24.0649	21.0051	15.5153	25.4917	7.4291	19.7811	8.0411	15.2629	7.3501	11.6808
8.9796	32.0128	8.3131	32.6462	8.4773	21.342	8.422	29.3698	7.3211	29.1427	8.3955	29.9747	22.3898	20.9785	23.5138	21.4676	15.2875	24.7107	8.6692	19.0897	7.3239	16.8851	7.4478	11.4426
8.6091	30.2818	8.3851	32.8955	8.35	23.3031	8.7849	29.2024	7.3798	28.3693	8.362	29.3911	20.9665	20.8401	23.006	21.5512	14.4071	23.117	8.4219	19.6529	7.9909	15.9367	7.0872	11.8655
9.1526	31.4132	8.2078	32.9419	7.8081	21.7501	8.2938	29.9662	7.3171	29.241	8.1755	28.494	21.3881	22.527	22.6999	21.5486	14.9518	25.171	8.8328	21.5838	7.63	16.1865	7.0314	11.624
9.4284	32.1437	8.3325	31.9278	8.2445	22.9899	8.3909	29.7945	7.25	29.3216	8.5516	28.609	21.7938	24.2597	24.158	20.0523	14.0809	24.7251	8.7924	21.2679	7.6315	17.0713	6.9282	11.4262
8.664	31.4001	7.9283	32.362	8.6988	23.4159	9.0651	29.7301	7.2567	29.7927	8.3484	28.7367	23.9164	21.9248	24.1312	20.1368	16.3662	25.7206	8.5941	21.0785	7.5293	15.754	7.4786	11.5741
8.6761	32.2414	8.5438	31.0227	9.0309	21.4876	8.6404	30.0651	7.2717	29.3059	8.5865	28.0121	22.5615	22.7143	23.4476	20.2592	19.1554	26.2944	8.6267	21.3768	7.5953	16.3556	7.1795	11.4096
8.8603	31.8365	8.5051	32.7712	8.4509	23.9991	8.5479	29.5721	7.5213	28.3367	8.3905	28.4041	22.9992	22.5856	21.8664	21.9242	17.0845	26.027	10.0166	20.7151	7.4126	14.2299	7.32	11.7137
9.4215	31.8763	8.2069	32.5797	8.4713	23.1456	8.8216	29.9158	7.2307	28.1088	8.343	28.4686	21.1379	22.4286	20.6642	22.7214	18.5522	25.4907	9.3641	20.5917	7.591	15.0458	7.2054	11.4698
8.9552	31.7908	8.1299	32.8401	8.4005	22.0669	8.8083	29.5196	7.2368	28.1131	8.543	29.2294	22.2624	22.3411	23.0678	22.1129	18.7333	24.1168	7.8294	20.5809	7.4639	14.5887	7.2043	11.6801
9.8876	31.7499	8.4818	32.4289	8.2303	23.7853	8.5617	30.0155	7.3323	27.8604	8.6144	28.4275	22.3256	21.8578	22.2466	21.5095	17.2413	25.8403	7.9119	20.9838	7.804	14.5198	7.1452	11.5819
8.8696	31.7623	8.5406	32.979	8.4438	23.4493	8.7085	29.9907	7.4025	28.5673	8.3472	28.2942	21.6797	22.7707	21.8156	21.6617	20.2796	26.365	8.2371	20.9103	7.2401	14.22	6.9618	10.8785
8.7807	30.8474	8.2475	31.9465	8.6774	23.3167	8.7271	29.7761	7.4482	28.8128	8.3222	28.1503	22.8766	21.2232	21.8238	21.1743	19.8601	26.3708	8.894	20.3658	7.7022	14.1178	6.9418	11.3982
8.8685	31.9688	8.1761	31.8876	8.1814	22.6171	8.4914	28.9843	7.5633	27.8732	8.8074	28.4622	22.3522	22.5216	20.5957	20.5839	18.6572	26.5891	9.3294	18.742	7.6082	13.3078	6.8884	11.5955
8.6523	31.6359	8.0982	32.1679	8.6405	21.7944	8.869	29.701	7.7215	28.8067	8.709	28.43	20.7422	23.6881	22.7475	21.1873	17.4495	25.3844	9.0411	20.3832	7.6444	13.3441	7.0764	11.4201
8.9378	32.7695	8.8482	31.7422	9.0352	24.5459	8.7656	28.4282	7.5423	27.9424	8.0708	28.1591	22.2001	22.31	22.8443	20.5895	15.617	26.0965	8.3562	18.5958	7.8644	14.4995	6.9889	10.9816
8.4176	30.9916	8.1825	31.6387	8.7484	23.3454	9.5993	29.9493	7.4494	28.4475	8.0216	28.6918	21.3897	22.2357	24.1677	19.6805	17.1871	25.0631	8.2567	20.713	7.3378	14.255	6.8489	11.3827
9.0043	31.1883	8.3655	32.2654	8.8772	25.0496	9.1042	29.5696	7.8533	27.9884	8.0208	27.7904	22.699	21.0804	24.0287	22.1456	18.6398	26.3689	9.3807	21.251	7.8211	15.0034	7.5295	10.7203
8.145	32.3322	8.1051	32.1113	8.7315	23.4416	8.3791	29.2672	7.1597	28.2808	7.8466	28.8263	19.9137	24.1065	23.5076	20.9898	17.8878	24.7888	9.6571	20.6134	7.6749	15.6433	7.2989	11.4714
8.5012	31.854	8.2956	31.6458	8.8181	23.2805	8.7263	29.508	7.4031	28.8949	7.8997	28.2706	22.563	22.6576	24.3584	21.9345	16.0417	24.5973	8.458	21.6737	7.7771	15.6518	7.1561	11.3026
8.9972	30.7072	8.082	31.8165	8.8806	24.1526	8.931	29.6571	7.9207	28.3864	7.9855	28.5028	22.2389	21.6617	23.9091	21.0062	17.6381	24.7186	7.93	21.6337	7.7626	12.9968	7.2764	11.3001
8.8267	32.0484	8.4733	32.7813	8.0268	22.9272	8.2176	29.179	7.3079	28.2021	8.0669	28.442	21.645	23.4085	24.6229	22.0453	17.6307	25.0581	8.0356	19.9861	7.6961	13.7336	7.3623	11.6856
8.6652	32.5195	8.1921	32.7054	8.6427	21.356	9.2873	28.9063	7.5153	28.3662	8.1445	28.4124	20.2885	23.3866	23.9879	22.4173	17.9865	25.7279	7.7568	21.3538	7.6663	14.7057	7.2689	10.4342
8.4684	31.2479	7.9708	32.0994	8.6688	21.5658	8.4336	28.9389	7.7146	28.6668	7.8021	28.7907	21.8175	23.1703	24.5542	20.8406	17.2431	23.2633	9.0456	21.5582	7.5493	13.7028	7.2673	10.7418
9.2094	31.473	9.06	32.7635	8.6717	21.5764	8.8875	28.9982	7.4213	29.0946	7.8996	28.6383	20.9899	23.5422	23.7654	21.6385	16.2368	23.0021	8.1242	21.1023	7.4932	14.8289	7.111	11.3954
8.8562	33.3275	8.155	31.8646	8.0522	21.65	8.7609	29.0248	7.3963	29.0569	8.127	28.0455	20.8886	24.6899	22.8574	21.673	16.2809	24.7299	8.6374	20.6379	7.7254	16.9713	7.1979	10.963
9.035	31.7929	8.0363	32.8079	8.7378	21.9301	8.3659	29.7647	7.4535	28.9995	7.7629	27.7927	22.8628	24.6494	21.1515	21.5658	17.47	24.6158	7.98	20.8023	7.5475	15.7791	7.2673	11.7546
8.7879	32.5116	8.089	32.1556	8.4746	22.0456	8.5555	28.473	7.3227	28.1462	7.9497	28.3357	20.5876	24.2692	21.4231	21.6901	17.3801	24.3406	8.6827	20.15	7.5379	14.7163	7.3166	11.3999
9.1449	31.7999	8.3897	32.085	8.2095	22.3785	8.629	29.4904	7.6946	28.3309	7.7941	28.9519	20.232	21.865	22.8279	20.7841	14.5244	24.4228	8.7417	20.5968	7.3587	13.2484	7.5911	11.9178
9.048	31.5549	8.7734	31.163	8.3114	21.9497	8.3761	29.5599	7.5388	28.77	7.9847	29.0286	19.7269	20.819	24.2912	19.9281	14.1467	24.9297	8.0656	21.6479	7.8499	14.2726	6.9392	12.1744
9.8001	32.6318	8.5668	31.7125	8.5404	20.856	9.4037	29.4442	7.5169	28.251	7.6179	28.4501	20.1491	23.9272	24.7445	20.8022	13.3333	23.8092	7.9297	21.0767	7.5065	12.5816	7.1563	12.0636
9.2007	31.1375	8.8581	31.5294	8.4869	21.567	8.8843	29.4728	7.4317	28.888	7.9038	28.4858	20.4621	21.8472	23.5019	19.5487	13.9845	24.8753	8.0484	21.1355	7.7474	14.7249	7.1523	11.8181
8.7463	31.6058	9.838	32.6909	8.6921	22.4061	7.9662	30.6489	7.7056	29.3509	7.9426	26.8723	21.9991	22.0715	22.2125	21.5752	14.8887	24.7226	8.4877	21.317	7.734	12.8436	7.1524	11.7604
9.1072	30.8147	10.1216	31.9489	9.1258	23.4086	9.1178	29.9853	7.611	28.7705	7.9359	27.6528	20.8736	21.0327	22.4876	21.2624	17.5747	25.2804	8.2905	21.3208	7.3755	14.298	6.9692	11.3306
9.2029	32.3469	10.0502	31.2431	9.6141	23.1817	7.7861	29.2678	7.5173	28.8882	8.0391	26.7037	20.317	23.3131	24.1976	19.9272	16.9634	25.6052	9.7197	19.8755	7.828	14.0908	7.0569	10.8149
8.9177	32.8966	9.6508	32.2159	9.4862	22.9574	7.3357	29.2617	7.6338	29.0592	7.8135	27.5211	21.5844	23.1496	25.9431	21.6057	19.629	25.2484	7.9048	19.6709	7.8942	13.3742	7.0351	11.3703
8.2374	32.08	8.878	31.9008	8.9164	22.59	7.8414	29.2588	7.7313	28.3976	7.8892	27.2491	21.7611	22.2462	24.9068	21.2981	20.3603	25.0563	7.9181	20.3616	7.9404	12.6935	7.0581	11.7044
8.8409	33.22	9.4667	31.0863	10.3349	23.85	7.6305	29.0243	7.4264	28.7221	7.9907	27.6073	21.8978	23.8036	24.9795	20.251	17.3632	24.6716	7.8917	20.0562	7.9754	13.2498	7.3345	11.6501
8.9822	31.7529	9.3536	31.9392	10.1649	23.7095	7.6635	29.7603	7.8146	28.9915	8.168	28.1278	21.6311	21.6944	24.7287	21.4167	17.9325	24.7596	7.7347	21.6164	7.7459	14.2541	7.0714	11.1335
8.6099	31.8523	9.7435	31.1951	9.6312	24.5143	7.8774	29.7535	7.804	28.7095	7.884	28.0046	22.9131	21.6376	23.8579	19.9784	17.0892	24.3916	8.3523	21.231	8.375	13.9208	7.1119	11.2993
8.6546	31.0075	10.1923	32.3901	10.3987	23.3808	8.1688	29.4349	7.6462	28.6564	7.9983	28.3364	21.8909	21.3721	23.0779	22.5823	17.2835	25.3688	8.3992	20.7383	7.4357	14.1178	6.951	10.9075
8.6418	32.7264	10.2616	31.8978	9.4417	24.2393	8.2465	29.2496	7.4925	29.154	7.9456	28.261	22.0993	21.9147	22.536	20.6562	17.2112	24.0566	8.3738	19.6176	8.1513	13.5581	7.0048	11.5092
8.6412	31.1898	8.9174	31.4848	8.8893	23.9343	8.0985	29.2898	7.6117	29.6312	8.1216	27.9233	21.0866	22.4972	20.9022	20.4577	17.2365	24.742	7.7756	19.5843	7.5464	13.5516	7.2586	11.4502
9.2721	31.741	9.5558	31.9352	8.553	22.7887	8.0271	29.0865	7.6038	29.4919	8.1603	28.8651	21.8693	20.47	22.2403	21.8779	19.3507	24.2626	8.6263	20.086	8.2206	15.0167	7.48	11.8784
9.0561	32.1338	8.3969	32.3915	8.5436	23.2407	7.6443	29.0382	7.4382	29.4659	8.087	28.3076	22.516	22.4563	20.7768	22.6731	17.965	23.0989	9.1633	19.7286	7.6389	13.7279	7.2251	11.7475
8.4505	31.7108	9.3179	32.7176	8.3901	24.2963	8.1572	30.3068	7.335	29.2871	7.8069	28.9686	22.3113	22.6465	20.1826	21.6813	18.4956	23.6833	9.3098	21.4346	7.771	14.3826	7.2445	12.1049
8.6577	31.8095	8.2344	32.6629	8.8555	23.2442	7.7291	29.5926	7.347	29.3961	8.3681	28.2955	23.7292	21.6296	20.033	21.5137	21.1494	24.4337	9.628	19.6516	7.8738	14.5083	7.3232	11.4118
8.9927	30.7572	9.8203	32.4361	10.2867	22.6151	7.6676	30.2528	7.3389	29.2656	8.2882	28.7694	23.7252	19.9449	22.2339	21.5162	21.4299	23.3623	9.3332	19.8836	7.3346	12.9965	6.9353	11.8953
8.6953	30.3037	10.3441	32.5187	8.5874	22.386	7.7399	29.2999	7.4916	28.4529	8.5214	29.2684	22.6686	19.9605	23.9974	21.495	23.2454	24.1795	10.6478	18.4192	7.5709	12.9311	7.2565	12.0275
9.2089	30.7352	10.6563	32.2965	8.123	22.4155	7.3518	29.6892	7.4998	29.6959	8.3305	27.9991	22.8381	20.7078	23.6993	22.2787	21.5961	23.6434	9.2657	19.4038	7.9837	13.9452	7.4624	10.9814
8.847	29.9653	10.0803	32.7485	8.9761	22.4917	7.6703	29.9902	7.2899	28.7536	8.4729	28.4047	23.2455	19.4958	23.1227	20.2421	20.3541	23.5244	8.8697	20.421	8.1164	12.301	7.1734	11.6903
9.0316	31.398	10.0744	32.7267	8.1979	21.7144	7.7253	30.155	7.3679	29.4867	8.6413	28.3507	25.4271	20.4144	20.5204	21.921	21.8221	25.2195	8.841	20.5424	7.7017	12.5758	7.2268	11.4113
8.4536	32.8894	11.0171	32.4098	9.2565	21.0426	7.5362	29.1609	7.1571	28.2899	8.0962	28.7226	23.2633	21.6813	23.8062	21.315	19.7923	24.4072	8.9202	19.3414	7.9063	10.4238	7.3247	11.6554
9.0708	32.8156	10.1607	31.7117	8.1334	19.7611	7.8861	28.9834	7.3358	29.2372	7.8059	28.7959	21.9073	23.7156	23.5452	19.8602	21.9976	24.2408	7.8642	18.9357	7.6415	11.9165	6.9264	12.6667
8.5028	31.4566	9.7828	31.53	8.2216	18.3151	7.7412	29.2503	7.3174	28.8282	8.2058	29.5367	23.6936	21.486	23.5037	22.1267	22.5798	24.905	8.2838	19.0478	8.0698	12.0891	7.4127	13.6394
9.4156	30.8898	9.7872	32.8388	8.0461	19.3363	7.3776	29.2929	7.1892	28.3888	8.1669	29.5767	23.2556	20.2727	22.5987	21.9882	22.9719	23.7262	8.0734	19.5716	8.0339	11.8535	7.6959	12.1028
8.7629	32.2871	10.3501	32.6202	8.9247	19.2556	7.6882	28.9971	7.5299	29.3559	8.0764	29.7439	21.6379	22.595	21.1302	21.5322	22.7459	24.6108	8.8891	19.2838	7.9712	13.2946	6.9991	12.1623
8.7806	31.8646	9.6678	32.6919	8.5937	19.8843	7.6925	29.2516	7.556	28.546	8.1662	29.4986	24.5603	22.4247	20.8996	20.3377	23.1938	25.6966	7.7571	19.1666	7.9162	12.303	7.4586	12.57
9.1666	32.4112	10.0228	31.3539	8.2952	19.0669	7.4605	29.0043	7.712	28.7083	8.1077	30.2179	24.7058	22.9478	21.5994	19.7928	24.082	24.6277	8.3348	19.1654	7.9016	11.4974	7.3486	12.8585
8.6417	32.8242	9.8497	31.6882	9.1144	20.6887	7.7267	29.1846	7.1576	29.723	7.9558	28.713	25.6478	23.9774	21.5539	20.2616	21.6413	25.6363	8.3675	19.7561	8.5352	12.8673	7.2269	11.7238
9.4232	32.339	9.4327	31.8668	7.9806	19.14	7.409	29.2784	7.5878	30.1011	7.8157	29.9147	24.3777	23.3218	23.3696	20.434	23.9209	26.194	8.4689	19.8176	7.909	12.9161	7.0189	11.9027
8.5164	31.2476	8.7226	31.9474	8.6045	17.8267	7.2763	29.5812	7.2208	30.4406	8.1377	29.2072	25.0786	21.0113	22.9182	20.1417	22.6449	24.8488	8.4265	20.4296	7.8499	13.298	7.0473	12.4812
8.4168	32.1922	9.5579	31.5702	9.3011	19.8327	7.7614	29.7793	7.3783	29.3915	7.9893	28.9692	25.3049	22.6952	23.7594	19.6457	23.5613	27.2266	8.7002	21.1361	7.7353	11.2548	7.0868	12.0489
9.0879	31.8539	9.66	32.3666	8.6623	18.1978	7.6814	29.203	7.36	29.2219	8.0266	28.7925	22.3822	22.3157	23.2275	21.0104	23.8917	26.7817	8.8007	20.0345	7.9207	11.8859	6.9978	11.855
9.3272	32.1144	10.713	32.9567	8.6704	19.2089	7.3275	29.2809	7.3321	28.7186	8.0875	28.6392	22.462	22.7141	23.9675	21.163	23.9042	26.877	8.4757	20.0167	7.6485	11.1903	7.2201	12.1019
8.5434	31.2979	10.7232	31.6437	8.7661	19.0911	7.6648	29.0211	7.5626	29.4752	8.3309	28.6466	22.0754	21.9709	23.5293	19.9914	22.8184	26.0423	8.7489	19.4009	8.0561	12.1184	7.2419	12.4246
9.3465	31.965	8.9597	32.2575	8.3823	19.9482	7.6591	29.4087	7.3494	28.9489	8.0566	28.518	21.389	20.733	23.2231	20.7666	21.5	25.8222	8.2791	20.1257	7.8593	10.9099	7.3931	10.8365
8.8213	31.3365	9.2068	32.4885	8.6119	19.4066	7.3596	29.0892	7.3364	29.085	8.2043	29.1587	22.7385	22.0805	21.6055	21.7113	20.3412	24.772	7.7967	20.0753	9.6087	10.247	7.3395	12.7978
9.2749	31.1778	9.8578	32.0971	8.4883	23.1922	7.5786	30.2927	7.4392	29.2053	7.8522	29.0642	22.457	20.3399	21.5518	20.2875	20.8894	24.0572	9.101	21.0447	7.7857	12.2191	7.3642	11.5977
9.5289	30.1729	9.5555	32.6766	9.4011	19.8856	7.5196	29.5236	7.4264	28.9728	8.2194	29.2974	22.9041	19.4306	20.9129	20.9064	19.9554	24.6815	9.3027	20.79	7.7154	12.1752	7.0871	12.1364
8.4201	30.7416	9.8581	32.3943	9.0057	23.6152	7.2841	29.7709	7.3871	28.7659	7.9278	29.0341	20.6946	19.676	20.9482	19.1089	18.4559	23.8635	10.0144	21.3323	7.836	11.9696	6.9128	12.4434
8.9206	29.7767	9.9107	32.4608	8.6831	22.6376	7.7937	29.8694	7.1533	28.8452	7.9255	28.8349	22.6235	19.1895	22.9871	20.4858	18.0079	23.9596	7.8842	21.6207	7.8552	11.5085	7.0731	11.6552
8.7172	29.9983	10.1223	33.1529	8.4874	24.0276	7.2129	29.9613	7.3063	28.9012	7.9824	29.2959	20.5675	20.3034	23.6244	21.2161	19.162	24.4179	8.5847	20.7392	8.0023	12.7163	7.0232	11.5625
8.5993	30.4961	8.3929	32.1187	8.5279	25.5031	7.5561	29.4262	7.719	29.4393	7.9338	28.5494	21.253	21.2323	25.1137	21.4416	19.0851	24.6421	9.2707	20.581	8.1023	12.5482	7.1536	11.3702
8.8009	31.2427	9.2321	32.3876	8.5726	24.2908	7.3276	29.5237	7.2739	28.8048	7.7096	29.1825	20.6194	21.0498	25.0884	21.3182	21.314	23.1215	8.3392	20.9093	7.6668	14.1346	6.8861	10.9337
9.0412	31.3334	10.4052	32.197	8.4272	24.6168	7.9184	29.3712	7.4151	29.0433	7.9303	28.6809	21.2562	22.3211	23.1301	21.508	21.0978	23.3642	9.1297	20.2674	7.7817	13.8061	7.3202	11.4107
8.8038	30.8402	8.8404	32.8371	8.9815	24.6379	7.5461	29.9185	7.2536	29.5012	8.1475	29.0613	20.658	21.8943	22.3334	21.996	21.8212	24.4294	8.6192	21.4669	7.7493	13.9245	7.1154	11.7896
8.9132	33.0784	9.5748	32.8497	8.3667	24.0711	8.3325	29.376	7.2973	29.5335	8.048	29.1109	19.6662	23.5501	21.9694	21.6418	20.6473	24.5522	9.4012	21.5079	7.8437	13.3843	7.1551	12.1495
8.8797	31.4345	9.919	33.3512	9.2657	24.4622	7.4312	28.8707	7.2657	28.551	8.0217	29.6231	19.9435	21.8629	21.4358	23.4741	22.8976	24.7427	8.6859	20.5248	6.9904	13.67	7.2524	12.2332
8.9157	32.0712	10.5317	32.5938	8.3615	24.2244	7.8403	28.8992	7.4009	28.8399	7.9573	28.9844	21.0917	21.3899	21.6321	21.6592	23.7284	24.7284	8.3493	20.1211	7.7277	14.2514	7.0913	12.3233
8.495	32.1581	10.6954	32.9592	8.5188	23.1623	7.5048	29.1466	7.4337	28.5742	8.2024	28.313	22.4522	22.5518	22.7917	20.7117	22.6351	22.8195	8.8059	19.0521	7.9431	12.7314	7.2355	11.9088
8.6455	31.6267	10.6029	32.5606	8.384	19.6085	7.9923	28.903	7.5758	28.245	7.9115	29.1559	21.076	21.8988	20.8109	19.9676	20.7209	23.7748	7.9978	19.1843	7.8006	11.4891	6.9556	11.7986
8.426	33.4301	10.4577	32.4699	8.545	19.817	8.0337	29.3873	7.524	27.1031	8.1045	29.5151	21.2585	23.331	22.1187	21.6631	22.6744	22.0204	7.8137	19.2703	7.639	11.1486	6.913	12.3325
8.6478	32.373	12.9006	32.9555	7.989	23.0917	7.7543	29.0633	7.4982	28.3654	7.867	29.1015	20.287	24.4234	23.5979	21.0499	21.9461	23.3363	7.6736	19.8946	7.7393	12.5522	7.5301	11.751
9.2508	31.5379	10.9502	32.8136	8.2468	21.796	7.7767	29.2633	7.571	28.479	8.0113	28.9512	20.7322	22.8951	22.1099	20.5342	22.9424	23.1399	8.1894	19.7547	7.0601	15.1376	7.0798	11.3509
8.7265	32.3255	10.3744	32.9231	8.8565	22.7843	7.6423	29.1623	7.3868	29.1811	8.1317	29.4511	20.6112	23.3962	23.0807	21.3947	21.8127	24.559	8.8144	20.4163	7.6766	15.0929	6.9941	12.2085
9.6721	32.0713	9.7558	32.6862	8.4786	22.6759	7.5256	28.9717	7.3745	28.8145	8.0555	29.4514	20.5844	21.8239	21.7586	21.5265	23.361	23.2908	8.9547	19.9058	7.2741	15.1508	7.2186	11.8719
8.5461	31.6674	10.0872	32.6432	8.4186	23.1251	7.5299	29.7209	7.5264	29.2801	8.0476	29.2371	21.8362	22.0253	22.0591	20.6536	21.3448	22.2984	7.7245	20.8788	7.5602	14.142	7.5028	12.3363
8.8574	32.6412	9.5679	32.0886	8.4027	24.2556	7.6532	28.5823	7.2564	29.8372	7.9798	28.6582	19.9528	22.6151	22.3536	20.9794	21.2198	23.0399	9.5604	20.2874	7.4004	14.6595	7.1055	11.7954
9.4111	31.9298	9.4038	31.9463	8.3529	25.1974	7.5981	29.303	7.4621	29.033	7.6903	28.6329	20.9419	22.9562	22.3337	22.2771	24.5784	23.6346	8.7168	20.0806	7.8075	14.085	7.3437	12.0478
8.5229	31.9098	9.4351	32.6349	7.8992	25.4416	7.8421	29.2644	7.4591	29.0862	7.5999	28.4451	21.385	22.4663	23.4376	21.9978	20.6194	22.9534	8.9933	21.3881	7.7742	16.802	6.8888	11.8926
8.844	32.944	10.1334	32.9651	8.8276	24.1167	7.73	28.5176	7.441	29.0789	7.8889	28.7595	21.5724	23.6627	22.0771	22.1275	21.0716	23.8948	9.0204	19.3753	7.9204	15.7288	7.4305	11.6018
9.1135	32.051	9.5132	32.2977	8.3429	25.054	8.4339	29.0167	7.3984	28.8401	7.947	29.6008	21.3312	23.0097	23.0439	22.0681	22.5503	23.0161	8.3882	19.0547	7.4969	16.0503	7.285	13.1166
8.5751	33.0844	9.2914	32.1876	8.7015	23.5255	8.0842	28.852	7.1962	28.4897	7.9214	28.6261	20.6094	24.2444	21.3517	21.7813	21.8854	23.0495	9.8472	18.7483	8.2165	15.6006	7.6224	11.7996
9.2305	31.7377	9.8795	31.6008	8.609	25.2146	8.0794	29.4023	7.252	29.0815	8.4093	28.9166	21.6806	22.8679	20.5335	20.4106	23.8614	24.2931	8.7708	19.6493	7.8219	14.7446	7.2382	11.8865
9.0628	32.4168	8.4297	32.5913	8.2623	26.9966	8.6901	29.3645	7.2131	28.8559	7.6776	28.8817	20.1419	23.157	19.587	21.6683	22.0218	22.9895	9.2208	20.3694	7.455	14.0078	7.5738	11.7016
8.8409	31.5594	8.9545	31.8429	8.714	26.4161	8.6997	28.8743	7.4204	29.0558	7.7408	29.0296	19.4027	22.3585	21.3186	20.939	21.8882	23.5725	9.6987	19.9533	7.9373	14.2393	7.5381	11.495
8.5436	30.9132	9.0919	32.091	8.7551	25.2235	8.4912	29.3868	7.3429	29.0186	7.8897	28.6223	20.58	21.9084	20.6454	21.9247	23.0123	23.3609	11.1148	19.954	7.992	13.8913	7.1302	12.3211
8.4398	31.5725	8.7076	32.157	8.9905	27.3582	8.8976	28.9356	7.2848	28.516	7.8356	29.073	20.9512	21.4716	21.5966	20.6723	22.0923	23.9999	9.0973	19.4012	7.6396	14.3529	7.3721	12.2071
8.5333	32.2997	9.0241	31.0866	8.4863	26.815	8.3027	28.674	7.3664	29.2948	7.6777	28.8176	21.73	22.5133	23.0993	18.3975	21.9934	24.3231	8.3737	19.0412	7.2071	14.8609	7.2347	13.1043
8.3554	32.96	8.7258	31.8784	8.0317	25.9526	8.5635	29.5311	7.6314	29.327	7.9502	28.3752	21.3082	24.163	19.7015	18.2434	22.0238	23.4648	8.0671	20.306	7.8881	14.778	7.0426	11.007
8.8278	33.7818	9.3208	31.918	7.7625	24.0373	8.4885	28.7773	7.243	29.2784	7.794	28.6039	21.256	24.3107	21.7485	18.844	22.2507	22.7405	7.965	19.9265	7.5226	14.8164	7.3744	11.0351
8.5314	32.3669	9.8272	32.0139	8.7224	24.6344	8.3663	29.5994	7.4336	29.1007	8.153	28.6137	20.9629	23.4399	20.9457	19.942	23.0846	23.603	8.2028	20.32	6.9357	15.1162	7.2558	11.3613
9.0327	33.3116	8.6231	32.3879	8.6356	25.1801	8.4393	28.92	7.309	28.6863	8.1062	28.3779	22.8769	23.8481	21.2547	20.4315	23.9149	23.2157	8.4948	20.2204	7.6682	14.6859	7.5501	10.7514
8.4982	32.3842	8.9898	32.5336	8.0903	26.5448	8.4583	29.2671	7.3325	27.8892	8.045	28.0569	21.5739	23.0419	25.8307	22.0009	22.5551	24.4824	8.4858	20.2593	8.2288	14.3374	7.4657	11.7255
9.1224	33.2841	9.4084	32.8045	8.4137	27.1998	8.3081	29.9276	7.116	28.6686	8.4327	28.2973	22.1725	24.0387	23.8633	22.6398	22.4491	24.2452	7.1157	20.88	8.0748	16.3876	7.4974	11.1746
9.0884	32.9319	9.3005	31.909	8.3902	25.5185	8.4463	28.9475	7.1092	28.9733	8.0135	29.2295	20.7463	22.9177	24.5739	18.6737	22.9805	24.0504	7.8273	20.1843	7.4467	16.1408	7.7315	11.898
9.464	33.2717	8.6813	31.3138	8.2465	25.6909	8.579	29.3439	7.5144	29.4923	7.9565	28.3909	20.2298	24.212	22.8857	18.8582	25.4401	24.0918	7.9456	19.9165	7.2483	15.7973	7.0819	12.0721
8.8462	33.2467	8.7162	32.5682	8.9925	24.1831	8.9142	28.6357	7.3798	28.5856	8.0896	28.7552	22.666	22.5769	21.8625	21.0032	25.0206	23.5246	8.309	19.7228	7.3089	16.4868	7.4719	11.9972
8.8148	33.5348	8.3338	31.154	9.024	26.1349	8.2462	29.4889	7.2352	29.0989	7.7492	28.754	21.7796	23.6066	23.8498	19.1408	24.9933	24.2585	7.9322	21.2335	7.9101	16.425	7.5027	12.3544
8.8883	33.3957	8.7671	30.8336	8.3224	24.3013	8.5659	29.427	7.442	29.3599	7.9823	28.6758	21.6439	22.6263	23.2022	19.4397	26.2788	24.5012	7.2459	20.6776	7.5839	16.3383	7.2801	11.4777
14.7622	32.0192	8.7638	31.2861	8.3381	26.0247	8.8573	29.5783	7.2306	28.4774	7.9094	29.3335	21.3003	22.7398	24.832	19.5597	24.4316	24.4178	8.5774	20.8912	7.7093	15.5837	7.2726	11.5952
14.0099	32.5056	8.688	31.8465	9.1852	25.1862	8.4165	29.2679	7.2557	29.8021	9.0074	29.544	21.1262	23.5437	23.4017	20.3794	24.3405	23.5851	9.1317	20.2524	7.6094	16.0846	7.4175	12.7704
14.234	30.9773	8.47	31.7442	9.801	25.8351	8.7711	30.0561	7.3219	29.4064	8.111	29.252	21.1134	21.3863	25.5097	20.097	22.2794	22.381	7.9742	21.1864	7.636	13.3571	7.4098	12.0862
13.2003	32.0539	8.476	30.9073	9.8934	26.2925	8.2202	28.8303	7.3869	29.1377	8.1867	28.8402	21.2066	22.1031	25.5715	20.4665	20.4497	22.5899	7.7301	19.8399	8.0407	12.8705	7.5049	11.6633
13.0065	31.8469	8.9588	31.5803	8.9391	28.5215	7.9844	28.8011	7.363	28.7873	7.6234	29.2586	20.7854	21.9447	24.5541	20.9715	21.6722	24.1135	7.4775	18.9949	7.6294	14.9335	7.1032	11.3332
14.3468	31.1253	8.5652	30.7167	9.2664	27.6172	8.2428	29.0978	7.5634	28.7929	8.2464	28.8654	21.6244	23.3002	21.5958	21.4685	21.2653	23.7402	7.1511	19.7269	7.8051	13.9499	7.3993	11.6709
8.9046	31.8815	8.465	32.331	10.0164	26.6345	8.6374	30.2532	7.1762	28.0922	7.9568	29.1025	19.1865	22.1242	24.355	21.4417	22.5155	23.392	7.1769	21.0983	7.4905	14.7814	7.2273	11.7867
9.3811	30.9811	8.2743	31.4606	10.2327	26.2285	8.2353	30.6761	7.1353	29.5975	8.0017	28.2045	21.0974	19.8979	24.3932	19.3677	22.5686	22.9604	6.6839	22.0349	7.8757	15.9097	7.1865	11.7301
8.7123	30.4422	7.7837	32.5304	9.0855	26.4165	7.7167	30.1044	7.1943	28.0917	7.9778	29.1431	20.7438	21.0449	28.0813	21.6989	23.044	23.4888	7.9235	20.5325	7.1546	13.2138	7.3814	12.5486
8.6838	31.9846	8.3858	32.4087	9.9949	26.4661	7.7043	29.573	7.1525	28.4042	8.1112	28.7868	19.91	22.4534	27.577	22.5491	22.9099	23.7894	6.8987	20.6289	7.5572	13.4909	7.4164	12.0541
9.166	31.1196	8.3264	32.4546	9.7658	26.5682	7.7631	29.9334	7.5784	28.6511	7.827	28.4979	18.8739	22.4154	25.8027	20.7109	22.3014	24.3071	7.7066	21.739	7.7753	13.9281	6.9863	11.5808
8.8823	32.2244	8.0162	32.6579	8.7411	27.1352	7.7594	30.1511	7.3127	28.1187	8.4709	28.8346	19.2033	22.1395	25.7426	22.699	21.3088	24.1351	7.0968	22.2043	7.7325	13.5193	6.8059	11.9421
9.5241	32.661	8.6215	32.805	8.9491	27.924	7.9191	29.0902	7.4411	27.7587	8.6465	28.6877	19.4879	21.7348	25.8909	22.0007	20.5362	24.9077	7.5622	20.6996	7.6158	13.4626	7.5335	11.8865
8.3904	33.6586	8.0446	33.0988	9.2573	28.0085	8.1483	29.3746	7.7618	28.4993	8.3087	28.4599	19.8415	22.2097	24.0077	21.7846	20.9472	25.8455	8.271	19.8834	8.0013	13.613	7.9911	12.2398
8.6351	32.2619	8.3393	32.2946	8.7902	26.7543	7.5378	28.8087	7.4219	28.6649	8.3327	28.6263	21.4081	21.7396	25.8751	20.6368	20.8021	23.7738	8.0862	19.558	7.7624	13.6862	7.4419	11.6641
8.7903	33.4265	8.5918	31.6473	8.7945	26.8529	7.4537	28.9232	7.6132	28.4304	7.9777	28.5564	21.5756	21.3616	24.8721	19.8585	20.8343	24.2823	7.8022	19.6922	7.5312	13.6701	7.441	11.9491
9.8914	31.8751	7.9877	32.3307	8.6396	23.6133	7.8946	28.717	7.69	29.0083	8.2287	29.2963	22.4022	21.0588	24.9716	20.9228	20.8208	25.7553	7.2862	18.9888	7.4107	13.6308	7.5709	11.8469
8.9997	32.7985	8.1081	32.4888	8.4842	24.5899	7.9954	29.0634	7.5848	28.8261	8.0081	28.738	20.9658	22.1809	21.5837	21.126	22.1172	25.135	7.4948	20.3045	8.0359	12.9242	7.2788	11.8345
8.5692	32.6732	8.2077	31.624	9.2855	23.5738	8.0356	28.9355	7.2027	28.3905	8.124	29.0011	22.9352	20.9761	23.9701	20.3244	22.0618	23.584	8.5046	20.1566	7.5619	13.3357	7.1824	12.0387
8.1667	32.7381	8.183	31.4222	10.4904	22.5304	8.2578	29.3787	7.3312	28.9144	8.1672	29.0633	22.7492	20.6968	26.1214	19.9875	21.7524	23.5396	7.2304	20.2732	7.8309	13.5784	7.3785	11.5511
11.1621	32.7709	8.3908	31.8877	9.8823	23.0011	7.9327	28.9924	7.3148	28.601	8.1468	29.6948	22.3358	20.1046	25.8412	19.1528	18.6459	21.9437	7.3986	19.3431	7.6085	13.7604	6.8941	12.0726
8.9541	32.0196	8.0127	31.2118	8.9323	19.3587	8.2589	29.2928	7.5755	28.2256	8.0177	28.9078	21.4207	20.2756	24.0715	16.8617	18.8437	23.4209	7.422	20.0598	7.5879	13.6407	7.2893	12.4236
9.6116	31.6108	8.1976	31.7603	10.0821	21.8786	8.1715	29.3371	7.3665	28.3418	8.0164	28.9387	22.9741	20.5805	26.1122	20.3936	18.7239	23.0143	6.6397	19.8181	7.786	13.6068	7.1152	12.1253
8.7539	32.9402	8.2083	33.2221	9.0539	22.3221	8.211	29.9704	7.4063	28.9314	7.7799	29.6882	21.6652	21.1906	23.3509	21.2288	19.7879	23.3747	7.5129	19.9753	7.7965	13.2148	7.7805	12.4481
8.6978	32.1571	8.1562	31.8422	12.0755	23.9963	8.4072	28.9204	7.1849	28.9229	8.1737	29.5128	22.1127	20.9114	26.0479	21.0334	18.3872	23.3773	7.2842	19.7522	8.211	14.4914	9.9784	12.0486
8.9103	32.1598	8.3799	32.4534	9.3437	23.7335	8.6442	29.0688	7.1585	29.1794	7.9494	28.788	20.708	20.1348	23.8353	20.9914	18.1256	24.096	7.7307	20.0069	8.0284	13.5279	7.7648	12.2531
8.5117	31.9835	8.1935	31.8909	9.4318	21.5591	8.5314	29.3899	7.3946	29.1592	8.2853	29.4768	23.0894	21.8776	23.8646	20.9853	16.9194	24.8185	7.5612	20.1911	8.179	13.1774	7.7609	12.3167
9.214	31.4879	8.3091	31.3275	9.274	20.4056	7.8594	29.8026	7.3495	28.3432	8.3715	28.8865	21.6577	20.8605	23.4751	20.4761	19.4682	23.743	9.9083	21.3857	8.0059	14.2674	8.1688	12.5622
8.5553	31.6655	8.776	32.8635	9.4177	21.6069	8.4396	29.3539	7.3662	28.6383	8.1393	28.5131	20.5508	21.126	24.326	22.651	18.9022	24.2994	9.1237	20.5944	8.0445	12.5129	12.5437	11.7049
8.6434	32.0563	7.9454	33.3295	9.4093	21.6883	8.1688	29.6374	7.4106	28.2072	8.3786	29.3427	20.8979	20.5537	24.5717	22.5185	17.991	23.8175	8.6151	20.744	8.0509	12.1618	11.4345	13.3458
9.3713	31.5412	8.5315	32.2608	11.2466	21.7399	8.0251	29.74	7.4629	28.336	8.1583	29.7578	21.194	20.3013	23.8154	21.9504	16.771	24.4905	8.2868	20.2751	7.4273	12.9922	10.1745	14.4918
9.1646	32.8881	8.1099	32.5066	10.5946	21.5289	7.9924	29.3909	7.4094	28.1887	8.4181	29.6396	22.6512	21.0315	25.3923	21.8151	17.5883	25.2692	7.8586	20.5044	7.7038	14.5965	11.2146	16.1384
8.9821	31.8062	8.3451	31.7186	10.7023	22.2245	8.2349	30.4638	7.4223	27.9416	8.3492	28.6894	22.5161	21.2424	26.4362	21.4929	16.8153	25.3783	8.5346	19.6486	7.7545	13.7642	12.2361	13.3541
9.0105	32.6171	8.3319	32.0275	9.2064	18.2664	8.1324	29.7904	7.2832	28.9345	8.6761	29.4413	22.3857	22.8749	25.0393	21.3592	18.149	24.7654	7.7245	18.4848	7.3197	15.2139	11.7162	12.9887
8.4117	33.5756	8.1562	32.0376	9.3122	17.0991	8.4839	29.5064	7.1606	28.7197	8.0487	28.8705	21.3401	23.7242	24.4451	21.0637	18.5684	24.6213	7.7468	19.3589	7.4503	13.3201	12.4	11.5535
8.664	32.1186	8.3116	32.5162	10.7985	16.0152	8.3765	29.6359	7.1087	29.3586	8.6051	28.4922	19.5807	22.1078	24.9134	21.8535	20.6577	24.3632	7.6519	19.1136	7.5158	13.2282	11.3318	11.4831
9.3163	31.4332	8.269	31.4657	10.9794	15.66	8.1231	29.4125	7.2019	29.4689	8.6487	28.7278	20.5533	20.6384	27.1743	21.0637	19.9311	24.975	8.458	18.5864	7.6562	12.2663	11.8046	11.7942
8.9185	32.3847	8.4106	33.2707	8.7413	15.8232	7.8849	29.5463	7.0899	28.7722	8.3961	28.5295	22.4894	22.0646	27.1349	22.7617	20.2192	25.03	8.278	19.5659	7.3824	13.1575	13.5093	11.5974
8.8275	32.0021	8.2209	32.0896	9.1611	16.7361	8.2578	30.1646	7.1343	29.0252	7.7744	28.6488	22.6793	21.5909	25.7258	22.0395	21.1417	26.1883	8.4865	20.1292	7.6491	12.8637	12.2099	11.733
8.87	31.9003	8.259	33.1139	9.2579	15.8737	8.4696	29.3067	7.3298	28.9692	7.7836	28.8611	24.2424	21.5414	28.2495	22.4657	23.1238	24.9408	9.4904	19.7329	7.8525	11.9624	11.7269	11.6774
8.9405	32.558	8.3952	32.4921	9.3228	15.7132	8.3728	30.1863	7.2248	28.8048	7.9507	28.8569	24.0797	21.9518	25.6458	21.5986	21.7394	25.3076	8.4025	19.81	8.1353	12.9394	13.012	12.0102
8.8795	31.9876	8.3094	32.3602	9.8691	12.3473	8.032	29.5206	7.4631	29.2636	7.931	28.7478	24.1454	21.1056	24.4036	22.1612	19.2969	26.8108	9.1613	19.8923	8.02	13.8622	14.3443	11.8795
9.1325	31.9796	8.0636	32.3638	8.7421	13.1623	8.1929	29.7663	7.4265	28.921	8.1719	28.8597	23.3199	21.0259	24.0185	22.9133	20.099	25.2697	8.3067	20.5881	7.6594	13.6294	12.8772	11.8496
8.768	32.1052	7.97	32.4938	8.9672	13.6134	8.2705	29.0359	7.2278	28.9049	8.0834	28.459	22.6081	20.7129	27.9857	22.6364	18.8518	24.5124	8.91	19.3569	7.5039	14.0521	14.0219	11.495
8.7654	32.8499	8.4107	33.0901	8.1982	17.3329	8.4237	29.2092	7.3596	29.3931	8.0197	28.7198	23.3262	21.1949	26.1058	22.5768	18.9746	25.4352	8.4899	20.0651	7.9744	13.1142	13.7341	11.9068
8.8884	33.9148	8.3362	33.4803	9.601	16.9434	8.0153	29.3003	7.3857	28.5974	7.9689	29.0256	23.1659	24.2032	25.3387	23.916	19.1826	25.4082	8.3693	19.8007	7.7273	13.1179	14.7044	11.5118
8.697	34.3131	8.1997	33.5343	8.9302	14.9408	8.5111	28.8199	7.3076	28.653	7.9597	28.8071	24.3512	23.964	25.6555	23.845	19.7673	25.031	7.9715	19.2336	7.4927	13.0733	12.28	11.4747
8.7233	33.9924	8.1183	31.7176	8.7167	15.7873	8.474	29.2249	7.4464	28.5514	7.9157	28.0851	24.6186	23.1521	25.5087	21.2159	21.0069	25.9045	8.4871	19.4049	7.8561	13.5965	11.0851	11.3148
8.9621	33.1973	8.3824	32.1055	8.7162	16.4977	7.9579	29.1678	7.3684	28.7253	7.8562	28.0676	25.5	23.3222	23.8152	21.0489	21.7774	26.2981	9.139	19.2764	7.3453	12.6892	12.2039	11.5101
8.7811	32.6936	8.0003	32.5686	8.3862	15.7987	8.2041	30.5638	7.4869	28.9378	7.7477	28.7834	22.9625	21.4286	27.9674	22.4994	19.1818	25.8003	8.3641	21.3127	8.1948	12.7955	11.2983	11.6985
8.6138	33.125	8.378	32.8102	8.0523	16.3245	8.4063	29.7525	7.1709	28.683	7.5057	28.9098	25.1802	22.2131	25.3928	21.7015	22.0845	25.1792	8.5388	19.8655	7.8364	13.0592	13.8591	11.5576
8.2902	32.7774	8.192	32.2402	7.9865	17.1195	8.3367	30.0896	7.3987	28.8133	7.8573	28.9375	24.5905	23.0126	24.06	20.7459	21.9399	24.9167	8.4187	19.188	7.4832	13.8521	14.5493	11.3131
8.5736	34.4033	8.0636	32.3855	8.4475	17.1206	8.5272	30.3263	7.4598	29.4025	7.8004	28.724	26.0132	23.5615	23.999	21.1347	22.9735	25.7563	8.2507	19.484	7.8895	13.6248	14.9282	11.686
8.6236	32.2159	8.1582	31.8661	8.6452	16.3935	8.5345	29.0314	7.2657	28.669	8.0052	28.5055	26.0982	22.2285	25.9698	21.238	21.8153	25.7185	10.2191	18.3381	8.1495	13.5253	12.7381	11.7457
9.5408	32.9152	7.9358	32.4675	8.4392	17.4066	8.5265	29.0038	7.3231	28.2675	7.8138	28.1893	26.434	22.7463	24.1706	21.3685	22.7727	25.3175	8.7202	19.8197	7.7949	12.8945	13.6741	11.5019
9.0941	34.9347	8.5758	32.308	8.6727	17.3981	8.718	28.5426	7.2748	28.781	8.1502	28.7765	26.3476	24.3838	26.2362	22.8659	22.0026	25.149	8.2947	17.0974	7.5418	15.0213	11.9717	11.6234
8.8263	34.1667	8.3332	31.8591	8.238	17.0996	8.17	28.5416	7.3626	28.9747	8.0556	29.5111	26.384	23.4524	27.1085	21.2725	21.564	25.9544	8.1118	17.2712	7.7423	15.9987	12.4238	11.4495
8.6989	32.7799	7.9678	31.5863	8.2775	15.2715	8.4341	29.2111	7.3324	29.0304	8.0327	29.1382	25.4933	21.7171	27.247	21.8903	21.4489	24.8079	8.4602	18.6994	7.5674	15.3432	13.678	11.7881
9.4336	33.66	8.413	32.2915	8.1704	16.1375	8.6811	29.335	7.4664	29.0506	7.924	28.7515	26.7733	22.0499	26.2982	21.4984	22.0904	25.4889	8.2995	19.4738	8.0714	15.4674	11.2237	11.4466
9.3105	32.5075	8.3297	33.1873	8.0287	15.922	8.2596	30.3141	7.1986	29.3836	8.0769	28.7571	25.2368	20.8726	24.4416	22.5131	20.4583	25.2112	8.8478	19.5883	7.9638	16.4517	11.4588	11.9892
9.5738	33.8532	8.6942	31.6938	8.6498	17.1044	8.5986	29.4953	7.3811	29.2372	8.0445	28.5433	26.3007	23.2052	25.9619	21.4147	21.6176	25.6262	9.8605	17.1907	7.8678	14.6268	11.2699	11.8257
8.4083	33.492	8.2849	31.5201	8.4048	16.1452	8.3793	29.3179	7.3033	29.0759	8.08	29.5365	23.8014	23.3918	28.6265	22.1173	21.9922	23.7333	9.9768	18.3853	7.9982	15.4005	9.8507	11.6329
9.3716	33.1635	8.5909	31.7622	8.4476	18.3361	8.7588	28.6908	7.3404	28.5056	7.6974	29.1958	24.4555	23.2113	26.9233	20.8783	21.4433	24.4153	8.8724	16.6226	8.3128	13.3488	9.3484	11.8851
8.7447	33.3611	8.0935	31.9069	8.1503	17.1543	8.434	28.805	7.3224	28.8198	7.8562	29.1402	24.0826	23.2178	26.0446	20.3796	22.9025	23.5541	9.4163	16.3331	8.0188	13.7542	10.371	11.7261
9.0367	33.0078	8.3801	31.3634	8.4588	14.6838	8.4462	28.8325	7.3259	29.1631	8.1182	28.702	25.432	22.6741	26.4735	21.553	21.4176	25.4669	8.5246	16.3505	7.9431	14.2244	11.4656	11.8787
8.7135	33.5853	8.2878	32.1336	8.7847	14.2011	8.6516	29.0596	7.3709	29.0064	8.0585	29.4382	26.6276	23.6977	24.0712	21.1289	22.0871	24.6451	9.2749	16.3228	7.8001	15.0841	9.65	11.8612
8.8605	34.4623	8.2125	31.5926	8.619	13.0316	8.4038	28.6427	7.5468	29.0547	8.1898	29.2621	26.7077	23.9945	25.6981	20.6082	22.3207	24.8448	8.5242	16.8712	7.9482	16.0457	11.4367	11.3905
8.8926	33.6277	8.7654	31.9568	8.8561	12.3735	8.4293	29.0605	7.1926	29.2058	8.1536	28.7337	27.1085	23.0645	24.9534	20.7362	21.8243	24.3279	9.7256	18.3664	7.8174	15.1293	11.5295	11.4744
8.7787	34.1351	8.1803	31.577	9.1782	15.5839	8.7632	29.6225	7.3535	28.8951	8.3848	29.6169	26.9501	23.3095	25.7389	20.4075	22.5061	23.2697	8.4178	18.7559	8.008	15.1579	12.5309	12.855
8.846	32.9839	8.337	31.5728	8.5183	16.6525	9.4633	29.1032	7.0776	29.2811	8.04	29.1096	28.2197	21.8715	24.4732	19.3067	22.7661	23.7139	8.2143	18.7056	7.7396	14.5416	12.2934	11.3365
8.6492	32.989	8.1401	31.4139	8.7486	15.5992	8.674	29.7161	7.2387	28.9408	7.6952	29.014	26.2386	21.9505	25.4343	20.2806	23.3743	24.0607	9.613	18.5801	7.6862	13.8148	10.3908	11.528
8.4577	33.252	8.7009	31.3857	9.1994	15.4544	8.2842	29.1213	7.2053	29.2931	8.0	28.5773	26.4258	23.2933	24.7013	19.2891	24.2921	25.0991	8.4786	18.312	7.6632	9.7025	11.5792	11.6091
8.9835	32.9988	8.2576	31.971	8.2925	12.7316	8.8071	29.5238	7.1933	28.7389	8.033	28.6121	26.9167	23.0614	22.9871	19.6336	23.0653	25.7634	8.6901	18.9105	7.7856	11.0771	9.5327	11.6636
9.3413	32.2548	8.2878	32.2154	8.5676	15.3567	8.0993	29.1728	7.4868	28.5673	8.195	30.0163	28.3494	22.2591	21.7832	19.7587	21.4587	24.659	7.8371	18.977	7.4042	10.4373	10.3994	11.8585
8.7258	33.5889	8.2228	31.9006	8.1836	15.7697	8.5251	29.3755	7.3371	28.6189	8.5181	28.8652	27.1364	23.6164	24.9534	19.4453	20.5702	25.2636	8.4126	18.4562	7.82	9.6768	10.2825	11.9194
8.5013	33.7983	8.4727	31.4033	9.6434	14.4523	8.0283	28.5039	7.363	28.2201	8.5945	29.5859	27.1773	23.8093	25.225	19.6093	21.6439	25.8624	8.3798	16.4239	7.3416	11.0344	10.9077	11.4222
9.3154	33.9973	8.312	31.8565	8.8688	15.1543	8.5641	28.4858	7.3	27.8969	8.5852	29.1598	26.8351	23.9816	24.825	20.4783	21.488	24.3735	8.512	17.085	7.352	9.7157	9.6603	12.2852
9.1666	31.1067	8.4935	32.4222	8.9483	12.7492	8.4067	29.3712	7.2177	28.3447	8.2313	28.7346	27.2924	20.7578	24.2952	19.4125	22.4204	23.8226	8.315	18.3095	7.4676	9.9765	9.3238	11.779
10.0597	34.2523	8.3944	32.036	8.2223	15.8206	8.3578	28.5898	7.3612	28.1648	8.2293	29.061	27.6752	24.5113	22.1934	20.2678	22.759	24.8708	8.8975	17.7928	7.4943	12.2059	11.1493	11.3424
10.0218	33.8033	8.4512	33.5791	8.4666	19.0239	8.5846	29.1253	7.3356	28.1779	8.0506	29.0701	27.2838	22.7863	20.9487	21.7542	22.4102	25.1034	9.3699	18.3745	7.6686	11.1451	10.6148	11.3526
8.874	34.1938	8.1315	32.3031	9.4873	14.9149	8.1251	29.2038	7.1418	28.6998	8.3139	29.1084	27.198	23.2289	24.7118	22.253	22.1685	24.3616	8.4291	17.5906	8.6258	13.375	10.5567	11.8194
8.6637	33.2957	8.2761	32.2548	8.3587	14.255	8.6469	29.011	7.3918	29.6241	7.9432	29.5847	26.7136	22.5055	21.9038	20.9849	21.9964	24.1927	8.5755	18.7729	7.4673	14.2262	11.7966	11.5087
9.1788	33.5242	8.0473	33.1007	9.0825	15.0057	8.5524	29.4351	7.1202	28.382	8.295	29.4441	27.8278	24.3499	22.8446	20.9521	22.5321	24.4832	9.0404	19.0418	7.4474	12.712	10.7337	11.9225
8.6779	33.931	8.3333	32.1011	8.2595	11.8775	8.552	28.9612	7.0352	28.2674	8.6279	29.5613	24.9543	23.7935	24.075	21.4933	20.2206	23.4044	8.5965	17.162	7.6426	13.4622	10.3166	11.3677
9.6396	34.6243	8.4579	31.8598	8.7575	12.2137	8.601	29.0058	7.3851	28.629	8.2517	29.2168	25.5295	24.7745	21.4153	21.1247	21.8735	24.5825	8.4881	17.517	7.4858	14.8437	9.4286	11.785
8.8964	33.0677	8.3558	31.8316	8.7321	14.0928	8.8096	29.0674	7.2823	28.9963	8.2887	29.1304	24.9865	23.1704	23.8386	19.6989	20.9608	23.6852	8.4548	19.1631	7.5403	14.1532	11.2571	11.7129
8.5046	33.0061	8.3683	31.7306	12.4828	11.3187	8.2883	29.3765	7.4237	29.4764	7.9574	29.6626	25.5954	23.8989	23.7258	20.5635	23.1951	23.1076	8.618	18.6157	8.3129	14.3521	10.6987	11.7714
9.3215	32.6222	8.3537	31.7993	10.8269	14.4077	8.7142	29.3984	7.3436	29.894	8.1459	29.1817	25.1484	22.8649	22.4559	19.9761	24.3314	23.4261	7.9622	18.6534	7.5517	15.0334	10.1688	11.5197
8.5651	33.5479	8.1452	32.0389	9.1609	15.2708	8.4223	29.4608	7.2142	29.5574	8.4663	29.2383	24.8337	23.1372	21.6141	20.2609	24.3803	22.6955	8.7486	18.782	7.8557	13.8713	10.2767	11.4209
8.8143	33.7246	8.2263	31.3583	8.6543	16.9288	8.448	29.2844	7.2567	29.3976	8.347	28.8923	25.4314	24.3863	21.6039	19.0511	24.7013	23.9494	8.4784	18.4938	7.5719	14.8948	10.9962	11.1021
9.2691	31.7162	8.4874	31.9024	9.355	15.2022	8.4564	29.3858	7.2363	28.4161	7.8987	29.38	26.6245	22.1791	22.3053	21.2685	21.4755	23.7194	8.6997	19.7934	7.9721	14.335	11.0066	11.765
8.7318	32.707	8.5525	32.4716	8.5599	16.1785	8.27	28.6856	7.4723	28.5101	8.0754	29.0781	25.2594	24.5679	21.7112	22.2566	22.2976	21.4056	8.3943	19.7446	7.4232	15.7909	7.9459	11.8405
8.8193	35.0648	8.2959	32.5933	9.4432	16.9447	8.9479	28.9955	7.1462	28.7383	8.1585	29.4107	25.8555	25.5607	23.1986	21.9902	21.3496	24.7362	8.3967	20.3905	7.9804	14.4218	8.7112	11.4682
8.9332	35.2441	8.2479	32.7516	8.4872	15.8526	8.2827	28.3795	7.3236	28.6716	8.6044	28.8511	27.8986	24.5086	22.1703	20.2949	24.1067	21.4641	8.0705	18.9031	7.3723	13.9348	9.6113	11.8141
9.8963	34.1218	8.2199	31.9681	8.465	19.3789	8.8359	29.0346	7.3882	28.6941	8.6171	29.5026	26.2682	24.4493	20.6381	20.5173	23.4475	21.5465	9.132	19.7808	7.7247	14.745	9.2664	12.3727
8.3623	33.3772	8.4869	32.0833	8.117	19.5432	8.5288	29.1003	7.3033	29.5118	8.6774	28.7457	25.6028	24.7884	21.517	21.678	24.0183	23.6995	8.5475	20.5245	7.9006	13.5064	9.13	11.9399
9.3305	33.2995	8.1837	31.5104	8.5478	17.7327	8.1536	29.6377	7.255	28.8699	7.9035	28.7734	26.1329	23.6915	22.8235	20.122	24.4576	23.7419	8.719	22.1427	7.5558	13.8419	7.8069	12.0844
8.9054	31.9936	7.9963	31.2206	8.3531	18.4682	8.0969	29.799	7.3652	28.6159	7.9606	28.6693	26.7368	23.2357	22.8434	19.0061	24.8321	24.6533	8.1616	22.5009	7.8922	12.3077	8.5072	11.5356
9.8856	32.8871	8.1735	32.1583	9.0422	16.9583	7.9544	29.3077	7.3422	28.7136	8.0897	28.5235	26.9517	23.9665	21.0363	20.921	23.0386	25.8187	8.7606	21.0004	7.7576	13.657	7.5973	11.75
9.5095	31.5285	8.3908	31.4362	8.5038	16.1344	8.0572	29.0966	7.3206	28.4873	7.9956	28.5437	26.3651	22.144	20.7597	20.8882	23.785	24.4078	9.0444	21.0439	7.4923	13.9117	7.5794	11.2244
8.9237	31.7208	8.4236	32.099	8.6973	18.9322	7.8491	30.2166	7.2212	28.39	7.9689	28.5289	25.8243	22.0535	20.124	21.8837	23.4368	25.0519	8.6724	22.5007	7.5674	13.4277	7.499	12.0048
9.0896	32.0763	8.1007	32.1567	8.5754	16.3189	8.0494	29.1812	7.2636	29.6513	7.736	28.9606	25.9011	22.1927	22.0617	20.2041	23.8984	23.9691	8.3269	22.3279	8.0215	14.2871	7.6608	11.7637
9.7837	33.3749	8.2724	32.0415	9.2576	17.2034	8.218	28.8192	7.3016	29.2286	7.854	29.4548	25.5593	24.5646	21.1948	21.4327	23.1626	25.8343	8.5126	20.9323	7.9779	12.6929	7.3601	12.0941
8.5352	32.3653	8.1683	31.7894	8.6138	16.7187	7.8956	29.436	7.2809	29.49	7.9139	28.8621	25.0094	21.7084	20.6115	20.8134	25.6256	24.8204	8.3146	20.907	7.9203	14.2632	7.2516	12.1094
8.7366	32.5006	8.1785	30.9538	9.3494	18.872	7.959	29.3111	7.2556	30.0167	7.7221	28.6349	24.4617	22.981	22.3473	20.7907	22.8592	23.3737	9.1046	19.7726	7.7304	14.6995	7.7783	11.6076
9.581	31.9484	8.2211	31.5386	8.8121	21.3163	8.3188	29.4765	7.435	29.3672	7.7675	29.3154	25.357	22.5197	20.1059	19.6023	23.9475	23.8829	7.5046	20.9095	7.903	13.0042	7.8573	11.2989
9.5187	33.3618	8.0002	31.5253	7.9595	21.4658	8.291	29.0204	7.4099	28.5086	7.7452	29.0484	26.0655	24.2647	21.8992	20.8763	24.7628	24.7309	7.9205	19.3772	8.2818	12.0054	7.9905	11.3643
8.3848	34.404	8.0541	31.2583	8.5017	21.3365	8.183	28.7383	7.4857	28.8856	7.8446	29.3011	28.7419	24.602	23.2299	19.4995	25.2012	22.3243	8.1149	19.0719	7.5576	11.162	10.126	11.6493
9.0329	31.4425	8.2757	31.3403	8.7776	22.0697	7.8624	29.5451	7.5483	28.8414	7.8228	29.2023	26.8528	22.4731	22.7008	19.4671	23.7294	23.9495	8.2809	21.3509	7.9892	12.9335	10.3206	11.9836
9.1132	32.8037	8.3079	31.4528	8.2214	20.6868	7.9667	29.3784	7.5878	28.9813	7.6288	28.4827	28.7282	23.304	23.0934	19.9592	23.9116	23.8267	8.7549	20.6669	8.7796	11.5536	10.9155	11.4441
9.3415	33.0423	8.1637	31.6739	8.5161	21.8876	8.1183	29.159	7.5718	28.451	7.9216	28.5386	26.3431	22.4293	22.3114	22.3199	24.2884	25.2983	9.1259	19.6639	7.8254	12.6889	12.6935	11.2062
9.1434	34.0412	8.559	32.0368	8.4771	19.8769	8.1727	28.3908	7.3527	29.1814	7.7325	28.6259	27.5199	24.2777	22.6672	21.8214	23.177	24.2735	9.0569	18.4549	7.7428	12.0392	10.6338	11.1393
8.8829	31.2947	8.2775	31.8349	8.739	20.1072	8.1542	28.7795	7.3894	28.5735	7.3127	28.5923	26.7477	21.6829	20.5622	19.5451	22.2705	24.1618	8.2208	19.7624	9.4671	9.77	10.6967	11.8719
8.7492	32.2078	7.9566	32.1354	8.2865	20.6551	8.4503	29.4624	7.2548	28.971	7.6646	28.8252	24.1763	22.3124	21.06	19.9753	22.6298	23.38	8.9489	21.3011	9.2704	11.4826	9.6025	11.5324
8.7485	31.8114	8.1762	31.2306	8.6217	19.4769	8.2326	29.3511	7.3239	28.505	7.7109	28.0784	26.1103	23.4968	21.1131	18.5301	23.1829	24.4446	9.2078	19.9351	9.953	10.9578	8.0923	11.9085
8.3553	33.4626	8.3232	31.4028	8.4255	17.7637	8.2386	29.1345	7.52	29.0172	7.7486	28.5563	23.6532	24.167	21.5023	19.4742	24.2799	24.8806	9.2698	20.7127	10.7081	11.4773	8.0486	11.8824
8.6231	33.4992	8.3207	30.9899	8.1683	19.76	7.7461	29.0466	7.6649	28.9474	7.5622	28.2018	25.6446	25.4008	22.1688	20.5139	23.907	23.4503	7.9728	20.4418	9.4938	11.2531	8.0065	11.6352
8.4035	32.964	8.0857	32.2999	9.2798	20.8883	8.0369	29.4234	7.3422	27.9278	7.6792	28.7889	24.3411	24.5945	21.1983	20.4721	22.9482	23.8781	8.2588	21.1579	9.7006	11.0475	8.0727	11.2761
9.0124	33.042	8.239	32.6716	9.0439	20.0758	8.1745	28.949	7.2527	28.8569	7.8983	29.2082	25.0932	23.5639	24.3046	21.954	22.7239	23.2944	8.1786	20.3936	8.9786	12.7849	8.4552	11.2343
8.6225	32.7691	8.2767	31.8855	8.7592	17.9788	8.3349	28.3504	7.3241	28.6724	7.5724	28.2459	25.514	23.194	24.6602	22.2095	24.0442	23.5536	10.1054	16.9534	10.5663	12.2611	8.335	11.6428
9.2639	32.1835	8.0963	32.4734	8.5226	15.1468	8.1133	28.4659	7.515	27.8258	7.9822	28.3995	23.4123	22.7314	21.8372	21.8728	23.0745	24.9601	7.9886	18.6069	9.6111	13.3781	7.1611	11.4386
8.9505	31.64	8.2747	32.7173	8.072	18.7599	8.0107	28.6883	7.2952	27.8622	7.7845	28.4371	24.9341	21.6606	20.1778	20.6576	24.7255	24.8023	8.1661	18.7646	10.4096	12.7076	7.1864	11.1896
9.0247	33.2054	8.5483	32.7475	8.6443	18.0564	8.2021	29.1094	7.3878	28.3096	7.7154	28.8621	25.6989	22.9511	22.6358	22.6022	23.5572	25.3983	8.4398	19.929	9.6093	15.0664	7.3254	12.0162
8.591	33.0912	8.4084	32.0003	8.4085	18.3042	8.2876	29.5663	7.261	28.9151	8.0734	28.3431	25.8525	23.2545	21.0722	19.5634	23.4682	25.8308	8.4768	21.6095	10.3428	15.1727	7.5601	11.3266
8.3196	33.2593	8.5265	31.3711	8.0321	18.89	8.3076	29.1346	7.2274	29.4769	7.6407	28.4652	25.5748	22.979	20.1109	18.7292	23.7577	25.4497	7.7808	21.4493	11.229	16.5944	7.4674	11.6104
8.5242	31.7643	8.2281	31.9065	9.1247	19.5309	8.0594	29.1329	7.2125	29.5407	7.8201	28.675	26.9674	21.9703	18.0506	20.237	23.9822	24.9489	8.305	20.6722	10.5715	15.5215	7.7267	11.7522
8.691	31.6857	8.1673	31.0573	8.5378	17.8868	8.37	30.3916	7.1524	29.1219	7.7167	29.187	23.5077	21.5682	19.8714	19.0638	24.7415	22.9273	8.6042	22.5337	10.4612	13.5915	8.1063	11.5562
10.4606	32.0329	8.1674	31.8005	8.3241	16.9259	7.9733	29.774	7.1462	29.0327	7.8605	28.6624	26.3663	22.1713	22.1642	19.9524	26.0994	24.0271	8.1985	21.8698	11.3805	12.842	7.1133	11.9106
8.8129	32.5264	8.2673	32.2198	8.1753	16.515	7.7934	29.0844	7.2018	28.4429	7.5254	28.5871	24.6982	22.4301	22.4737	20.2142	24.2307	23.6598	7.867	21.5817	11.1658	11.6515	7.1411	11.6007
8.8112	32.5973	8.1112	32.7514	8.1664	19.4167	8.1568	29.2838	7.1032	29.3395	7.5644	28.6907	24.8786	22.0381	23.4922	21.4948	23.8881	23.9439	10.0436	20.6976	11.9856	12.0376	7.8651	11.4301
9.5319	31.9854	8.1643	32.35	7.8233	20.4892	7.8097	28.9347	7.1202	29.1673	7.8749	28.7948	23.0302	22.0372	23.7789	20.7356	25.0979	25.3599	9.8555	20.9106	12.0007	9.0061	7.2455	11.8887
9.2156	32.2024	8.6908	32.2838	8.1899	20.6732	7.8487	29.8059	7.1783	28.8917	7.4855	28.8971	24.2755	21.1556	25.3992	20.0671	24.817	24.8593	8.5681	22.1467	12.8165	10.1221	6.9621	12.348
8.9523	32.868	8.2853	31.5637	10.3918	20.4601	7.6381	29.8724	7.1681	29.3475	7.4673	29.2354	24.8044	22.2711	22.8855	20.0384	23.4967	23.9701	10.5295	22.6239	11.6718	10.288	7.676	12.272
8.2313	32.7032	8.5461	31.6575	9.5602	21.3136	7.867	29.8462	7.1291	29.3791	7.4411	28.3377	23.2389	22.0768	22.7284	20.4977	23.8691	23.4815	9.0737	22.9706	11.9436	10.0469	8.285	12.1579
9.0138	33.1891	8.1422	32.1793	8.7613	21.2948	7.7137	28.8446	7.1937	28.2866	7.5387	29.0643	22.2344	22.8866	20.938	21.55	23.9813	23.8763	11.7128	21.6176	13.7722	9.2995	8.1738	12.1153
8.9463	32.1312	8.4578	32.0572	9.4685	22.9478	8.2306	29.6023	7.1254	28.5185	7.373	29.1191	23.8869	21.1093	20.7724	21.8417	23.5379	23.5665	9.9233	22.4477	13.9676	10.2903	8.2138	11.6168
8.777	32.9472	8.2613	31.4115	8.946	22.6557	8.5569	29.5215	7.0895	28.7362	7.5282	28.2089	24.2398	22.959	19.7872	20.4362	25.0273	23.3032	8.7792	23.1272	10.3571	9.5541	8.0253	11.6195
8.8045	32.7632	8.1635	31.8922	8.4638	23.3255	8.0951	30.0567	7.1861	29.1209	7.3885	28.8004	22.2801	22.1154	20.5922	21.4344	24.5498	25.102	9.5483	23.6701	11.1067	10.0408	7.267	11.5085
8.6646	32.0349	8.2991	31.8209	8.7123	23.8342	8.2276	29.7997	7.2016	29.6659	7.4173	29.5762	22.4712	21.982	19.7425	19.5355	22.8187	24.1315	9.3334	22.79	12.6229	9.3586	8.031	12.0193
8.4085	31.7094	8.2252	32.1529	8.452	23.4545	8.3018	28.739	7.4228	28.3364	7.6417	29.2643	22.0846	22.3623	20.2465	20.4163	23.6072	24.2795	9.5059	22.0835	10.1624	9.2122	7.433	11.779
9.3773	31.852	8.5864	31.9649	8.1764	23.0202	8.1866	29.3538	7.2572	28.1701	8.2082	28.9635	23.0323	21.685	19.4877	20.5565	23.0588	23.7902	9.6413	22.6496	10.1583	9.1753	7.377	11.5022
8.8544	32.4138	8.7024	31.6376	8.6412	22.6054	8.1934	30.0574	7.1126	29.7512	7.4701	28.5367	23.359	22.4327	20.8833	19.2045	23.2728	24.0391	10.0008	23.1269	8.6131	9.3473	7.2871	11.77
8.6736	32.6567	8.2153	31.6542	8.1739	22.9758	8.4537	29.1799	7.0294	28.3368	7.6268	28.5388	23.1624	22.8566	20.1312	19.987	23.0831	25.1985	11.6183	22.6781	9.2756	9.424	7.1548	11.4177
8.8217	33.9765	8.3167	31.1701	8.3257	21.9817	8.1222	29.0057	7.3551	29.1943	8.0672	29.3359	22.6407	24.159	21.5855	19.5888	23.3909	24.0863	11.1094	22.1077	7.0636	9.6019	7.2541	11.7695
9.2767	32.485	8.0796	32.4746	8.3243	20.034	8.1329	29.8914	7.0787	28.3097	7.9519	28.7248	22.4919	23.4258	22.465	22.021	23.127	24.6848	12.8793	23.4429	9.7573	9.4415	7.452	11.6438
9.2201	33.0916	8.5553	31.489	8.4537	20.4409	7.9994	29.9654	7.1217	29.8595	8.0664	29.174	21.9688	23.8916	20.9692	20.9703	23.6277	23.0386	11.436	23.4878	10.1818	12.3067	7.5328	11.954
9.2581	32.3372	8.4463	31.5341	8.3111	22.3554	8.2146	29.8364	7.0879	28.989	7.6629	28.6224	22.9833	23.4463	21.4443	21.4742	23.4115	24.0801	11.7387	23.1531	11.3244	12.8176	7.3799	11.5439
9.0212	32.8174	8.2535	32.2746	8.4248	20.8286	8.1638	29.4884	7.1677	29.0308	8.0188	29.3994	21.6115	23.1321	22.0757	20.4535	24.496	25.0309	11.7534	23.4614	10.1164	13.3154	7.2436	11.7989
9.7006	32.3665	8.1657	31.4641	8.5697	20.468	8.0632	29.2013	7.1099	29.2561	7.9748	28.7624	22.9051	23.0285	24.0134	20.4523	24.0127	25.3009	10.4054	23.6391	10.1387	12.6735	7.3152	11.6353
8.7229	32.3523	8.2254	31.0906	8.9253	20.5561	8.3223	29.8214	7.161	29.7166	7.5658	28.8761	18.4361	22.7516	20.8254	20.5143	24.6334	25.1394	9.8379	22.9889	9.7745	15.2175	7.0835	11.5753
8.8823	31.9957	8.3269	31.5616	8.3971	20.572	7.8303	30.8518	7.1842	29.5329	7.6752	28.8451	19.7849	22.1108	21.1026	18.8389	22.8763	25.2831	9.4152	23.56	9.3033	14.1561	7.1732	11.5512
8.9396	33.1316	8.202	31.7109	8.4312	20.8992	8.1916	29.425	7.1275	28.8675	7.6946	28.4957	20.3702	24.2257	20.4347	20.8926	22.6794	23.5775	9.4609	22.6103	10.1112	13.8792	7.2244	11.9826
9.2784	32.8177	8.2936	31.3513	8.3954	20.6524	7.8688	29.5827	7.1698	29.1251	7.5617	29.5452	19.42	23.8676	19.4211	20.5847	23.3852	23.4684	10.063	22.8489	11.4692	13.2505	7.1345	12.3284
8.6849	33.1489	8.1214	31.4056	8.0366	20.3563	8.2118	29.9084	7.2505	28.9982	7.763	28.8481	20.6072	23.0282	21.1994	19.5403	24.1602	25.3639	8.6694	22.1976	12.18	13.6632	7.2082	11.6111
9.0349	33.0006	8.3725	32.0765	8.6455	21.7213	8.0386	30.082	7.2474	28.8353	7.5788	29.0653	20.9987	24.0913	24.3174	21.6218	25.7054	23.9336	9.0264	22.3701	14.0047	12.6103	8.0835	11.5554
9.2392	32.3099	8.2557	31.0119	8.7842	21.6818	8.2058	29.8604	7.1885	29.0948	7.6604	29.1111	22.107	22.9854	24.6368	19.3508	25.8153	24.2534	8.874	21.6171	12.5852	12.8199	7.7397	11.5408
8.911	31.867	8.1898	30.3037	8.5208	22.2256	8.2607	31.4915	7.2852	29.0507	7.4271	29.3804	23.2745	21.8044	22.6365	19.164	25.718	22.9866	9.3365	23.7075	12.029	12.0275	8.0494	11.9358
8.6025	31.6439	7.969	30.9602	8.3227	22.7871	8.0411	31.0631	7.1355	29.0213	7.4961	29.628	22.3738	21.399	24.0824	19.5144	24.3367	24.5307	9.3114	23.4047	12.328	12.5216	7.2845	11.7282
10.0374	31.7621	8.4114	31.4824	8.3097	23.8781	8.3257	30.8052	7.2288	28.6034	7.5936	29.3105	24.223	22.0828	22.9692	20.5986	25.3386	24.9446	8.8823	22.8847	11.7895	12.5722	7.3021	10.7721
8.5895	33.7774	8.4603	32.2602	8.696	21.9826	8.3093	30.4995	7.2146	28.9051	7.7628	28.993	22.7642	23.9233	23.0306	21.5348	25.0838	23.6821	10.4088	21.985	12.1596	12.3662	7.4424	11.9271
9.5564	32.2661	8.0336	31.6713	8.5028	23.2457	8.0646	29.8374	7.2527	29.2098	7.4816	29.3461	19.5803	21.7181	24.3512	20.6245	24.8635	23.5034	9.6317	22.7364	12.6968	14.7419	7.0416	11.2558
8.7525	31.8802	8.2246	31.2477	8.6785	24.322	8.1041	29.9541	7.3983	29.4144	7.5657	29.5277	22.0879	21.4828	24.7471	20.0913	24.7946	24.7084	8.3388	22.8044	12.4786	12.7906	7.2881	11.733
8.5289	32.0519	8.0124	32.3096	8.4371	24.0721	8.3852	29.7039	7.2522	28.5946	7.5329	29.3313	22.4843	22.9491	25.2593	22.2595	24.7232	25.411	8.3172	22.4495	13.0916	12.3797	7.4115	11.8304
8.7544	33.2204	8.3301	31.7708	8.1874	23.5229	8.0278	29.2671	7.4003	28.0776	7.5481	29.451	21.6315	23.9192	23.5293	21.9031	24.8459	26.4359	9.1218	21.65	13.3545	14.5598	7.8197	11.6994
9.125	33.1259	8.54	33.6426	8.4083	23.3117	8.2572	28.3894	7.366	27.9612	7.6257	29.6746	21.079	24.1308	23.2659	21.6806	26.7542	25.918	8.9381	20.0933	13.828	13.0238	7.487	12.3424
9.0329	32.8207	8.0599	31.9606	8.4372	24.3873	7.8491	29.2903	7.1922	28.7193	7.5068	29.7696	23.6673	24.5697	24.3095	21.2051	26.2224	25.367	8.8862	22.1721	13.737	12.9197	7.2559	12.2604
8.238	32.934	8.2079	31.7114	8.0076	24.3234	7.986	29.6124	7.2746	29.7797	7.518	29.1146	23.0094	23.544	24.3796	20.1706	25.3301	26.5784	10.0778	22.6236	14.1621	13.4157	7.5054	12.5023
8.476	33.9184	8.026	31.9952	8.7234	21.5683	8.4616	28.6419	7.3122	29.5933	7.6269	29.8234	23.8786	25.305	24.141	21.0247	27.0861	25.958	8.8811	20.7508	12.39	15.0636	7.378	12.6907
8.7489	33.6263	8.3764	30.8277	8.4621	21.2314	8.3336	29.7813	7.4555	29.4498	7.6809	29.1691	25.3945	24.8422	25.0621	21.4204	26.2653	24.8409	9.3288	21.8324	12.7834	14.5658	8.0165	11.852
8.7396	32.9744	7.9774	32.1629	8.4189	20.9544	7.7494	28.9951	7.3503	29.5494	7.7591	28.6254	24.4956	24.2595	25.867	22.1999	26.7938	24.0205	8.0075	21.7876	11.6597	15.0282	7.9844	11.7336
8.5684	32.5857	8.3351	32.0014	8.6489	21.0787	7.8021	29.4955	7.3657	28.9745	7.7425	29.5511	23.9832	23.3065	23.1172	21.3694	25.6958	25.302	8.4094	22.1906	12.4818	14.0626	7.871	11.8625
9.6238	33.3906	8.1079	32.7697	8.7896	20.2219	8.2978	29.4217	7.1895	28.3694	7.6993	28.1816	23.7089	23.4348	24.3505	22.07	25.1485	25.9171	7.7811	21.9436	12.0939	13.4163	7.6343	12.1743
8.4764	32.6599	8.2033	33.2013	8.5374	20.8794	8.4494	29.087	7.2271	28.3174	7.6891	28.6032	23.0966	24.3401	25.5408	22.5611	26.6665	24.7698	10.1519	22.1433	12.7267	12.6735	8.0326	11.4129
8.6361	32.1187	8.3279	33.2547	8.8176	20.758	8.4494	30.1179	7.3296	27.7034	7.5771	29.4989	23.3489	24.0624	23.6466	23.1399	27.0104	25.7672	8.8921	22.8823	14.0665	12.1658	8.3225	12.2904
8.6908	32.6928	8.6364	33.2995	8.9125	20.1141	8.1027	29.5033	7.2602	28.4683	7.6414	28.818	23.3287	24.646	25.1533	22.5994	26.153	25.3408	8.8444	22.8104	13.9973	12.9719	7.6844	12.6112
8.4587	33.8093	8.4127	32.8141	8.3703	19.6542	8.0196	30.1549	7.5232	29.1585	7.4945	28.9704	23.2701	25.7916	25.4736	22.4657	24.3025	25.8368	8.952	22.0183	13.8715	13.5325	8.1139	12.2478
8.1421	33.1791	7.8894	33.0323	8.5202	20.2178	7.7969	29.5791	7.306	29.9491	7.4839	28.9304	25.5075	25.3196	27.1599	22.1769	24.2509	26.2248	9.7411	21.7701	13.6611	14.0356	7.5808	13.1657
8.8262	33.856	8.6519	32.7112	9.031	20.3889	8.1658	29.0565	7.098	28.5943	7.7114	29.4122	23.8745	25.7097	25.7714	22.0267	24.9451	25.796	8.9616	20.9899	14.6268	12.4394	7.1409	13.5949
8.9745	33.8517	8.229	32.6674	8.9186	20.805	7.8006	28.4657	7.2655	27.9794	7.8245	29.6497	21.7137	24.8252	27.065	23.5498	24.7004	24.6769	10.2394	20.8451	13.9716	12.0181	7.1868	14.2075
8.8493	33.4618	8.2076	32.1903	8.6625	20.0734	8.1542	29.2608	7.259	28.6669	7.8293	29.581	23.1842	24.8979	22.4073	21.7563	24.7394	24.5173	10.5495	22.8222	13.5523	11.4976	7.549	12.3425
8.3343	34.0684	8.7206	32.3066	8.3664	20.2379	7.8094	28.6506	7.4363	29.1443	8.0175	30.3232	25.0709	25.3963	24.2207	21.1446	25.1525	24.0089	10.9134	21.5898	14.2883	11.1236	7.5076	12.5428
9.1999	33.5538	8.3664	31.3231	8.4276	20.6851	8.0277	28.8269	7.1219	28.5367	7.6094	29.1016	25.0008	24.8818	25.7242	21.9785	25.9277	23.613	9.5548	22.3786	12.9334	11.203	8.202	12.0224
9.1716	33.7983	7.6829	31.5899	8.5359	21.3969	7.8166	29.4383	7.2975	29.0376	7.7461	29.0663	25.8329	25.0662	24.4116	20.218	24.8195	24.6239	9.4455	21.8248	13.6637	12.4176	7.5612	12.3099
8.9453	34.3767	8.7636	32.0623	8.7143	20.917	8.4269	29.268	7.2384	28.5125	7.7958	29.4927	25.0496	25.3268	22.6588	21.1673	25.648	22.7827	9.3918	21.1534	14.2593	12.7281	7.3008	12.4427
8.2659	32.8319	8.4964	31.5694	8.6629	19.8679	7.9165	29.2083	7.5299	29.5755	7.7998	29.6864	23.5271	24.205	22.6141	20.3651	26.4457	23.9766	9.6513	19.6082	14.0657	14.7422	7.4992	14.4678
8.8092	32.5026	8.1708	31.7519	8.3585	20.0652	7.9729	29.0985	7.0405	29.2211	7.8589	29.4389	22.2935	24.2766	22.6326	19.2127	28.6035	22.5445	9.1076	19.9812	15.216	14.7655	7.6633	11.5889
9.2671	34.496	8.4589	30.8353	8.8333	20.9186	7.901	28.924	7.1188	30.1233	7.6742	29.2229	20.4909	25.3211	24.9178	19.4962	26.4565	23.2247	8.1233	19.3102	14.9599	14.1356	8.0999	12.2453
9.4343	34.3991	8.236	32.2136	8.8593	20.6065	8.2027	28.736	7.4669	29.417	7.894	29.6302	23.0246	25.805	23.3627	20.2665	26.3433	24.9491	8.8682	19.3661	12.2439	13.331	7.5741	12.4948
9.2381	33.2672	8.1796	31.8484	8.7443	20.2789	7.9545	28.3819	7.3446	29.3341	7.8343	29.1048	23.2961	24.7919	22.0262	19.9964	25.9965	23.8959	8.8118	18.7595	12.3613	15.2557	7.8722	12.8071
9.0596	32.5815	8.2842	31.6776	8.7362	20.6898	8.0359	29.2745	7.3087	29.6821	7.49	29.1934	25.1723	23.5564	22.0013	20.7078	26.268	24.7052	10.0476	21.235	13.1336	14.5898	7.4585	11.8629
9.0836	32.6654	8.459	32.3236	8.9606	21.7447	7.7156	29.9242	7.0785	29.6093	7.7387	28.9201	24.1355	24.0955	24.4497	20.7216	23.636	24.7996	8.6549	21.3971	12.814	13.4257	7.3621	12.0287
9.0695	31.5846	8.1474	31.5773	8.7792	20.5553	7.9281	29.1483	7.2	30.1198	7.816	28.6514	25.1165	23.6404	25.3935	19.5397	24.7263	23.5413	9.0349	21.4101	12.392	15.1214	7.2208	11.5424
8.6596	31.7001	8.283	32.1441	8.4797	21.1177	7.7245	29.6308	7.1648	29.5732	7.6995	29.6962	24.5767	23.568	21.8896	20.776	24.3689	22.7871	9.0197	22.7923	15.9413	15.7854	7.0239	12.5409
10.1047	32.4486	8.1342	32.1704	8.1227	21.3776	8.1945	29.2928	7.4694	29.2353	7.8187	28.6944	24.1411	24.5906	22.31	19.8093	24.9871	22.9435	9.976	21.1933	12.5395	14.8557	7.5263	12.3781
8.8602	32.117	8.364	31.4932	8.4884	19.6208	7.7843	29.7702	7.045	29.129	7.8454	28.8618	23.9495	24.705	22.1407	19.0042	24.4111	22.4403	9.6183	21.6063	15.0319	13.9964	7.7122	11.8962
8.9821	33.6939	8.2979	32.1815	8.6305	20.8378	7.8961	29.9855	7.2395	28.9541	7.9745	28.4341	21.3143	25.559	22.2766	20.4349	24.5826	23.5233	8.8676	22.0078	15.9048	12.7855	7.8391	12.6205
9.2012	33.235	8.193	31.6984	8.3656	21.3951	8.1689	28.8216	7.1992	28.9717	7.7545	28.7589	21.7414	24.6948	23.4816	20.0224	25.3163	22.6175	9.4536	20.6516	13.3481	13.5574	7.5565	12.1219
8.8017	32.3555	8.2415	31.3884	8.3891	21.186	7.8886	29.5578	7.2844	28.1875	7.6621	28.7753	20.9925	22.934	24.8903	18.9243	24.9539	23.2352	8.7087	21.6061	14.6527	12.6275	7.3582	11.2697
9.1993	32.4682	8.166	31.3921	8.6989	21.6147	7.6691	29.2893	7.4191	29.5045	7.6439	28.6262	22.0976	22.3992	24.5572	20.6514	25.6796	23.5463	10.0025	21.1283	13.4997	14.9528	6.9967	11.8334
8.441	33.219	8.0896	31.754	8.4724	20.9161	7.7669	28.7005	7.287	29.6855	8.0529	28.4674	20.3824	22.8954	25.8644	20.3725	24.0193	24.4988	8.4924	20.3817	13.5588	12.634	7.2762	12.3103
8.4716	31.595	8.0467	31.9593	8.0983	20.8884	7.9844	28.926	7.3779	28.5018	7.514	28.7851	22.7223	23.5595	22.1566	18.582	23.9218	23.7783	9.5791	21.6887	10.1848	13.3208	7.413	12.092
9.0975	32.596	8.275	31.5238	8.5578	21.638	7.8318	29.6047	7.3959	29.1951	7.9455	28.7495	24.751	24.1442	24.2962	19.5458	24.4152	23.5152	9.4982	21.5804	14.7448	11.9637	7.4564	11.909
9.1311	32.8825	8.307	32.2698	8.8565	20.1311	7.6604	29.3122	7.3156	28.9742	7.9628	29.1809	23.6054	24.7535	23.4171	20.7225	23.9597	22.6403	9.6771	22.3436	14.0651	12.5266	7.0655	12.1129
8.5039	33.5706	8.0105	31.311	8.7674	19.9065	7.9505	28.9381	7.3809	29.3253	7.8171	28.812	22.289	22.9487	24.9648	19.9107	24.2132	23.403	8.4984	21.2057	12.1389	12.7598	7.5897	11.5576
8.7002	33.9223	8.2419	31.8007	8.2756	19.1217	7.9662	29.3015	7.3619	28.2399	7.7903	29.3176	23.4037	24.3224	20.2904	20.1683	25.4351	22.7031	9.2009	20.4764	12.2102	11.5972	7.1336	12.1751
9.1254	34.4766	8.2567	31.5304	8.0714	19.9879	7.7992	28.8134	7.1692	28.945	7.6351	28.9615	21.9709	26.1706	19.6674	20.6028	25.7105	24.2353	9.3741	20.0286	12.9293	12.1815	7.3161	12.3355
9.3082	33.079	8.1292	32.2443	8.0227	18.7545	7.842	29.1933	7.3213	28.9671	7.4377	28.9633	23.0035	25.4095	21.6344	21.0454	24.7003	23.3622	8.844	21.3086	13.0268	11.4942	7.7677	11.6311
9.153	33.5381	8.0635	31.1494	8.0549	20.7269	7.8156	29.0977	7.1711	30.1325	7.381	28.6633	21.1564	24.9572	23.7422	19.9734	24.5986	24.6449	8.7762	21.4245	13.6867	14.1629	7.1587	11.9065
8.5512	33.2598	8.2309	32.3467	8.2398	20.8124	7.3326	28.728	7.3736	29.0105	7.544	28.3988	23.2515	24.6404	22.7133	21.1083	24.2372	23.9637	8.5548	22.0557	12.0034	14.3271	7.105	11.1816
8.4614	32.2189	8.0485	31.9412	8.0455	20.0932	7.7401	29.8831	7.3442	29.4064	7.7286	28.3116	25.4794	24.8236	24.2198	21.3424	25.4257	24.0051	9.4845	22.2178	12.2274	15.1253	7.4645	12.1017
8.5469	33.6228	8.4674	32.2847	7.8298	18.8476	8.0034	29.8815	7.3168	28.9704	7.6613	28.0527	22.3549	26.6008	22.3647	21.1188	25.3867	24.4908	9.9859	22.2249	11.9128	13.0811	7.2519	11.748
8.2688	32.7749	7.891	30.8558	7.8259	18.654	7.6982	30.1825	7.1772	29.3738	7.572	28.5657	21.3773	25.9136	19.9005	19.1594	26.3221	25.1762	10.798	22.5429	12.6442	13.7568	7.1464	11.8276
8.7877	32.5194	8.0706	31.1286	8.0592	19.66	7.5031	28.1873	7.1618	28.9331	7.5773	28.9131	18.4958	23.6209	19.3853	20.8242	25.7185	23.3786	9.388	20.9941	13.4209	14.3026	7.1513	11.5692
8.9169	32.8629	8.3476	31.9465	7.8441	18.9866	8.047	29.1334	7.3477	29.2136	7.6608	28.6027	22.4195	24.5973	18.4247	21.3456	25.2939	24.3907	8.6086	20.6999	14.5278	14.3214	7.3924	11.7739
8.5716	32.299	8.3785	30.8025	7.8927	19.4868	7.7528	28.7112	7.2613	29.3626	7.6412	29.5041	21.748	22.4973	18.4314	19.6226	25.3658	23.6295	10.3796	18.8985	13.4139	13.793	6.9347	12.2861
8.331	32.8691	8.0746	31.5597	7.7883	21.2663	8.2247	28.4813	7.1642	28.6516	7.3793	28.5065	24.6715	23.9151	18.1398	19.8178	24.1175	24.8305	9.6744	19.5428	12.1141	13.3494	7.1116	11.6507
8.6019	33.6925	8.573	31.732	7.6484	20.8371	7.8867	29.3472	7.1591	29.7241	7.837	28.8374	22.8187	23.9403	19.62	20.3865	23.306	25.1232	10.6811	20.369	11.7908	14.3092	7.7012	12.1276
9.2296	33.3649	8.3462	34.3386	8.4501	19.8783	7.779	28.7127	7.1507	29.0361	7.7014	28.3556	22.1829	23.1953	22.7987	21.3164	25.998	24.6394	10.8253	19.6214	13.9938	13.2515	7.4111	11.9155
9.3143	32.2836	8.3015	33.0871	8.6929	19.6279	8.1152	29.6775	7.3301	29.3293	7.6703	28.5038	25.3183	22.9009	19.9048	21.6693	22.838	25.9571	10.0318	20.3461	11.9717	15.6958	7.1829	11.6325
8.7039	33.3708	8.3536	33.4953	8.2296	19.308	7.5728	28.4583	7.1447	28.3817	7.5588	28.374	26.8538	24.1001	20.211	20.9274	23.7084	24.8039	9.9081	19.8006	12.4352	13.4122	6.985	12.9802
8.9258	33.1792	8.1929	32.8727	8.5274	19.8534	7.8335	28.4847	6.984	29.0323	7.6968	28.4205	26.6111	25.6037	17.9076	20.0021	24.3671	24.3733	10.0749	21.4219	13.43	12.5465	7.0562	11.8725
9.5414	32.9619	8.2415	32.9967	7.7808	18.7734	8.0844	28.7932	7.4487	29.4014	7.6336	29.3699	25.3714	24.1244	15.7699	20.1424	24.3048	22.6211	9.1664	21.2003	11.9937	12.6123	7.0481	11.71
8.6383	32.3274	8.1079	33.3451	7.6622	19.7493	8.2709	28.592	7.1907	29.2717	7.6901	29.2087	25.3613	24.0323	18.9146	22.4524	23.372	23.3513	8.7349	21.174	12.6894	12.6493	7.0372	11.9038
8.6709	33.4301	8.1074	32.7587	8.2173	20.2167	8.2422	28.8669	7.1847	29.1263	7.7114	28.5689	25.5605	25.44	20.3029	21.6064	23.9655	24.7788	8.7685	21.3135	11.9303	15.3466	7.1817	11.4507
8.8114	33.7527	8.3441	33.0984	8.2026	21.6511	7.8028	28.5054	7.3602	28.9964	7.7698	29.0185	25.0891	24.5171	22.0793	20.9265	25.3981	24.0864	10.4585	20.675	11.6598	13.742	7.3568	11.3771
9.0987	32.6853	8.3036	32.7347	8.0081	22.4569	7.8211	28.4281	7.288	29.2733	7.6597	28.7612	25.6362	24.9178	21.3555	21.9917	26.3307	23.557	9.8672	21.6545	12.2638	12.7205	7.2581	10.6981
9.5102	32.2951	8.3637	32.6349	7.7523	22.8802	7.8119	29.0201	7.2885	29.83	7.4276	28.9619	27.076	23.892	22.8808	20.6082	24.1053	23.8743	8.5434	22.1147	10.9132	15.8009	7.1887	11.187
9.1188	33.733	8.2685	32.4552	8.3382	21.7485	7.8933	29.4747	7.2121	29.676	7.5675	29.2426	25.4572	24.5332	23.3633	21.123	25.5988	22.7422	9.3909	21.3984	12.5525	15.4613	7.9271	10.4917
9.2697	33.1878	8.0692	33.7428	8.0748	21.4465	7.6241	29.134	7.415	28.9377	7.878	28.7503	25.5143	24.4098	23.601	22.7373	24.2471	23.82	8.8059	21.8041	14.0808	14.9636	7.1891	10.3875
8.571	33.2261	8.0812	32.8738	7.9141	20.7884	7.7298	28.769	7.1849	29.3238	7.509	28.9451	26.4745	24.9119	23.8085	22.4739	25.7324	24.3118	8.6982	20.8592	13.4321	14.7377	7.7693	10.8468
9.1972	33.7658	8.067	33.4628	8.3007	19.29	7.7054	29.3087	7.1758	29.2125	7.5044	29.5951	27.6531	25.6064	24.5868	21.9842	25.5469	23.0155	8.545	20.4327	12.713	13.9808	7.1881	12.0556
9.1966	33.2681	8.2967	31.6462	7.8732	20.0778	7.8482	29.0486	7.1763	29.2111	7.6222	29.6709	26.9894	25.7351	24.1985	21.5142	24.7568	22.984	9.0075	20.5052	14.5315	17.7838	7.0653	13.1308
8.6204	33.107	8.1487	30.8647	8.134	20.9394	7.8761	29.3086	7.182	29.6066	7.6674	29.3034	27.1924	25.2557	23.8899	20.0886	23.9315	23.9005	10.1576	20.2379	13.8122	14.5917	6.974	13.6505
8.7613	32.6601	8.3138	32.4625	8.0568	18.2456	7.7676	29.8396	7.2147	29.4466	7.5181	30.2592	25.1112	23.4437	22.6189	21.9044	21.2825	22.6948	9.8321	21.6401	13.3402	13.4507	7.139	13.5808
8.6374	33.0687	8.0461	32.4087	7.6471	17.2787	7.9056	29.3167	7.1078	29.6441	7.6586	29.9762	25.9377	23.6212	24.0689	20.9423	23.7916	24.0685	9.1721	21.6854	13.617	14.9224	7.0086	14.9098
8.9992	34.0549	8.1394	32.5691	8.1889	17.9038	8.334	28.5686	7.3401	29.2372	7.4543	30.1948	25.256	25.0573	21.4749	22.7651	22.0718	24.5572	9.0252	20.4496	14.3594	16.1114	7.2002	14.0929
9.1314	32.5952	8.0084	31.7216	7.7219	19.8597	7.9986	29.6291	7.047	30.1794	7.7376	29.0841	25.0033	22.7393	21.9373	20.9952	22.9359	24.8379	10.5353	21.8139	14.9682	17.827	7.1792	12.3044
9.5721	34.1264	8.1505	30.9972	8.3556	19.6767	7.8727	28.9508	7.2796	29.8027	7.7815	28.5912	25.4076	25.8829	22.1191	21.9877	22.6971	24.1926	10.536	21.1872	13.5899	17.2119	7.1099	12.7206
8.4742	33.3812	8.2501	31.405	8.0794	18.9822	7.7985	28.8879	7.367	29.2531	7.7883	28.694	25.996	25.2621	21.8711	19.9535	21.8354	24.3666	9.334	22.0719	14.3096	13.9807	6.9752	12.0607
8.8635	33.7759	8.2115	32.1957	7.9717	20.7292	7.9651	28.7658	7.3343	29.6487	7.5984	28.6139	26.4333	24.294	22.726	22.7165	22.0398	24.9251	10.1681	20.9115	14.4201	14.2807	7.1046	11.7461
8.9542	33.0001	7.9647	30.9946	8.2523	20.4051	8.0402	28.9529	7.7374	29.805	7.6294	29.0727	27.0248	24.4255	21.9648	20.5228	22.4518	24.158	9.2432	20.1009	12.2718	14.3926	7.0639	12.0369
8.8373	32.784	8.0649	30.1818	10.1464	19.4628	8.1399	29.84	7.246	29.9857	7.4838	29.2694	25.378	24.3754	26.3121	20.2934	22.6376	24.444	9.6837	21.0318	13.3218	17.2902	7.085	11.6934
8.725	32.1504	8.2093	30.7422	9.6738	20.1618	7.9334	29.4726	7.3232	29.6877	7.5285	28.4181	24.3342	23.0107	25.1293	20.7097	22.5701	24.7471	8.5687	22.0788	12.2907	16.0724	7.2162	11.1596
8.6171	32.4666	8.0637	31.622	8.4687	20.1041	7.9131	29.6223	7.5757	29.319	7.7151	28.7704	25.5923	24.9523	22.8661	20.8913	22.8727	24.0765	8.5222	21.1583	12.9873	16.1579	7.0087	12.0207
8.4665	32.2543	8.1255	32.4235	10.2549	20.1722	8.1156	29.6038	7.5028	28.7456	7.7188	28.634	25.3507	23.657	22.4366	22.2329	20.2917	23.9901	8.0602	21.6682	13.5688	14.8132	7.151	12.0539
8.6497	32.9092	8.1719	31.5152	9.0806	20.5779	7.8944	29.6636	7.3382	29.3773	7.7661	29.0407	26.0534	24.949	22.2015	21.2386	21.1552	25.3811	8.507	21.3744	12.4998	12.8376	7.1827	11.8703
8.4945	33.9394	8.0472	30.9136	9.4191	20.5452	7.9173	29.289	7.5341	29.4352	7.728	29.1926	24.8679	25.0123	21.7792	20.2558	20.3233	23.9599	8.3177	21.4214	9.8512	14.9283	6.8624	11.6688
8.8502	33.3127	8.2964	32.4644	10.1549	20.9288	7.6797	29.7392	7.2699	28.6864	7.6316	28.6703	26.9507	24.4849	21.1994	22.3189	18.8525	24.8336	8.9169	20.6504	11.1789	12.0028	7.2761	12.0369
8.3787	33.5465	8.3508	32.1299	9.6348	20.9669	7.7458	28.4453	7.3067	30.2608	7.9436	28.7871	26.6437	24.9013	23.0407	22.6555	20.8608	24.6446	7.5432	19.5684	10.0121	14.2412	7.4666	12.3178
9.1081	34.0348	8.0034	32.2347	11.4735	21.3231	7.4207	28.8402	7.2189	28.5927	7.6862	28.3943	27.3616	24.6434	25.0302	22.4445	19.5958	24.6675	8.1971	18.1983	9.9958	12.6846	6.9701	12.0325
8.8663	34.4732	8.4019	31.9579	11.7612	20.3763	7.5184	29.515	7.2852	29.3415	7.6772	28.6421	26.666	25.5097	22.7169	23.325	19.0319	23.4938	8.0272	19.5045	10.9685	12.7562	7.5484	11.4628
8.6416	33.1405	7.8448	32.1868	10.6866	20.1174	7.5494	29.0182	7.3396	29.314	7.7887	28.8622	26.8928	23.8916	21.8137	22.885	18.9516	23.0329	8.5083	17.0928	9.7312	15.2807	6.8299	11.4856
9.084	33.6985	8.3321	32.4384	10.2949	21.9425	7.3685	28.9557	7.1878	29.2065	7.5495	28.346	27.7029	25.6726	23.2594	22.4443	18.2233	23.1902	8.297	17.7414	10.3274	14.909	7.3151	11.1336
8.1673	32.4757	8.3467	32.449	8.6104	21.5272	7.6827	29.0654	7.2689	29.5767	7.5174	28.8917	24.7689	23.604	23.606	21.348	19.5313	23.7429	7.8242	17.8908	10.532	16.5487	7.0226	11.2092
8.589	32.335	8.086	32.7066	10.8423	23.2211	7.691	29.4878	7.1893	29.1354	7.6244	28.5209	23.09	23.0779	22.9894	22.6277	19.0155	24.2332	8.017	17.2655	10.8119	14.2539	7.0065	12.0585
8.8831	32.0891	8.4172	34.2745	9.0953	21.2777	7.7773	29.2665	7.3756	28.8181	7.4461	29.174	24.4161	23.5806	21.3582	22.3378	19.5636	24.0472	8.5813	16.7254	10.4694	14.7789	7.1229	11.3913
8.1213	32.6855	8.2989	33.5319	9.2678	20.7492	7.7524	29.5751	7.1643	29.1329	7.5803	28.745	25.4464	24.3906	18.8729	23.4625	21.0373	24.029	9.4532	17.5019	10.231	15.4653	6.9735	11.713
8.6918	34.1233	7.8587	32.2453	8.6218	21.3877	7.5271	28.2016	7.4311	29.2466	7.6312	28.5879	26.8271	25.4254	17.3073	21.5912	22.9482	24.4472	8.4809	16.0343	10.0103	14.3525	7.1185	11.725
8.2329	33.2037	8.095	31.0617	9.2623	20.7666	7.7272	28.277	7.5245	29.2893	7.5283	28.9213	25.1677	24.0272	17.9523	21.3887	23.9951	24.1252	8.399	16.7139	10.5077	14.7622	7.1106	12.0936
8.8804	32.7251	8.1156	30.9602	9.6346	22.1334	7.5163	28.3593	7.3922	30.0023	7.573	28.8191	24.5383	22.651	18.5057	20.7988	22.2341	24.4139	8.5952	16.7318	10.2394	16.8505	7.3485	11.3203
8.8005	32.4607	8.132	32.3375	9.6319	21.9556	8.0217	29.8053	7.3451	29.9402	7.6155	29.048	24.0192	23.3015	19.7852	21.3632	21.7074	25.1547	8.268	17.1136	10.5712	15.4011	7.1183	11.6708
8.7502	32.2841	8.2349	30.6356	8.4738	21.0875	7.6883	28.8435	7.4095	30.0865	7.853	28.7632	22.6618	23.3419	19.7812	18.7499	21.0745	24.6005	9.4599	16.1844	9.581	16.3054	6.9385	11.5734
8.7345	30.5945	8.027	31.3825	9.1924	20.8865	7.7767	30.3085	7.2745	30.7463	7.6896	28.8104	23.1426	21.7861	20.6996	20.8828	22.4616	25.1534	9.8118	18.9756	9.7139	18.2028	7.0108	11.7097
8.8943	32.3719	8.2886	30.2251	9.2497	20.1043	7.7077	29.473	7.3003	30.5571	7.6766	29.0295	22.7165	22.2368	19.8481	19.7095	24.333	23.9325	9.7503	17.6022	9.7375	16.3153	7.1861	11.4577
8.8163	33.3922	8.2211	30.5757	9.0139	21.4057	7.9025	29.1353	7.2315	30.0284	7.8164	28.593	23.1609	23.7749	21.4646	20.4878	21.4379	24.4144	9.7403	17.871	11.0881	15.0845	7.2582	12.1506
8.5073	33.9987	8.2271	31.2094	8.3954	21.6238	7.5878	28.6114	7.3075	30.2842	7.5263	28.8529	24.8895	23.2623	21.0527	22.4223	24.275	24.7827	10.5466	16.6966	9.6068	15.7544	6.917	11.7203
9.2717	33.8302	7.9913	31.6084	8.3313	21.8033	7.7149	27.8688	7.2731	29.5555	7.5544	29.1813	24.2776	22.1841	19.4658	22.1289	24.8352	23.9781	9.6311	16.2021	9.7897	15.6526	7.2804	11.5878
8.6444	33.7443	8.4486	31.2204	9.6554	20.1573	7.4181	28.472	7.2485	30.2462	7.8523	28.381	23.2371	23.9363	18.561	21.0063	24.6285	24.2244	9.5608	15.9678	11.3228	14.9353	7.2258	11.8296
8.2211	32.8286	8.2705	32.1039	8.6773	21.3232	7.4436	28.9752	7.1925	29.6348	7.4873	28.3567	23.4929	23.4215	19.8977	22.1331	25.7301	23.1402	10.1183	16.0151	12.1259	13.6248	7.1165	11.2394
8.9995	33.0271	8.5256	32.0183	9.0976	23.0605	7.818	29.5513	7.1929	29.5725	7.6462	28.471	25.4391	24.6248	19.1774	22.0414	24.5375	23.8291	9.6472	17.4601	13.7741	14.1042	7.3954	11.6355
8.6322	31.1705	8.4287	31.9981	9.0217	21.7452	7.4562	28.8611	7.2816	28.3991	7.5051	28.5037	25.8132	21.2484	19.4188	22.2973	25.3587	22.9119	9.8471	17.1255	14.0208	12.8215	7.2125	11.8342
8.8531	30.8465	8.1577	31.7825	8.9811	21.255	7.5967	29.9084	7.3617	29.4403	7.5442	28.1452	27.1326	21.2323	17.8298	22.2775	25.6932	23.4197	9.767	17.9662	13.6606	14.6848	7.6328	12.1275
8.5052	30.7485	8.3385	31.7648	8.7617	22.1789	7.298	29.3526	7.2593	29.6021	7.4333	27.9551	27.3798	22.2096	19.1674	21.1418	23.7168	23.4436	9.3574	17.1095	12.0631	15.0589	6.8618	12.2635
8.7934	30.3158	8.2779	33.1382	9.4785	20.3988	7.336	29.5761	7.3884	29.2693	7.5301	28.9099	24.5093	20.4804	19.1152	21.5513	24.8692	22.4489	7.9912	17.4307	12.4684	13.7877	6.8059	12.06
8.4569	32.0617	8.4051	32.3553	9.4573	21.9475	7.3817	29.0184	7.2068	29.8222	7.3566	28.9423	23.8259	21.6636	21.8865	21.224	25.5483	24.7233	8.1317	16.5407	14.5779	14.3143	7.2161	11.7488
8.8101	32.5965	8.3245	32.059	13.2929	22.1181	7.6021	29.4528	7.1113	29.5939	7.859	28.727	24.8194	22.6474	20.6729	21.0197	25.069	24.4063	8.6283	17.6932	15.8023	13.6036	7.0206	11.9343
9.1357	31.6477	8.3408	31.7035	9.159	22.826	7.65	28.8221	7.2605	29.7376	7.6288	28.9739	24.5442	22.8479	19.2895	20.5882	24.6386	25.6653	8.9333	17.3062	13.7957	15.3918	6.8962	11.704
8.8114	32.3895	8.2242	31.9631	11.0948	22.3603	7.512	29.5242	7.343	29.3504	7.2913	28.7798	23.127	21.9602	19.8119	20.0721	22.2084	24.5467	8.4622	17.1826	13.5657	16.1545	7.1327	11.2455
8.792	32.2184	8.0966	32.5407	15.2179	22.4288	7.8012	29.1925	7.1786	29.4492	7.4436	28.349	23.5668	22.2786	20.357	20.6364	23.3199	24.9364	8.403	15.2698	14.9377	14.6616	7.4983	11.7933
8.7387	32.6818	8.4257	31.6622	9.7419	23.1898	7.4804	29.5836	7.1199	29.149	7.4498	28.8951	24.6159	22.491	21.1627	21.1727	22.5493	23.3937	8.5117	17.0821	15.7599	14.2424	7.5045	11.5894
8.7189	33.5018	8.115	31.4334	10.0422	22.6879	7.4885	29.3944	7.337	29.3443	7.6027	28.5782	25.1053	23.0289	22.1966	19.7096	22.7123	23.4018	8.5805	16.3996	15.3663	14.2035	7.142	11.7195
8.5402	33.1027	8.2163	30.8834	9.7374	22.3001	7.239	29.8872	7.2109	30.2184	7.4885	29.2062	23.7935	22.9804	22.06	20.1079	24.5119	23.3679	8.6657	16.8221	14.7036	14.0248	7.2027	11.9742
8.6318	32.4514	8.3318	30.7716	11.2244	22.1463	7.7331	29.514	7.5713	30.4076	7.5708	28.8026	22.4151	23.3443	20.2899	19.3306	24.0733	26.0338	8.3028	18.2758	14.0179	15.6766	7.2936	11.1223
8.551	31.2944	8.3693	30.8084	11.2876	21.9345	7.5209	29.2342	7.2689	29.7151	7.4385	28.6249	22.1062	24.3225	22.577	18.7517	25.6165	23.8766	8.7344	16.2119	15.3051	13.1916	6.8575	11.5128
8.8218	33.3707	8.1033	30.7195	11.1258	23.3709	7.7708	29.2906	7.6238	30.905	7.6603	28.7519	22.5753	24.0196	23.0819	20.5822	22.5313	22.9052	8.5638	16.6783	15.1677	13.9816	7.2949	12.1785
8.7998	33.043	8.2355	31.5062	11.3975	23.2151	7.6286	28.9356	7.4839	30.6648	7.7195	28.9885	22.1513	23.8893	22.7086	20.5387	25.3584	22.6908	7.4232	17.1466	15.8538	15.4016	6.9856	12.171
8.6613	33.0151	8.1888	31.6831	11.1693	23.087	7.6087	29.0997	7.5565	29.7344	7.6591	29.0806	23.5138	25.1613	24.9664	21.6433	25.8428	24.2338	8.1327	17.5321	15.5021	14.2469	7.1997	12.6948
8.9	29.9663	8.1271	31.4631	11.9577	23.2934	7.3796	29.06	7.2622	30.5355	7.6502	29.7036	25.1866	20.9691	23.5459	20.9429	25.6619	23.6344	8.4385	17.4105	15.9956	14.7147	7.279	12.8517
8.5951	31.9811	8.6016	31.2787	11.8349	24.2301	7.573	29.7043	7.5215	30.7359	7.4777	29.4598	24.0985	22.774	21.5158	21.1371	23.6652	23.4235	8.5717	18.7689	16.7485	14.6134	7.0172	13.4808
9.0838	32.0898	8.0569	32.179	12.0559	23.0552	7.6744	29.322	7.3587	29.8499	7.7486	29.6941	22.0577	23.1807	25.8792	21.6344	24.5226	23.1354	8.3783	19.0142	15.5286	15.6477	7.229	14.8612
8.9163	32.2746	8.0812	31.6857	10.6154	23.1185	7.4478	29.0023	7.6205	31.2258	7.4182	29.4374	24.6309	22.9692	23.4914	21.1937	25.2826	23.9799	8.7015	16.9738	15.1542	16.9745	7.0772	14.1438
9.5205	32.9274	8.3156	32.098	11.1556	22.4619	7.4749	29.7982	7.5941	29.421	7.8304	29.0052	22.0207	24.2148	23.0101	21.2695	24.435	24.5399	8.8703	17.9239	14.8699	14.8164	6.9896	13.7636
9.3434	33.4108	8.4962	32.5337	10.9931	22.7729	7.5026	29.3719	7.8421	29.626	7.5142	28.8477	22.6964	24.6347	23.1037	22.2011	24.1982	24.77	8.01	17.8659	12.3334	16.0574	7.2948	14.1603
9.0687	32.9566	8.1195	33.0728	9.3793	22.7816	7.7126	29.8878	7.5484	29.4043	7.6733	29.0829	22.7973	23.1644	20.9464	21.3557	23.6259	24.341	8.9936	17.7113	10.9966	14.1389	6.8657	13.1438
9.1799	32.2144	8.4028	31.614	8.576	23.4048	7.8061	29.0797	7.6359	29.5469	7.3992	29.5939	22.8692	22.2497	23.8445	21.0644	26.0201	22.9468	8.5079	18.0047	9.9266	15.3112	7.1542	13.292
8.4271	31.9871	8.6661	31.4066	9.956	23.1696	8.276	28.479	7.2618	30.3049	7.4197	29.203	22.0338	23.1241	24.2609	20.9024	25.4567	23.7812	8.2712	17.2678	11.5282	15.2572	7.2132	13.0559
10.3298	30.2192	8.3699	30.8935	9.2882	23.0982	7.7388	29.5152	7.5452	29.6377	7.5063	29.1468	23.9404	22.2826	21.9054	20.2499	27.3631	23.665	8.5907	18.1663	13.425	15.0236	6.9595	12.7593
9.3733	31.7069	8.2187	31.6916	13.4647	22.4014	7.7542	29.7679	7.4153	30.0675	7.422	28.8253	21.0494	21.6103	22.8265	21.3151	26.4204	24.4271	8.5225	19.1717	10.906	14.6364	7.517	14.5711
9.1789	30.523	8.3544	31.713	11.1343	21.8031	7.8392	30.0734	7.6033	29.8464	7.616	29.2675	23.4748	22.0527	20.0694	20.982	23.8731	24.0887	8.5684	18.9678	11.2791	13.3091	6.9509	14.6253
9.0739	31.0817	8.5413	32.2972	11.0934	22.8297	7.8098	29.3694	7.6273	29.5257	7.7448	29.5097	22.7473	22.1033	19.2624	19.8246	23.5179	23.8566	8.0463	17.6898	9.5763	14.9653	6.9067	13.5155
8.5575	33.0512	8.2832	31.7238	12.6785	23.3488	7.6408	29.5288	7.4209	29.9076	7.6009	29.2668	23.741	23.7552	20.5441	19.505	22.7625	23.5458	9.7327	18.4861	10.6539	13.8403	6.8811	13.1537
9.4061	31.7437	8.2785	31.7648	8.7235	23.6252	7.8805	29.735	7.4355	29.3891	7.6503	29.3541	24.3205	22.3466	20.2778	21.6856	25.3642	22.9043	8.9979	18.1578	12.3808	14.3928	7.3233	13.2723
9.0646	32.336	8.4485	33.1911	8.724	24.2138	7.7233	28.6169	7.8071	29.2455	7.5118	29.4169	22.2748	22.4365	20.5186	22.9573	24.3059	24.621	9.1718	16.6325	12.4051	14.5101	7.1213	12.9163
8.7697	32.5082	8.1956	32.0348	8.3459	24.5862	7.9206	29.2709	7.1586	28.36	7.5536	28.7265	23.9226	22.0908	20.5206	21.883	25.1025	24.2391	8.8015	17.6624	12.2792	12.52	7.2384	13.0979
8.8304	33.8307	8.3927	31.9869	8.2691	22.9855	7.6467	28.7836	7.5184	29.173	7.4538	28.5888	25.1325	23.5303	18.4322	21.3636	24.2336	24.2496	7.7002	16.2715	10.0838	12.3275	7.2309	13.3291
9.1555	33.8798	8.3532	32.6457	10.4891	23.6257	7.7613	29.2426	7.5165	28.5305	7.5632	29.1734	25.2006	23.9749	19.0205	23.1169	24.1556	23.0625	9.5166	17.3	14.3776	11.7287	7.3776	13.5761
8.7912	32.8483	8.5024	31.6355	9.3527	23.4979	7.8539	28.5636	7.8839	28.7638	7.6449	28.8989	23.2973	22.0741	18.6078	22.4933	21.7349	24.3099	9.7113	14.9214	14.4339	14.2988	7.0099	13.9714
8.5951	33.9096	8.1066	32.9049	8.6583	23.4245	7.7514	29.7666	7.7463	28.9371	7.4599	28.6347	23.4346	23.0077	18.4481	22.8564	21.7153	25.1283	9.616	17.2319	16.108	12.4673	7.1067	13.9658
8.7278	34.9433	8.4729	33.7409	9.2716	23.1109	7.8818	29.0346	7.5382	29.1893	7.6565	29.4395	24.5378	25.115	17.5474	23.3843	22.1058	23.7119	9.6425	17.5771	15.2717	13.6132	7.4696	13.0943
9.3704	35.6422	8.1557	33.7123	8.9868	23.8206	7.6572	28.227	7.473	28.9476	7.414	28.8202	25.9384	24.851	14.977	23.1911	20.855	23.8421	9.6689	16.2929	14.6319	14.8238	7.0711	12.8258
9.1947	35.9157	8.5555	33.5664	11.1204	23.1123	7.5903	28.7041	7.4314	29.0172	7.9269	28.7009	25.2712	24.6473	16.8327	22.4862	19.3625	23.8897	9.3305	15.2028	14.4827	13.0844	7.2685	13.2149
8.6365	34.8501	8.2993	32.9526	9.491	22.9222	7.8557	29.0821	7.8697	29.2566	7.502	28.803	25.3596	24.8622	19.9245	23.366	22.7566	24.4354	9.1581	14.9015	14.2449	13.2016	7.1201	14.2532
8.2085	35.4038	8.3155	32.1584	10.623	21.7582	7.8997	28.5887	7.2392	29.0619	7.6636	28.5243	25.0866	25.7472	18.2702	21.6921	18.9137	24.5507	8.975	15.2838	14.3738	15.3161	6.865	12.8226
8.5991	34.7874	8.6308	33.4662	13.1464	22.3363	7.764	28.672	7.5762	29.1421	7.8352	28.6727	25.7071	25.6497	16.1826	22.6814	19.3316	23.9274	7.9259	15.0787	13.5829	15.2321	7.0908	13.5275
8.8847	33.1686	8.6045	33.2697	13.0505	22.8635	7.9993	29.0689	7.4611	28.8203	7.6342	28.7221	25.5192	23.0331	15.5557	22.6637	18.9064	23.2141	8.0427	16.6	14.0974	14.3644	7.7546	13.3012
8.7307	33.0955	8.5481	32.8395	10.8421	22.8227	7.5697	29.2295	7.456	29.2024	7.6061	28.3008	25.9602	24.5475	19.3824	22.7805	21.6671	24.6335	9.6149	17.5104	13.6364	15.549	7.4248	13.5965
10.0255	32.8146	8.1103	32.2172	11.7304	23.6432	7.7897	29.2366	7.6229	29.4183	7.6055	28.2353	24.9696	22.9598	19.0187	21.8814	23.4474	25.5741	8.8371	16.7646	14.8343	15.4502	7.2447	13.427
9.5319	33.7878	8.5735	32.5708	9.6734	23.3876	7.6067	28.156	7.3431	30.1788	7.8926	28.056	24.2117	22.8982	17.874	21.9412	22.9882	25.6183	10.1059	15.2318	15.5792	14.793	7.3709	13.33
8.6914	30.376	8.2417	31.8079	9.7491	25.0259	7.7731	29.6353	7.3452	29.5642	7.8556	28.4003	26.3328	19.8723	14.8727	20.4457	25.58	24.301	9.3128	17.2981	14.4268	14.1122	7.4073	12.6553
8.2014	32.2214	8.0515	32.1806	9.4684	23.5792	8.0091	30.0913	7.4367	29.4494	7.9638	28.2832	26.9625	22.4807	16.0314	21.1525	24.6636	25.8194	9.9512	17.6669	13.2377	14.6127	7.565	13.367
8.1169	33.4208	8.3774	32.2989	8.3091	23.256	7.8279	29.0931	7.6611	29.3062	7.6795	29.2863	27.032	22.4296	18.6971	21.7738	25.9605	24.7104	9.7833	16.9756	13.1021	14.6457	7.1403	14.7595
8.0453	32.9684	8.275	32.2542	9.5781	24.2004	7.8491	29.341	7.4754	28.919	7.9583	28.198	26.4284	23.2321	16.903	21.3922	24.3167	24.7724	9.5216	17.1628	14.2959	14.5892	7.2129	13.1238
9.0513	32.5849	8.1764	32.2848	9.9507	23.0641	7.7009	30.0944	7.3527	29.4593	7.7086	27.7039	26.3483	22.2197	17.3332	22.0061	24.9782	24.7879	9.7938	17.8513	13.4372	14.6316	7.9482	13.7979
8.7396	32.7718	8.312	32.0518	11.7657	23.0437	7.7847	29.2499	7.5418	29.7266	8.0369	28.3608	28.1563	23.0218	16.9961	20.1377	25.9003	25.6734	9.9156	17.7689	14.0877	15.1564	7.2813	13.7289
8.7536	33.0202	8.2206	31.9182	11.6486	23.1669	7.5489	29.2386	7.7329	30.0521	7.5613	28.955	28.9612	24.0626	17.432	20.9244	24.3778	24.057	10.0231	16.7151	14.4569	14.8501	7.2878	14.47
8.9607	34.2196	8.3488	32.2287	12.1655	23.887	7.6239	28.9924	7.518	29.5313	7.6179	28.8699	27.7354	24.1493	20.4195	21.6992	22.6702	23.7803	9.7752	16.7526	14.2893	14.1135	7.5044	13.1515
8.084	33.8471	7.7677	32.4133	10.7736	22.2732	7.6924	29.1666	7.618	28.8362	7.6634	28.9121	26.4479	24.6348	19.7113	22.65	23.6749	23.2447	9.007	15.5291	14.115	15.1612	7.3224	12.3265
8.6315	34.3179	8.3174	32.2439	11.3	22.7766	7.8498	28.5548	7.1115	28.8532	7.8388	28.2819	25.3358	24.6924	19.3376	22.3013	21.7301	25.266	8.9777	15.8912	15.5721	14.2678	6.8647	12.294
8.7033	32.0217	8.1873	32.7125	12.1427	22.6433	7.4782	29.0059	7.4039	29.1919	7.9357	28.1249	26.3857	23.0714	18.5517	22.294	20.9389	24.3493	9.0126	16.4431	15.1221	13.9924	7.1205	11.6618
8.4887	32.1852	8.3528	32.1153	13.2175	22.9273	7.839	29.3751	7.5802	29.0962	7.719	28.2224	25.2463	21.2398	19.7689	21.5977	21.2817	24.3116	9.3955	16.5447	12.8875	14.8071	7.2622	12.5191
8.8638	32.8549	8.4533	32.2345	11.839	21.9639	7.7816	28.689	7.1833	29.4311	7.7671	28.7471	25.4587	23.3832	20.8553	21.2436	23.9833	23.7511	9.7985	16.0332	13.3525	16.1603	7.348	12.6295
9.0699	32.0481	7.8742	32.2743	11.8868	21.6442	7.662	29.2599	7.6029	29.8337	7.7476	28.7634	26.5728	21.9202	22.1493	21.3984	23.5219	24.8535	9.7792	17.2772	13.9055	13.6029	7.5477	12.1637
8.4935	31.9224	8.0307	33.3856	10.9255	23.597	7.9432	28.6561	7.3215	30.3624	7.6534	28.3077	25.3373	22.161	19.5777	22.4979	22.7216	24.9702	9.6927	16.4959	14.6618	12.7491	7.2514	12.8822
8.392	30.8818	8.0951	31.8653	11.2251	23.5022	7.7367	28.9939	7.6108	30.1424	7.4681	28.6253	28.6757	20.1859	16.7498	19.7054	22.8392	24.8908	9.8856	18.3633	14.5571	13.775	7.3661	12.8659
8.6423	31.9284	8.2858	32.035	9.1307	22.8846	7.6784	29.9086	7.3975	30.07	7.496	28.3532	26.7555	21.0715	16.9818	21.2542	23.5425	25.4843	9.6278	18.4439	13.1316	13.9508	7.1712	12.7021
8.4869	31.9866	8.2525	32.1182	8.3152	23.8176	7.5776	29.3356	7.5729	29.7526	7.3372	28.5215	27.3208	22.0426	17.9965	20.7892	24.3443	24.6072	9.467	17.2093	15.5255	13.9672	7.5161	11.6964
8.8345	32.7202	8.2847	32.8182	9.15	22.9111	7.7969	29.0214	7.3894	29.7762	7.6019	28.3576	26.2363	22.4494	18.5302	22.3821	24.5265	24.5759	8.1073	15.9344	14.1056	11.936	7.2309	11.8936
8.592	33.3624	8.4244	32.7406	9.6681	23.4507	7.7299	29.0778	7.4465	29.8664	7.8235	27.8205	25.0601	23.395	18.2986	21.1568	24.7129	24.9963	9.0605	15.6363	14.5602	10.9912	7.2641	12.6065
8.6846	33.0233	8.0067	31.7783	8.5716	23.9881	7.8763	29.0221	7.4521	29.7279	7.7616	28.0475	25.2752	22.7904	17.6922	20.681	24.2932	25.0272	7.5319	15.5687	12.9681	12.2252	7.0758	12.5734
8.579	33.3131	8.317	32.7857	9.6826	23.4896	7.5217	28.4292	7.8026	29.8786	7.6313	28.28	25.8378	22.5067	19.1815	21.6368	22.5781	25.791	7.821	15.267	14.9446	11.9777	7.1433	11.5593
8.7765	33.7115	8.3002	32.9418	9.4072	23.6142	7.8967	28.5628	7.3908	29.3361	7.6897	28.2895	27.3605	23.3576	18.4511	21.8862	24.5099	24.8157	9.1689	16.8802	15.9872	11.3252	6.9984	11.5115
9.1466	34.5285	8.3054	32.174	8.7605	22.6955	7.8305	27.9312	7.3926	30.1669	7.8759	27.7599	24.8896	24.6792	17.0122	21.4784	23.143	25.9638	9.7652	15.6105	14.0248	11.9066	7.7111	11.4912
8.9206	33.8922	8.4044	32.5806	9.041	22.1808	7.9562	28.2052	7.4425	29.5344	8.1596	27.9781	24.789	24.5647	16.0402	21.1158	23.1182	25.1345	9.5191	16.0485	14.1625	11.8444	6.8906	11.9188
8.6843	33.9262	8.0713	32.7706	9.5235	22.3593	7.835	28.494	7.4651	30.0237	7.7481	28.6082	26.3795	23.9346	15.3097	22.4506	23.8575	25.2263	9.1601	15.9923	13.1801	11.7449	7.4379	12.5352
9.6019	33.0355	8.2862	33.7575	8.8156	21.9775	7.7481	29.3293	7.3405	29.1536	7.9212	28.3622	26.614	23.2643	17.7373	24.445	24.4187	24.2665	9.5586	17.3486	9.0891	11.9047	7.3637	11.8622
8.4287	33.8295	8.4794	32.5178	9.2486	21.95	7.7256	28.5119	7.253	29.0601	7.7429	28.4752	25.6266	24.0473	18.0022	23.6033	23.74	23.903	9.0674	16.8867	10.0941	12.1298	7.57	11.6701
8.2865	31.8118	8.2494	32.1815	8.5906	22.8412	7.4678	28.9523	7.3747	29.542	7.9125	28.2729	25.7804	23.0575	17.9554	22.6374	23.5117	24.4717	9.8686	16.562	10.9293	12.2393	7.2063	11.339
9.7569	33.2426	8.2693	32.8125	9.554	22.9035	8.0271	28.4264	7.374	29.0268	7.7627	28.8511	24.7458	24.3044	19.1515	22.9894	21.7804	25.0837	8.8403	15.3349	11.161	11.5895	7.4133	11.1833
8.9173	32.1849	8.1211	33.219	8.8374	21.7221	7.9539	28.5821	7.3001	29.1429	7.6718	29.2871	23.3953	24.0655	19.3691	23.1976	23.4286	23.219	9.9237	16.5501	11.8768	12.1362	7.6448	11.8957
8.5218	34.304	8.2623	32.661	8.8874	20.8999	8.1579	28.2879	7.48	28.8887	7.681	28.9381	24.8307	24.8119	19.3439	22.3266	21.6333	23.9953	9.7511	16.2464	11.1274	12.4773	7.3534	12.3362
8.892	33.134	8.16	31.8546	8.8466	22.3585	7.9387	28.875	7.2317	29.1446	7.8701	29.3869	23.1649	23.1467	19.3291	21.8513	24.3753	23.4996	9.8886	18.564	10.455	12.9269	7.1401	12.6032
8.9773	34.6843	8.1677	32.4384	8.3459	23.417	7.6895	28.6895	7.2022	29.1423	7.5701	28.0678	23.2009	24.7913	17.1856	20.4095	23.3093	23.8548	9.9435	18.9989	14.0685	10.5628	7.3424	12.8779
8.7115	33.2041	7.8632	31.7729	9.0807	24.2822	7.9205	29.5559	7.4603	28.7259	7.7911	29.1016	22.7924	22.1226	20.0346	20.6402	23.6568	24.6529	9.8593	18.4394	12.2941	12.4387	7.1157	13.5203
8.5998	33.7137	8.6359	31.2289	8.9686	22.8342	7.8465	29.3465	7.1826	29.8572	7.5806	28.4163	21.1601	23.6234	20.0137	20.6699	23.3833	24.7838	9.388	18.8789	10.8763	12.7992	7.6869	12.1685
8.5827	33.501	8.2189	30.8389	9.0781	23.5026	7.7707	29.1122	7.0446	29.7114	7.7864	28.4279	22.2089	22.9256	19.91	20.0303	22.8071	25.3277	9.5423	17.3435	9.6552	12.5594	7.2878	11.8075
8.5182	32.89	8.322	31.762	8.6042	23.1858	7.8306	28.6256	7.4075	28.3515	7.6985	28.4299	22.5353	22.3997	19.0234	21.4736	21.4928	26.1582	9.495	17.0596	10.3329	12.2706	7.2813	11.813
9.1204	33.1816	8.3134	31.2289	8.9259	23.1311	7.9885	28.7859	7.1904	29.2203	7.7993	29.7143	21.5122	22.6468	21.175	20.8842	21.983	24.5127	8.7268	16.2311	10.2363	12.3301	7.4464	13.3743
8.9833	32.6958	8.459	32.3096	8.3306	23.3882	7.9049	28.7486	7.0958	28.7969	7.7292	28.7897	21.3179	22.9141	23.2656	21.8975	22.5099	24.3706	9.3942	16.6898	8.9957	11.6674	7.8132	14.1542
8.7975	31.4642	8.1608	32.0705	8.7907	23.4303	7.8603	29.5329	7.3651	28.8681	7.5647	28.5316	22.3234	21.8611	21.6747	21.0037	21.6962	23.5913	8.1255	16.3688	9.6311	12.3015	7.488	13.1393
9.0312	31.1011	8.3112	32.3868	8.4487	24.0839	7.9859	28.5445	7.2208	28.9894	7.7497	28.9091	22.5668	22.2757	22.1196	20.3478	23.2223	23.8359	9.2422	14.6606	13.5147	12.6302	7.4719	13.9508
8.6964	31.2003	8.2896	31.2986	9.0006	23.6195	7.8373	29.9482	7.3278	29.3856	7.7334	27.8566	23.9439	20.3844	23.3021	20.0955	22.1868	24.4067	7.9446	16.3854	13.8829	12.4831	7.3766	13.4765
8.8758	30.5083	8.2645	31.8585	9.1274	22.9963	7.9748	28.8238	7.2523	29.1232	7.808	28.9228	22.811	20.4211	21.8335	18.8216	22.0431	23.5731	7.0656	15.0159	12.8435	13.8585	7.0713	14.7851
9.3329	31.4348	8.0031	31.6012	11.2274	23.1206	7.7424	29.5748	7.2486	28.276	7.8578	29.4929	24.1654	22.2727	19.1182	18.8242	21.7068	23.0957	7.4578	16.8742	12.3279	13.3317	7.3359	14.3741
9.026	31.1142	8.3714	32.2107	11.1713	24.1288	7.681	29.3869	7.1516	28.874	7.861	28.1328	24.2209	21.6588	16.9376	20.377	20.8655	24.8744	8.4867	16.4069	13.1034	14.1858	7.1852	13.3768
8.7072	30.7284	8.5018	32.7587	12.0624	23.2677	7.6758	28.865	7.2144	28.362	7.7531	27.8978	24.9589	21.3051	17.7889	22.2723	19.042	23.5438	10.9065	14.8434	15.8386	12.664	7.01	12.2949
9.1666	31.5966	8.1028	33.1482	10.2283	23.729	7.775	28.7498	7.231	28.9964	7.6726	28.2182	23.5298	22.2859	19.9235	22.0123	21.0492	24.4856	9.2157	14.4434	14.4615	13.4627	7.0085	12.0979
8.4345	32.1474	8.0818	32.2609	8.516	24.3437	7.8511	28.9278	7.3036	30.0857	7.4871	27.9261	22.0735	21.5635	21.2291	21.6891	20.5713	22.5932	7.8127	15.3311	13.6621	15.5508	7.4247	12.2531
9.5824	32.0232	8.1632	31.6197	8.7837	23.5167	8.3563	27.9268	7.5201	30.3399	7.8846	28.4035	21.7513	22.4922	19.4278	20.4671	20.9393	23.0424	8.2904	15.1308	14.6022	15.4959	7.2046	12.6936
8.754	31.6827	8.1855	31.1903	9.3326	23.5633	7.8524	29.2121	7.2044	29.3072	7.552	28.498	22.9387	21.8019	17.0781	20.9442	21.6779	23.1385	8.8855	16.882	13.9077	14.9462	7.12	12.9447
9.0332	31.5866	8.2231	31.8413	8.9064	24.4385	8.0074	29.352	7.2537	30.0988	7.9563	28.4771	21.7598	21.3317	20.311	21.2765	20.1189	24.867	9.067	16.443	14.0	14.577	7.5674	11.5852
9.0864	31.04	8.5051	31.7635	8.7341	23.9269	7.7097	29.6768	7.3472	28.9782	7.7296	29.429	22.5756	19.7874	20.4879	22.5917	21.7776	23.2201	7.9963	16.6358	13.9642	14.0487	7.4571	13.8339
8.869	30.871	8.4638	33.3525	8.4883	23.2997	7.7522	29.1283	7.4749	29.63	7.6338	30.1699	25.3624	22.469	21.6946	23.3317	20.4051	21.8287	9.4562	16.7261	14.5491	13.3555	7.0377	14.0938
8.348	31.4993	8.1112	31.1999	8.6058	23.0998	7.6678	28.2307	7.1163	29.3159	7.7111	29.8184	24.7132	21.5244	21.1718	21.7885	20.3823	23.0127	10.1506	15.3233	13.4945	12.331	7.4108	13.2246
8.6472	29.8223	8.0825	31.2482	9.4828	22.8535	7.991	28.888	7.04	29.0782	7.7609	29.1693	23.699	19.4326	20.8617	19.9178	21.4915	23.5809	10.2336	16.8301	14.2365	13.4545	7.5875	13.9877
8.734	31.2748	8.4264	31.7572	9.3268	24.2036	7.3854	28.6696	7.1788	28.7769	7.7593	29.0316	25.035	21.2417	17.4784	20.8592	22.2911	23.8545	11.1948	15.9377	14.0739	12.7678	7.0521	14.1731
8.7691	30.2594	8.0708	31.3064	8.6815	24.6269	7.4275	29.0565	7.1467	29.1115	7.5392	29.0185	25.2017	20.6395	17.9802	21.8499	22.9975	23.107	10.8647	17.0028	14.7525	10.8303	7.4142	14.3328
8.9741	31.0702	8.2135	32.1613	10.7905	23.8244	7.437	28.8199	7.0708	29.3876	7.7996	29.7396	23.7077	20.849	19.2798	22.1235	24.5708	24.0044	10.6324	16.2052	15.0567	10.9935	7.7579	14.4314
8.5667	30.9527	8.3746	31.8273	11.6826	24.3798	7.7491	29.75	7.246	28.8084	7.7047	29.4588	23.1911	20.8995	19.7048	21.9125	24.7319	22.7792	9.6972	17.9225	13.9487	12.1094	6.9863	14.3988
8.8685	31.3414	8.3786	31.3008	8.7213	23.3197	7.7764	29.2931	7.0809	29.7095	7.5942	29.3165	24.5827	20.4488	21.0038	20.9736	24.9669	22.7849	9.3368	16.7936	14.2477	13.0044	7.4563	14.3936
8.8537	30.7426	8.2668	30.8577	9.5948	23.2169	7.8077	29.6637	7.3169	29.5882	7.5192	28.563	20.8146	20.2672	22.2261	21.5965	24.7531	22.177	9.0465	17.9433	12.5537	13.3445	7.3972	12.2951
8.4669	31.1647	8.1725	32.1877	8.8944	23.4811	7.7313	28.5161	7.4307	28.4264	7.5737	28.9417	23.5728	20.9255	20.5545	22.0757	24.4231	21.86	9.2796	16.6841	11.0635	12.364	7.6052	12.7394
9.1837	31.7839	8.2353	30.7961	8.7915	22.7847	7.5558	28.9176	7.2409	29.2426	7.6968	28.815	19.6537	21.3887	21.0303	20.5079	24.1293	23.4193	8.5483	16.1579	12.2331	11.4668	7.273	12.6335
10.263	32.1537	8.5613	31.91	8.5658	22.9354	7.5294	28.6278	7.1404	28.8036	7.6258	29.2524	20.0041	22.5945	21.3357	20.6006	22.3267	23.641	8.6086	15.3223	12.0305	12.1348	7.482	13.1355
9.0841	32.7856	8.3095	31.3733	9.119	22.8211	7.777	28.1492	7.4546	29.3077	7.576	28.9737	17.4007	23.0914	22.1129	19.896	21.8832	22.9136	9.9135	15.4384	12.3281	12.7126	7.4865	13.1787
8.6849	31.0433	8.1446	30.9921	8.8051	23.4693	7.3856	28.9262	7.6466	30.1453	7.6034	28.6416	21.5219	20.5842	23.0358	20.0919	20.8787	23.7271	8.2238	15.5763	12.1091	12.6228	7.0305	13.0069
9.4542	32.3792	8.0765	31.4498	8.6777	23.5287	7.3911	28.1861	7.4762	29.2968	7.7552	28.5651	18.5707	21.9247	22.6281	21.6461	20.8732	23.0061	8.4941	15.6771	12.3459	12.5451	7.6355	13.1622
9.206	33.2921	7.9002	32.5778	9.4214	24.3237	7.7606	28.3129	7.5166	29.0484	7.737	28.685	18.8623	22.4951	22.7833	21.7449	19.5206	23.1753	9.9503	15.6101	10.6015	13.9713	7.0569	12.9706
9.3305	32.8227	8.8005	31.6837	9.089	25.1154	7.6222	29.376	7.1964	29.0914	7.8236	28.7817	17.8968	22.0353	19.9114	20.3319	19.8338	24.3077	9.9412	17.251	11.879	13.2636	7.1091	13.3729
9.1473	32.9256	8.1556	31.9995	11.7098	23.7389	7.7579	29.4298	7.2857	28.6619	7.6568	29.4167	19.4266	21.9633	19.8266	22.0561	20.5798	23.9367	9.2336	18.5231	13.1541	11.7769	7.1895	13.6279
9.1197	32.8048	8.5437	32.0007	11.0751	22.7518	7.5603	29.2118	7.5253	28.5573	7.5543	29.1766	17.4528	21.6387	19.1643	21.7235	21.4594	23.6392	9.3371	17.782	13.2345	12.4112	7.1849	12.7069
8.6383	34.0138	8.1924	31.697	9.4939	23.0497	7.5748	28.8766	7.3586	29.6126	7.8561	28.8766	21.864	25.015	17.133	21.1269	20.8107	23.485	9.7265	17.0554	13.7093	13.114	7.0156	13.2286
8.5704	34.0139	8.1522	32.4318	8.7918	23.0401	7.6494	28.5519	7.6188	29.4297	7.74	29.1374	18.4939	22.0849	20.3965	21.4591	19.1011	23.7321	8.68	17.1976	11.4502	14.8532	7.6045	11.4915
8.4217	32.4648	8.2942	31.0591	9.196	22.7332	7.5763	29.7506	7.1532	29.5411	7.6478	28.9052	20.3034	22.484	21.272	20.0575	19.454	23.2989	8.5147	17.0503	12.0229	13.5391	7.787	13.6369
8.5901	32.1868	8.5306	31.4001	8.8563	23.1544	7.7795	29.062	7.4846	29.1514	7.5282	29.2106	21.0402	22.5881	21.0937	20.2748	18.0812	23.0479	9.7878	16.1795	11.0548	13.6657	7.5066	13.1535
9.2082	32.6631	8.039	32.652	8.7321	23.3426	7.5343	28.7223	7.335	29.0843	7.8126	28.5192	20.0171	22.5647	19.3237	22.2149	18.7901	25.3526	9.0441	16.9397	12.4273	14.3446	7.9055	12.2392
8.6071	32.0291	8.1598	31.1915	8.5523	22.6491	7.5896	28.9087	7.2814	29.5698	7.6033	28.4914	20.0791	20.8657	20.0522	20.1207	23.776	23.4788	8.7158	17.0378	12.763	13.2744	7.6471	13.259
8.7152	31.6163	8.0016	32.1967	8.9772	23.2953	7.5714	29.2749	7.3141	29.144	7.8299	28.6358	18.7232	20.7913	18.6682	20.9526	22.8493	24.1343	9.9058	17.502	13.7732	13.66	7.355	13.2884
8.9339	31.7005	8.3188	32.2791	9.091	23.6556	7.7422	29.2955	7.5138	28.5761	7.6878	29.1357	18.9017	20.8219	19.2013	22.0063	24.2456	24.1795	10.0814	17.9475	12.3046	12.6709	7.0821	12.7873
8.6141	31.715	7.9375	32.4293	8.9414	24.3181	7.8419	29.3626	7.5781	29.2878	7.6785	29.6702	22.2138	20.603	18.2328	21.5782	20.9962	24.1647	10.2539	16.4382	13.4646	13.1891	7.3687	13.0341
8.6693	32.3609	8.1404	32.0015	8.7036	23.2481	7.4536	28.6475	7.4091	29.492	7.6768	28.7304	21.239	22.3187	22.3701	22.9818	22.5474	23.631	9.9615	16.3976	13.6595	14.1561	7.9229	12.9888
8.7637	32.1303	8.2113	31.9274	9.0648	24.0926	7.6317	29.7082	7.4528	29.198	7.7107	28.7405	23.9554	21.5236	19.5856	23.6671	22.2896	23.7471	10.3149	17.1581	12.5074	13.8631	7.7554	13.0676
9.3895	31.2241	8.288	31.379	8.4394	23.5759	7.3564	29.4393	7.5896	29.3557	7.5109	29.2593	25.6705	21.0567	19.5067	21.4313	23.8	23.5671	9.4875	15.9394	12.6815	13.2705	7.262	12.8881
8.6081	31.3311	8.5411	31.5945	9.0389	23.3391	7.3625	29.2089	7.6647	29.1681	7.4761	28.9004	23.651	20.7691	22.0371	20.9132	20.8645	22.8139	9.3062	15.2491	12.9294	13.8949	7.4708	13.4617
9.0002	31.0537	8.2078	30.9696	8.4774	23.2357	7.4682	28.7342	7.4455	29.389	7.7562	29.4394	23.6307	22.7961	21.6323	19.6237	20.7395	23.1775	7.5046	15.3787	13.1632	13.3586	8.9237	12.5728
8.5509	31.2077	8.0732	31.0356	9.0275	24.665	7.6071	29.4479	7.6659	29.5644	7.8412	28.8089	23.9316	20.6008	21.2238	19.9848	22.0971	23.1875	8.2749	16.8955	11.1982	13.9103	8.597	13.8254
9.2059	31.4224	8.1683	31.0186	9.058	24.0293	7.5113	29.3932	7.7221	29.2681	7.5324	29.4749	23.3707	21.1011	22.266	19.6958	20.8144	23.9059	7.6784	16.796	11.5755	12.8145	8.1388	14.2258
9.113	30.2361	8.0904	31.3962	8.8176	23.8733	7.5083	29.6414	7.5553	29.1805	7.7452	29.1188	22.3194	19.79	21.3256	20.5894	21.9258	24.4175	7.3876	17.5803	12.0798	13.3346	7.782	12.896
9.3472	31.2837	7.7773	31.9928	9.6165	24.7492	7.4578	29.8423	7.6795	28.8984	7.7946	29.8705	24.0385	21.192	19.3433	21.4256	23.9329	22.5657	8.1918	17.3288	12.704	13.6518	7.4856	12.5605
8.9388	30.9868	8.0823	32.0986	8.6938	23.5913	7.5844	29.4958	7.8009	29.6467	7.629	29.3898	25.2751	19.5738	17.6681	20.9309	19.6296	23.5072	8.2942	18.0852	12.0788	11.4271	7.652	13.0042
9.4825	30.8277	8.1835	31.8843	8.7557	24.9763	7.4017	29.5846	7.6826	29.2713	7.7097	29.0481	24.4114	19.9729	20.2628	19.9314	22.0566	22.3113	8.2414	18.7223	11.4188	10.4811	7.3217	12.7111
8.1963	30.0889	7.9705	31.5172	9.9778	24.5514	7.7011	30.0862	7.6239	29.3154	7.435	29.5188	24.8438	19.2993	18.3484	18.9391	23.786	22.7532	9.1305	18.6793	11.8315	11.698	7.6186	13.2166
8.5557	30.3006	8.2284	31.1999	9.4919	24.3906	7.5677	30.066	7.8139	30.157	7.7239	29.4815	25.2428	19.2748	18.1139	18.5245	23.2022	24.0974	8.2549	19.7812	13.5105	12.2771	7.2702	13.638
9.0579	31.4112	8.1794	31.5955	8.8134	23.19	7.5116	29.2915	7.9632	30.2186	7.4411	29.5328	25.0074	21.5001	18.0369	18.4072	18.6675	24.4711	8.3026	17.8964	11.7497	14.726	7.8634	15.0597
8.4478	32.0539	8.3543	31.5748	9.2696	24.554	7.7628	29.0188	7.6031	29.4617	7.4523	28.5976	25.359	21.1488	18.2434	20.472	19.9976	22.9513	9.3268	17.283	12.4179	15.146	7.3763	13.4705
8.1212	32.033	8.2212	31.6036	8.8214	24.0636	7.6196	29.5142	7.8349	29.7096	7.4007	29.2564	23.9032	21.3632	21.2155	22.3538	20.6578	23.4629	8.8431	17.9343	12.267	14.5009	7.8204	13.5503
9.318	32.0154	8.0518	31.7688	9.0317	22.5728	7.6418	28.3577	7.55	29.3193	7.8403	28.1607	23.344	21.0464	21.3437	22.7371	19.3768	24.2132	8.7122	16.9693	11.5278	15.1589	7.4416	13.5376
8.9164	30.6133	8.1089	32.4654	9.231	22.6225	7.6354	29.4672	7.5883	28.7785	7.6444	28.2747	23.251	20.3346	21.2104	22.4145	20.217	24.4745	9.0783	18.3837	12.3297	12.9571	7.9805	12.6185
9.2508	29.9444	8.4012	31.7643	8.6353	22.4788	7.5363	29.2002	7.7404	30.0086	7.5214	28.0614	23.8557	19.9634	17.2499	22.643	21.3211	24.4228	9.2292	17.2514	12.9421	15.3428	7.3056	12.4098
8.7444	31.0397	8.3745	31.8346	10.3283	22.2764	7.6054	29.0291	7.3056	29.4038	7.5709	28.9777	23.6855	20.3454	17.835	23.5606	20.5963	23.921	9.8108	17.1481	12.9068	13.3681	7.5707	11.4738
9.0126	30.8144	8.2186	31.9934	9.8947	22.4705	7.5509	28.894	8.0108	30.4733	7.6769	28.1732	24.5334	20.3246	17.2512	21.9788	20.6213	24.5378	11.2845	16.9019	13.4786	15.2473	7.7215	11.3445
8.7887	29.7597	8.3085	31.2631	10.1257	23.4237	7.3957	29.2576	7.8309	30.0666	7.4534	27.9522	24.3167	21.1763	17.0145	21.1588	21.8917	26.3319	11.0912	18.4264	15.0169	13.8707	7.4748	11.7261
9.5238	31.7727	8.2912	30.3878	10.2394	22.5176	7.5422	28.5323	7.7965	30.2764	7.5998	28.7974	24.6837	22.1737	19.0554	19.7089	22.4462	24.1121	11.1539	17.4539	14.7181	14.4842	7.066	11.2798
9.0403	31.9129	8.5616	30.494	12.932	23.0959	8.0963	28.7307	7.7604	30.7408	7.5269	28.5385	24.1395	20.985	20.0795	20.4444	23.0465	23.7502	10.477	16.839	14.5646	15.4506	7.2345	11.5512
9.0827	32.1154	8.1592	31.7622	9.6153	22.3321	7.7733	29.8925	7.553	29.8333	7.6342	28.6717	23.5405	21.4903	17.449	20.7076	23.2344	22.4008	9.0399	18.936	12.8891	15.3177	7.54	12.0364
8.728	31.2343	7.9909	31.211	11.5522	23.0239	7.8912	29.5649	7.7276	30.0347	7.7075	28.9674	25.1797	20.9738	17.5982	19.8719	22.606	23.756	10.0594	17.8485	11.9027	14.7534	7.1847	11.3743
8.9528	32.2361	8.0829	31.5765	11.4838	23.7884	7.6148	29.6292	7.5494	29.9202	7.4755	29.565	25.7336	21.5184	18.36	20.0592	21.2163	23.5568	8.2241	18.788	11.7572	14.1989	7.6937	12.3902
8.5639	32.0995	8.4257	32.1001	12.5888	23.3854	7.3681	30.0278	7.34	29.6391	7.3963	29.2888	25.9839	21.9342	18.628	21.6695	20.7033	23.0924	8.8314	19.4748	11.2787	14.6491	8.4185	12.8919
9.0628	33.2119	8.1932	32.6707	10.7942	22.7245	7.5893	29.5133	7.4862	28.8292	7.3117	28.6152	25.3435	22.8373	15.522	22.2244	22.6998	23.3445	8.213	19.1087	8.107	14.6121	8.1522	13.3957
8.9136	31.0211	8.0287	32.4054	9.5781	22.063	7.6128	29.6572	7.297	29.4268	7.5465	29.7871	25.2044	20.9951	14.1816	21.6865	24.0168	22.4997	8.1262	19.2203	11.0267	13.0219	8.702	13.1175
8.7636	31.2814	8.4292	33.0123	9.4523	21.3395	7.9126	29.9722	7.2724	28.8874	7.5047	29.5264	24.3244	22.4228	16.4159	22.8042	24.2314	23.1949	8.2939	20.4353	10.7728	15.1596	7.5923	12.6558
9.5108	31.846	8.3249	33.9126	8.8109	22.8135	7.5285	29.9952	7.3584	29.4475	7.5246	29.4915	26.4673	21.6051	17.9419	23.8483	24.2343	23.307	9.9133	20.8502	11.0203	13.9144	7.7495	12.9921
9.1275	32.5197	8.2495	32.9334	8.7126	23.0119	7.6498	29.9763	7.0844	29.5617	7.6286	29.3242	26.2163	23.3782	18.9192	22.8098	22.8657	24.1482	8.7679	19.0083	11.9403	13.2769	7.3949	12.6631
8.9744	32.1004	8.2149	33.2972	8.651	23.2051	7.8033	30.0103	7.2111	28.5578	7.4822	29.4402	25.3185	22.6553	17.1618	22.0096	22.2259	23.2672	8.7004	18.356	12.3523	14.1731	8.0583	12.9232
8.7099	32.8139	8.3529	32.4878	8.5705	22.8005	7.4349	29.4856	7.3835	29.781	7.506	29.5726	27.3339	23.2307	16.7527	20.9805	22.6032	21.8049	9.5579	19.9399	10.9467	13.3585	7.4577	11.6916
9.0855	33.3169	8.0946	33.3447	8.9416	22.1086	7.7023	30.1016	7.2131	29.2627	7.6806	27.8442	28.5954	23.3402	15.7598	22.6673	22.1208	23.118	8.5332	20.3368	11.9621	14.3408	7.5314	11.3227
9.1038	34.6229	8.1217	32.2384	9.088	21.9899	7.5388	29.1995	7.2818	29.245	7.6287	29.0649	27.791	23.6492	19.4894	20.7495	19.0361	23.6067	9.1959	18.9277	11.5754	13.6383	7.3378	11.7531
9.931	32.9091	8.2054	32.0975	8.9942	21.6103	7.7105	29.7434	7.4052	29.1874	7.6516	29.6433	25.9943	22.2858	18.6762	20.4324	19.9053	23.7231	8.1322	19.7115	11.2077	13.115	7.6044	11.4161
8.3361	32.4444	7.9863	32.1076	9.9228	22.1133	7.977	29.8169	7.4575	29.9306	7.5779	28.7043	24.4567	22.5326	20.0267	20.7287	20.119	25.2104	8.1158	19.0201	11.634	17.0981	7.6047	11.7679
8.8707	31.7233	8.2937	31.5466	8.5707	21.787	7.8176	29.7262	7.3044	30.2606	7.7359	29.207	26.9226	21.6224	21.8081	19.8978	20.2413	24.4339	8.4075	19.4914	9.0157	16.3059	7.3971	11.664
8.496	31.2177	8.2091	32.0544	11.7182	21.289	7.762	30.4517	7.1914	28.9417	7.7449	29.6942	23.9369	21.4222	18.7833	20.2179	19.2713	24.2703	8.4459	20.8284	11.4015	15.4157	7.2713	11.7526
9.6345	32.5241	8.2244	31.5745	9.655	21.7635	7.4274	29.0002	7.1821	29.1839	7.9453	29.6669	22.7261	21.8921	19.9517	20.5219	18.871	23.4854	9.207	19.4762	12.3759	15.7474	7.7654	11.7883
8.6198	32.3573	8.5507	31.6695	9.1499	21.3317	7.4819	29.5123	7.2272	29.8622	7.7071	29.4869	24.7319	22.2312	18.5037	19.7551	19.1783	23.3418	8.8956	21.2221	11.9417	16.6988	6.8193	11.2615
8.8044	32.2729	8.2054	31.7184	9.728	22.1312	7.4197	29.0858	7.116	30.1833	7.6749	28.8309	23.2687	21.6846	19.3076	19.9036	18.5217	24.4895	9.3036	20.2047	10.0881	14.8191	7.4151	11.6393
8.7507	30.3616	8.28	32.5713	11.2529	22.7402	7.7047	31.0943	7.2566	30.7163	7.807	28.8026	22.657	21.2521	17.7105	20.3955	17.6923	24.9326	8.6364	22.1424	9.1499	15.4287	7.6404	11.3803
10.0067	30.92	8.4266	31.7386	10.9414	22.7664	7.6885	30.7708	7.0466	30.2859	7.5702	28.879	24.4129	21.1276	18.4252	20.7754	18.92	23.3661	8.4155	22.1547	10.876	16.7687	8.1192	12.6102
8.5733	31.5877	8.737	31.8835	10.7703	22.4547	7.6929	30.2668	7.4241	30.0744	7.8463	28.7538	24.7104	21.0993	17.7514	22.6192	20.0321	24.0262	9.0448	21.4471	11.5588	17.4091	8.2357	11.6988
8.4371	32.9053	8.9515	32.7155	11.0791	21.4406	7.7717	28.9191	7.3557	29.9429	7.6226	29.1248	27.2825	23.7139	17.84	22.9712	18.5199	25.1747	9.3716	17.4174	11.1801	16.2432	8.4482	12.7471
8.5357	32.6506	8.5007	32.574	9.3759	21.501	7.7342	28.8337	7.1202	30.4291	7.8323	28.3009	27.2373	23.3501	19.2652	22.7306	16.5111	24.3366	10.2144	18.8586	10.4393	16.7471	7.1914	11.7348
8.7914	33.7471	8.0693	32.8738	9.0805	21.3516	7.4235	28.9629	7.1832	30.0564	7.5926	29.1143	25.4159	23.6529	19.5663	22.3624	19.0671	23.971	8.8555	20.0355	10.8018	13.8739	8.1432	11.8273
9.6184	33.2138	8.6182	32.3914	8.7664	20.9225	7.6178	28.3058	7.3589	30.2018	7.7662	28.5393	26.1279	23.8809	20.8188	22.4262	19.479	24.1752	9.9366	18.7037	9.7427	14.032	7.5845	11.6495
8.9969	32.6042	8.2064	32.242	8.6308	21.4612	7.6124	30.1207	7.2951	30.4591	8.1463	29.3883	27.8429	24.1704	19.7662	20.9424	18.6338	23.0037	9.1978	21.628	9.3309	14.6852	7.7709	12.098
8.4412	32.6317	8.5362	31.783	9.2002	22.0229	7.6608	29.2876	7.3286	30.036	7.6046	29.2528	27.9823	24.0219	18.342	21.2333	17.9089	23.1317	8.6047	20.3535	9.2445	13.5775	7.1549	12.0103
9.1008	33.4202	8.2673	31.1714	8.836	22.282	7.7225	28.4806	7.1616	29.5682	7.7204	29.4476	25.2027	24.6737	20.5746	21.3948	20.8521	23.1267	8.7096	19.3402	10.0711	12.4004	7.0621	12.1475
8.7327	34.0157	8.2675	32.2253	9.117	22.2117	7.5439	28.2092	7.0199	30.462	7.731	29.2537	25.6641	25.4509	17.6736	19.9642	21.2829	23.0175	9.1984	17.7417	11.1059	13.9692	7.222	11.765
9.018	31.3275	8.3616	31.895	9.0166	21.5932	7.7565	29.3244	7.1521	30.0431	7.5955	29.5657	25.8775	23.2841	20.1365	21.8535	21.4564	22.6709	9.8435	19.7986	10.9281	11.7184	7.2865	14.8728
8.737	32.9982	8.1735	31.6458	9.4838	20.2245	7.7729	29.5973	7.493	29.5257	7.762	29.4176	26.218	24.5981	17.1618	21.6497	19.509	22.5147	11.0414	19.6765	10.3617	13.258	7.0864	12.8134
8.9098	32.2429	8.1244	31.3691	9.3544	21.5897	7.8195	29.3553	7.1801	30.7551	7.9508	29.7173	25.5307	23.6077	20.1123	21.4155	22.3394	22.0567	8.8578	19.8748	10.8798	11.5422	7.2819	11.7423
8.7816	32.4138	8.6196	31.7352	9.1431	21.3498	7.8969	29.804	7.343	29.5133	7.8478	28.8741	26.3337	24.1979	20.6968	20.6635	19.5723	22.6093	10.2576	20.7742	10.4666	12.8178	7.0286	11.2807
9.087	32.1432	8.6365	32.8159	9.0186	21.9836	7.4411	29.4036	7.2278	28.5251	7.7765	29.4801	25.6246	23.9982	21.183	21.5036	19.0826	22.2289	9.7844	20.2547	11.021	12.8782	7.1864	11.9788
8.2596	32.2412	8.4476	32.1604	8.5054	21.6512	7.6522	29.9296	7.096	29.5402	7.7686	29.9427	26.5702	22.3243	17.5363	22.2019	18.2282	22.1253	10.4689	21.4468	10.8208	14.3524	7.204	11.4772
9.0046	32.6034	8.3745	31.6644	8.8127	22.0511	7.5239	29.7293	7.2849	28.8427	7.8707	29.3932	25.7821	21.8967	16.0378	21.8196	15.3808	22.4681	10.4385	20.733	10.5504	13.4859	7.3208	11.0247
8.93	31.1929	8.2022	32.0511	9.3365	20.5698	7.5385	29.9492	7.2104	28.9316	7.9191	29.614	26.0714	21.6992	16.2363	22.2887	16.578	22.9784	8.8663	19.6101	10.7198	15.105	7.548	11.9674
9.1108	32.416	8.4221	31.1033	9.7475	21.5439	7.5871	29.811	7.1671	29.6816	7.6752	29.7763	27.024	22.5443	18.3136	19.5954	16.3139	23.1339	9.1068	21.4065	10.6542	13.3149	7.5148	11.3928
8.7444	32.1192	8.2074	32.4633	9.1565	20.5711	7.5585	29.8379	7.3722	28.0342	7.59	29.8747	27.2947	22.3133	20.2081	20.6388	18.0744	22.9871	9.1932	20.2591	11.0449	12.7884	7.0178	12.0431
8.5592	32.005	8.2798	31.6086	9.9334	21.6914	7.4996	30.0243	7.071	29.2935	7.6201	29.4289	26.109	22.6755	20.5211	21.4223	17.2171	22.4121	9.0905	21.4661	10.6507	13.9189	7.2403	11.9058
8.5501	32.6618	8.1909	31.7089	9.1113	21.4712	7.5915	29.2918	7.4454	28.6284	8.1301	29.5696	28.7929	23.0556	22.7426	21.2466	18.4543	23.15	8.4459	20.5574	11.1983	13.5263	7.3179	11.7398
8.1007	31.7981	8.5192	31.3779	8.4065	22.2632	7.7339	29.938	7.3611	29.2341	7.6344	29.9844	27.9247	22.769	21.6969	20.817	16.5187	22.7542	8.8516	20.3752	11.0291	12.737	7.1787	11.4075
8.3713	31.1192	8.153	32.2949	9.403	21.1228	7.8848	29.2307	7.3173	29.0307	7.5657	29.2123	26.942	22.1023	21.8729	21.5749	15.6857	23.8005	8.8209	20.0752	11.6219	11.9347	7.6374	11.6993
8.7071	31.9137	8.1536	32.1823	8.9224	23.4902	7.7517	29.1901	7.5503	29.1713	7.8037	28.9613	25.1238	22.4601	23.1494	22.6047	18.3595	24.8492	8.7332	19.863	11.2297	14.3738	7.4414	11.3314
8.9078	33.0965	8.0798	32.3272	8.6537	21.904	7.7926	29.8018	7.3197	29.4616	7.9713	28.9715	26.1524	24.0252	21.7552	22.6559	17.5826	24.5219	9.4141	21.3489	11.1215	11.9717	7.1848	11.4479
8.8004	31.5816	8.2417	31.9452	8.4604	21.692	7.5648	29.3358	7.4247	28.8351	8.0195	29.1275	27.2768	23.9424	19.4958	21.0402	16.614	25.584	8.8678	20.5872	11.4635	12.8581	7.1706	11.0816
9.1458	32.2207	7.9044	32.4455	8.7599	20.0439	7.5028	29.8919	7.2867	28.2945	7.9134	29.8727	24.9629	23.3506	19.4838	22.1282	18.1543	24.0812	9.2355	20.9837	11.2812	13.698	7.0777	11.3772
9.1057	32.7425	8.2097	32.8391	8.6726	20.8269	7.5913	29.2579	7.38	29.2403	8.064	29.6044	25.1077	23.3129	22.1835	22.7373	18.5259	23.3327	8.9745	19.6595	11.2601	12.9405	7.2318	11.4805
9.3115	31.7869	8.2177	32.6405	8.8573	21.4942	7.4043	29.8539	7.2832	29.0115	8.0043	29.7471	26.1952	22.4713	21.5321	22.6542	19.1086	22.9628	8.934	20.4126	10.6221	12.9444	7.1571	11.5748
8.8827	32.0727	8.2321	32.3261	9.3139	21.7562	7.5332	30.2684	7.6205	29.2907	7.9343	29.6155	26.925	21.8899	22.2468	21.3465	19.7042	23.7419	8.764	20.6844	11.5839	13.0029	7.4776	11.2893
8.6711	32.3797	8.2376	31.8193	8.882	21.7394	7.4897	29.787	7.4053	29.4238	7.7195	29.6331	25.6387	21.0647	21.5852	21.8175	20.6224	22.7212	10.4572	20.3204	10.8832	12.6245	7.1487	11.5067
9.0384	33.1719	8.2186	31.7662	8.8365	21.2086	7.6914	29.5815	7.6511	28.8592	7.788	29.8347	25.6363	23.3226	19.9555	21.4306	20.2943	23.3756	9.3635	19.9158	10.4445	13.4922	6.893	11.6313
9.0516	32.6508	8.3036	31.8402	8.6519	20.5672	7.6626	29.4315	7.2234	29.3495	7.7962	29.0659	25.7375	24.0439	19.2384	21.2958	18.7239	23.7284	9.2996	20.6296	9.8336	17.2548	6.958	11.6998
8.5835	32.7991	8.2079	32.0038	8.0115	19.7754	7.6995	29.6272	7.4931	29.7889	7.8936	29.0799	25.2961	21.0498	20.0926	22.1225	21.4743	23.3125	9.4535	19.5287	9.8989	18.9812	7.1393	11.4482
9.1486	32.9942	7.9577	32.44	8.5455	20.9783	7.5163	29.1077	7.4669	29.0985	7.8403	29.1738	23.9148	22.333	17.8368	20.2288	22.5486	23.8892	7.7809	18.8356	10.6063	16.484	7.0901	13.2291
9.0884	33.6728	7.9102	31.2434	8.9312	20.8499	7.6379	28.5155	7.0113	29.5691	7.6147	29.2508	23.9524	23.7142	17.0265	18.8986	23.0871	23.7335	9.0418	17.9322	10.3408	17.9202	7.3453	12.3467
9.0764	32.7949	8.3528	32.3697	10.0464	18.9689	7.4754	29.7195	7.2259	29.5847	7.6266	29.38	25.8229	22.3164	13.5913	20.486	21.6389	23.1887	8.0124	19.5648	10.1491	17.3716	7.0109	13.1798
9.0335	33.9246	8.3902	32.3421	8.7563	20.1873	7.612	29.3221	7.1149	28.8379	7.9375	29.7878	23.7945	24.2495	14.7746	19.8891	21.6598	22.5627	8.3807	19.0546	9.3756	16.9772	7.4409	13.9299
9.5629	33.6068	8.24	31.678	8.6065	21.2318	7.6669	29.465	7.3105	28.9958	7.7946	29.539	25.1022	23.1426	15.2666	20.3006	23.1913	23.2905	9.0788	18.3794	9.8779	16.0255	6.9833	14.1915
9.0247	32.9027	8.234	31.4671	8.9708	21.361	7.8166	29.345	7.2055	28.9965	7.8548	30.8442	26.2585	23.44	17.3906	19.6535	23.0051	22.2876	8.282	18.4632	9.5086	17.4194	7.5016	14.7216
8.4142	33.8552	8.5389	32.3724	8.6531	22.2952	7.8451	28.8324	7.3215	30.3462	7.7315	30.1625	24.9748	22.9723	15.7236	21.1823	20.0253	23.4337	8.215	18.1826	10.6634	17.272	7.4438	15.3923
8.7121	31.2276	8.0206	31.7082	8.5736	22.9171	8.1059	29.268	7.2489	29.0253	7.9355	30.2832	25.7579	22.4151	16.099	20.6848	18.0245	23.2937	7.861	19.0796	9.0642	13.8617	7.2574	15.917
8.5093	32.7973	8.1582	31.8719	9.1175	22.5444	7.6472	28.9539	7.162	29.431	7.6443	29.4796	25.0955	22.3542	16.6445	20.2245	18.8529	24.3152	8.5352	17.6812	7.5432	14.1104	7.3486	13.7257
8.5811	32.7219	8.0029	31.5178	8.7282	20.7951	8.0369	29.8189	7.1889	29.9697	8.1305	29.9405	26.8965	23.4941	16.2018	20.8046	18.299	23.8669	9.0107	19.3521	7.6792	14.567	7.3009	13.8488
8.6467	31.694	8.1748	32.5812	8.8365	21.7304	7.7787	29.0234	6.9913	29.3526	7.8481	29.4462	28.4716	22.6659	15.4247	21.3416	19.4516	23.0375	9.0024	18.6241	7.2202	16.6768	7.3677	14.2167
8.6321	31.8341	8.058	32.3195	8.9302	21.6178	7.9073	30.1936	7.2803	28.2923	7.7971	29.851	28.8928	22.0401	13.9649	21.1627	16.1241	23.1117	8.4237	20.3367	7.6154	15.9024	7.1275	13.6922
10.7455	31.2558	8.1364	31.4165	8.6359	21.594	8.0423	30.2642	7.0679	28.7631	7.8846	29.4932	27.6245	21.2978	12.7015	19.7122	17.8566	22.8197	8.8502	20.6971	7.0239	15.2699	7.0467	13.7405
8.6388	30.9417	8.2076	32.0427	8.868	19.73	7.8593	29.5792	7.1969	29.8682	7.6652	29.5198	27.2661	22.1346	13.5734	21.2689	18.1762	23.5441	8.333	20.6709	6.7437	16.4997	7.4562	11.7261
8.7109	31.4971	8.3229	31.4979	9.5979	21.8731	8.0132	29.3826	7.2955	30.1053	7.6781	28.8103	25.0433	21.6115	13.7424	20.9852	21.7402	23.3667	8.0876	19.5332	7.3104	17.8051	7.0997	11.9811
8.5398	30.7994	8.1793	32.9766	9.1662	21.4701	8.0951	30.1188	7.2693	29.3087	7.7983	28.6727	24.7691	21.3252	13.911	21.8757	20.8505	24.533	8.6851	21.1125	8.1456	15.6256	7.3423	11.9738
8.7772	30.7466	8.2648	32.0649	8.3935	22.6834	8.7572	28.9157	7.3413	29.164	7.7287	29.4807	25.2451	21.4409	16.2984	21.4406	22.7638	23.1616	8.8616	20.0016	10.3634	15.2382	7.7259	11.8227
9.0965	31.2257	8.2968	31.7473	8.4911	21.7181	8.3348	30.0766	7.1051	29.6318	7.8136	29.5659	24.952	21.396	13.546	20.5789	21.3842	22.4715	8.1416	20.5823	10.951	14.2979	7.1458	13.2968
8.8857	31.408	7.8351	30.9322	10.3033	22.2406	8.3389	29.5326	7.5004	29.363	7.9424	29.3125	24.462	21.1477	13.2699	20.4615	21.4	22.85	7.6068	19.9494	8.6159	14.7386	7.0104	12.6508
8.8196	31.2956	8.0097	31.4905	9.8419	21.7064	8.301	29.4544	7.1581	29.7855	7.7446	29.2288	24.6383	22.2585	13.1614	20.1848	20.2553	23.4598	8.0226	19.328	7.9802	17.2232	7.532	13.198
9.3075	31.5817	8.1916	31.1824	8.9249	22.1303	8.2372	29.2035	7.1182	29.5107	7.9359	29.645	25.7393	22.3384	14.1212	21.1481	20.6851	23.6673	8.2054	19.9905	8.6057	16.392	7.4519	12.4386
8.9155	30.8691	7.9496	31.2081	8.5709	19.2446	7.993	29.2997	7.3471	29.1135	8.0025	29.0415	25.4875	22.2638	12.2584	20.0133	22.237	22.6671	8.4437	19.3336	9.633	15.6753	7.0173	11.8855
8.6489	32.6189	7.929	30.9618	8.841	20.6962	7.9722	28.8552	7.3666	29.2578	8.0786	27.7283	26.1124	23.7798	13.4573	20.6073	23.1912	23.9635	7.9222	18.8575	9.2804	13.7701	7.0336	11.8862
8.738	32.1095	8.3426	32.2051	8.9259	21.0756	8.4835	28.5947	7.3043	29.3036	8.1078	29.0555	24.4157	23.2199	12.8867	21.6317	24.1597	23.1192	7.5464	16.7403	9.1426	13.0102	7.1022	11.7892
9.093	32.1554	8.1981	31.7082	8.6224	22.3158	8.3897	29.0465	7.2745	29.3545	8.048	29.1132	25.8671	22.7221	11.3544	20.5223	22.0131	22.269	8.1365	18.0574	7.2068	14.6513	6.9137	11.8604
8.7781	32.0528	8.4661	31.4012	8.7063	21.3761	8.0006	29.1732	7.2258	29.327	8.6634	29.5756	23.6511	23.1658	10.9678	19.9661	22.4552	21.5535	9.2772	19.0219	8.0645	14.8294	7.1722	11.9256
8.4427	32.8508	8.3186	31.7083	8.3342	20.9451	7.9198	28.6369	7.3297	28.5256	9.2832	29.2616	24.4853	23.7687	11.4156	20.3339	22.5618	22.3134	8.6877	18.042	7.0404	13.4877	7.0071	11.6413
8.5747	32.4724	8.3994	32.7105	9.4452	22.837	8.4696	27.9224	7.2174	28.6901	8.6592	29.721	25.5494	23.3382	12.3863	21.6796	22.5671	22.0229	8.2683	18.1023	7.3424	13.8666	7.3805	12.2111
9.0773	32.322	8.4277	32.4289	8.8278	23.0162	8.0423	28.3683	7.297	28.7177	8.8743	29.9009	25.7868	22.6506	13.7884	21.9553	21.8826	22.2545	8.0803	18.585	7.05	13.356	7.2025	13.2
8.7338	31.2971	8.2295	31.5468	9.1243	21.7854	7.656	28.9245	7.2932	29.9694	8.908	29.1375	24.8296	22.2752	9.6778	20.7031	18.5561	22.0337	8.4683	19.7272	7.4832	15.579	7.2123	12.9114
8.5522	30.9157	8.024	31.7172	9.3528	23.7314	8.3671	29.6788	7.3615	29.1565	8.6738	30.2255	26.258	22.1048	14.0982	21.2745	19.7956	22.3128	9.0787	20.6332	7.0342	12.6548	7.375	13.0972
8.7771	31.692	8.1668	32.1924	9.0171	22.6849	8.2044	29.4156	7.0587	28.6759	8.4596	30.1692	24.7312	22.9941	12.7295	22.898	21.0805	23.5715	7.7273	20.2589	7.6601	13.3696	7.6821	13.6324
8.9672	31.6654	8.3104	32.1438	9.5899	22.7139	8.1975	29.7352	7.3691	29.1847	8.7001	30.0816	25.3975	22.1554	13.2013	22.4792	21.0975	22.2474	8.2428	19.8085	7.1125	14.8181	7.1755	15.2164
9.5374	31.1306	8.502	31.4411	9.9593	21.6891	8.243	29.2924	7.2269	29.1256	8.946	30.0718	25.1526	20.6182	12.0906	21.6368	23.1858	22.6238	8.0974	18.6738	7.2259	13.423	7.2791	12.8253
8.8853	31.2564	8.3585	31.3086	8.3333	22.8104	8.2808	28.5705	7.3754	29.262	8.5405	30.066	23.3129	23.7135	13.5845	20.9055	24.8371	23.7171	9.4422	18.2644	7.7106	12.819	7.4601	13.3919
8.9666	31.6592	8.5462	31.809	8.6255	21.9226	8.4579	28.933	7.4687	29.7172	8.5871	30.5529	23.3459	23.8086	13.0293	21.2145	24.5258	22.1194	8.6789	18.224	7.1826	12.979	7.3644	13.7706
8.6787	31.1837	8.0987	33.0532	8.7621	22.5634	8.4789	29.4387	7.4903	29.2786	9.1853	30.0532	25.2737	22.9404	13.273	21.8853	24.3886	23.9929	8.7673	18.3117	7.4953	14.1242	7.3388	14.2833
8.9772	30.2809	8.1378	32.222	8.6501	23.3477	8.8893	28.2654	7.216	29.4993	8.8685	29.7866	24.759	22.4913	13.2231	21.5769	24.1417	23.2521	8.2097	19.241	7.0206	13.2534	7.5384	14.5743
8.9799	31.2747	8.4625	31.0562	8.4622	22.5626	9.0277	29.012	7.44	29.428	9.2311	29.5584	24.0798	22.8828	14.3299	20.2111	21.5846	22.8442	7.8547	18.6672	7.2847	17.5525	7.0409	14.4927
8.731	31.468	8.2721	31.3803	8.933	23.7446	8.6091	29.1471	7.1739	29.3615	8.9246	29.7636	25.296	21.4182	16.1282	21.6417	21.5159	22.6214	8.2314	18.1563	7.1223	17.419	7.1754	14.4859
8.5902	31.6386	8.5157	31.7351	9.0485	23.7067	8.4653	29.2867	7.0712	29.424	9.2928	29.8037	25.3828	22.346	14.1389	21.7114	19.5449	22.8902	8.1076	18.9506	7.1466	19.9258	7.0507	13.5073
8.5838	32.0517	8.0188	32.2151	9.1902	24.1313	8.9008	29.1242	6.9941	29.0211	8.7962	30.3388	27.067	23.3893	16.1915	21.7566	18.4789	22.5792	8.0596	18.9013	7.1488	16.3371	8.0377	14.4552
8.8687	32.7261	8.5238	31.4396	8.3431	23.9358	8.6606	28.6918	7.2947	29.8402	9.163	29.2965	27.0272	24.0117	16.1188	20.7935	22.3058	22.348	7.694	17.7778	7.3906	16.062	7.0389	15.3284
7.7757	32.4588	8.2177	31.6859	8.9324	23.466	8.7011	29.711	7.2026	29.7529	8.4187	29.175	26.9268	22.5772	16.9507	20.6727	21.0731	23.0394	7.4423	19.2364	7.3923	17.7396	7.2438	14.0154
8.467	31.9163	7.9242	31.6624	9.1818	23.1157	8.7856	29.415	7.5306	29.5619	8.754	28.8659	28.2606	21.4819	14.4461	21.1083	21.9914	23.9944	8.2101	18.9826	6.836	17.1492	7.0316	14.354
8.8282	32.7977	8.098	31.2388	9.7985	22.2469	8.7114	29.45	7.2042	28.962	8.5319	29.221	27.5739	23.7246	16.9166	20.2674	19.7804	24.3453	7.9461	19.4907	8.0306	12.3266	7.6269	14.5281
8.3783	30.8762	8.3293	31.3674	8.6729	20.5619	9.0157	29.9058	7.135	29.5389	8.3593	29.6243	27.13	21.4139	14.8276	20.7953	18.233	24.3307	8.0934	19.996	7.2495	13.2484	7.1658	13.7609
9.4727	31.7589	8.1489	31.5493	10.83	21.3429	8.2764	29.2928	7.1172	29.6683	8.4713	30.0035	26.5003	20.5353	13.3459	21.9025	19.5253	23.6048	8.2901	20.0655	7.2169	15.0818	7.2172	12.9204
9.3967	31.12	8.0885	32.1249	11.6232	20.0228	8.0719	29.4779	7.3026	29.3443	8.4976	29.2283	25.446	20.7392	12.2608	22.3446	20.6966	23.7075	8.6074	19.3497	7.3908	12.2249	7.0608	12.3174
8.9449	30.8873	8.2298	30.1825	11.3037	21.625	8.1228	30.2311	7.3795	29.9585	8.4711	29.8628	26.1407	20.3997	13.0691	20.1537	21.4571	22.3344	7.2993	20.5466	7.2264	12.7639	7.2455	15.1738
8.3162	30.6782	8.3848	31.5489	9.2102	22.0741	8.3875	30.0882	7.1148	29.9261	8.4208	29.4163	26.3871	21.3342	13.3433	22.1123	20.0229	22.1411	8.7864	19.8047	7.7446	13.0932	7.336	13.3107
9.1427	31.2086	8.5486	31.1328	9.0653	21.7517	8.1939	29.9157	7.1336	30.1916	8.2527	29.8277	26.6108	21.6853	14.5577	21.8888	21.0599	23.394	8.2872	19.6756	7.2364	13.4117	7.321	13.8959
9.4785	31.4637	8.5137	31.2273	9.1587	22.5831	8.6878	29.279	7.2979	30.2254	8.5825	28.7331	26.5673	22.6829	15.2952	21.3166	21.4893	23.3201	7.6003	18.7607	7.5039	14.8015	7.4236	12.9391
9.2152	30.0549	7.9168	30.912	9.1287	21.7026	8.2945	29.2439	7.1448	30.6539	8.2034	29.3839	27.2437	20.9962	17.309	19.8951	20.1757	22.0176	7.7822	19.1871	7.5105	13.1015	7.1429	13.8155
9.0515	30.2967	8.0883	31.2436	11.9534	22.0986	8.4666	29.6054	7.2846	30.5426	8.6601	29.4846	26.0691	19.6311	16.7468	20.6072	20.6779	22.9862	8.4709	19.5222	7.1345	14.9103	7.1558	14.3206
9.4079	30.9074	8.1775	31.3261	14.0421	21.6018	8.6998	29.916	7.3831	29.7004	8.7518	29.4384	27.6031	19.8374	15.1101	20.4501	21.5905	23.4208	8.8921	20.9369	7.5136	17.4371	7.3748	14.372
8.8745	31.3544	8.0272	31.1486	12.4097	22.1307	7.9135	29.8127	7.5605	29.0825	8.5029	29.9542	27.5848	20.232	15.332	20.5811	23.752	22.8944	9.2512	21.5097	7.2479	18.0888	7.1356	14.9791
8.7476	29.8988	8.1285	31.6845	12.3717	22.1175	8.1491	30.0152	7.2967	30.0473	8.5226	29.7422	28.7663	18.4192	14.4395	21.6159	25.1807	22.3548	8.2194	20.8127	7.0102	17.6555	7.0384	14.3768
9.592	31.4085	7.726	32.9622	12.1761	23.3594	7.9341	29.5506	7.3801	28.8035	8.6068	29.3598	29.003	22.546	13.5581	23.0713	24.9195	23.5565	8.0085	19.2764	7.4016	14.4936	7.2229	13.9823
9.1249	31.8075	8.1601	31.1799	11.7862	23.5761	8.0408	29.8448	7.2915	29.6488	8.3156	29.9365	27.5357	20.6331	16.3104	21.465	24.445	22.3322	8.2817	19.7001	7.9389	16.4231	7.1384	14.2358
8.7743	31.583	8.2043	31.5554	11.8856	24.0076	8.1182	29.9265	7.4046	29.5151	8.8735	29.8983	28.1541	21.5562	14.5927	20.441	23.8841	23.2788	7.5317	20.5872	7.7527	13.8458	7.2516	12.8634
9.1215	31.2541	8.3855	32.167	9.2502	24.0592	8.017	28.8352	7.3831	29.0395	8.2979	29.8752	26.7198	21.1911	17.9973	20.8051	24.8377	23.3673	8.0582	20.0447	7.346	14.8173	7.159	14.0926
8.931	30.4218	8.3023	31.9744	9.321	24.0196	8.1958	30.0179	7.1178	29.9341	8.3774	30.0645	27.8637	20.9743	17.9448	21.9567	24.4743	21.5781	8.3635	20.7668	9.5145	14.6719	7.6008	14.314
8.2713	30.8001	8.3294	31.824	9.4916	22.5786	8.1272	29.7542	7.5569	30.0337	8.5648	29.5833	27.7802	20.1296	17.3558	21.9866	22.7112	23.8024	8.867	21.7312	7.3218	18.0103	7.2229	14.1496
8.051	30.2093	8.1593	32.2786	8.728	21.5226	7.8847	30.3395	7.4802	30.2202	8.7334	29.4678	29.3677	21.2303	16.357	21.8452	24.911	23.3636	8.3195	20.3495	7.1638	13.7641	7.4809	13.7953
7.4963	30.5289	8.3224	31.9213	8.9526	22.6944	7.9623	28.4767	7.658	30.5706	8.6029	30.0027	29.502	21.5375	15.6847	21.1499	24.1892	22.307	9.843	19.1801	8.2061	14.9774	7.1023	14.3055
8.3277	30.9185	8.396	31.604	8.7813	22.6899	8.1706	29.6164	7.4167	30.5494	8.4273	29.4066	29.1079	21.2054	16.8339	21.6219	19.8339	22.4724	8.1583	20.7831	7.2007	13.6431	7.2364	14.4322
7.7851	30.1794	8.1587	31.8737	8.8616	23.3695	8.1384	30.0482	7.5184	29.4373	8.5736	30.0306	29.9773	19.8079	17.3689	20.7178	20.9899	21.2316	7.7107	21.412	8.0885	12.4439	7.2101	14.6212
8.3151	31.0726	8.3634	32.6842	8.8092	23.3928	7.7678	29.6107	7.2845	28.466	9.0643	29.1218	28.2401	21.517	18.1816	22.1945	21.2162	22.7744	8.1575	19.8191	7.5479	14.1947	7.4509	14.7106
9.3024	31.6664	8.374	31.6703	8.2579	23.169	7.842	29.4568	7.6324	28.7708	7.9419	29.2524	29.0283	22.8421	18.5608	20.8142	21.8928	23.1523	8.5443	20.0827	7.8045	13.3994	7.5087	13.9957
9.316	31.4856	8.2668	31.5875	8.2948	22.1663	7.7652	28.958	7.4975	29.6367	8.0863	29.7335	29.2379	21.6402	18.1594	20.4198	23.7276	21.3243	8.5347	19.645	7.4222	15.7235	7.1983	13.5859
8.4733	32.5803	8.0992	32.5758	8.5067	22.8997	7.8098	29.4009	7.3801	29.1109	8.0956	29.4316	29.4175	22.328	17.9151	21.6707	23.619	23.4406	8.8483	20.6993	6.548	14.1304	7.9586	13.1359
8.7478	31.5712	8.5477	31.5235	8.7301	22.5984	7.6986	29.8193	7.423	29.0237	8.2326	28.9568	28.1037	22.2469	16.9242	21.4352	23.499	25.2753	8.4233	20.0393	7.572	13.4709	7.3334	13.769
8.6938	31.0643	8.5638	31.1764	8.7423	22.8028	7.9745	29.9288	7.364	29.4607	8.4404	28.936	29.7288	21.2445	18.3644	20.06	25.3563	25.5051	7.9011	21.0694	6.8736	13.4003	7.09	13.5994
8.9923	32.1037	7.9799	30.7001	8.7389	23.6221	7.8964	28.8268	7.3631	29.3626	8.1838	28.8442	28.7741	22.0094	19.3052	19.8295	22.5264	24.3456	7.7519	20.1489	6.7255	13.2336	7.4014	13.7919
8.9435	31.5535	8.7577	31.4308	9.377	22.842	7.9998	29.3236	7.5925	30.1397	8.1947	28.6916	26.8067	22.8518	17.4571	21.3196	21.0681	24.1425	7.1849	20.4226	7.6136	12.8191	7.4153	14.1179
8.7981	31.5197	8.4985	32.3149	9.1291	23.6822	7.5404	29.0072	7.4266	29.9071	8.371	28.8929	26.2312	22.9669	17.4132	20.5893	20.1198	24.5213	8.2606	19.7929	7.4969	14.2836	7.2168	14.8382
8.5164	31.9422	8.1322	31.4602	8.4415	22.0227	7.9555	29.0253	7.4272	30.3531	7.8446	29.6071	25.2947	22.4583	18.0632	19.1099	18.7719	22.7425	7.5926	19.5811	9.1836	12.5436	7.4309	14.1952
8.3725	31.495	8.2747	31.0817	8.3214	23.4645	7.9198	29.723	7.3073	29.6529	7.933	28.7855	24.7085	21.9665	17.5879	20.8145	19.8522	22.9962	7.8213	20.6869	7.5609	13.1077	7.5113	11.6688
8.3751	33.194	8.1059	30.4267	9.0474	21.4001	8.0714	29.491	7.332	30.1231	8.2359	29.1561	25.8235	24.071	17.3405	19.9691	22.3368	23.884	7.8022	20.6289	7.6711	13.3226	7.1859	12.1583
8.3599	31.244	8.0315	33.6705	9.4706	21.6495	8.0564	29.5228	7.2083	28.7525	8.2605	30.034	27.1936	22.6411	17.5945	22.3138	21.4102	24.6802	8.1471	19.5687	7.3219	15.0228	7.0472	12.9789
8.9404	32.0294	8.0113	33.0869	8.9012	22.4514	7.9445	28.8243	7.0962	28.8386	8.3627	29.1929	27.0258	22.4878	18.0782	22.0188	24.2426	23.9356	8.1737	19.298	7.3033	13.0395	7.3009	12.8376
9.1543	32.9519	8.3145	32.8135	8.8953	22.4095	7.8085	29.0964	7.3148	29.5333	7.959	29.0932	25.0729	23.2706	18.1252	22.9801	24.6285	22.7477	8.0643	18.8991	7.213	12.571	7.1873	12.8988
8.6228	32.5327	8.294	32.034	8.9485	22.1098	8.0178	29.1701	7.1004	29.7481	8.1605	29.2123	25.8546	22.4502	17.8755	21.064	24.1937	23.2185	8.2399	19.9108	7.1101	13.0363	7.2929	11.2521
8.9825	32.5706	8.9321	32.0918	9.135	22.4063	7.8042	29.2719	7.1787	29.3766	8.5711	29.1909	25.5679	21.8662	20.1323	21.9522	23.069	23.4126	7.9486	20.0545	7.0906	13.4457	7.3026	11.8509
8.3924	30.4098	8.1498	31.6417	8.5711	21.9841	7.7024	29.614	7.0813	29.1177	8.1331	28.7415	25.8122	21.5352	18.0029	22.0749	21.4521	23.4473	8.352	19.7097	7.1811	13.5675	7.0638	11.3587
8.4236	32.5342	8.1214	31.0593	9.2868	21.1744	8.1263	29.5411	7.4912	29.4859	8.0843	29.2455	26.4679	22.7163	18.0578	20.7119	24.5379	21.4895	8.7716	20.6174	7.4017	13.9979	7.1182	11.4819
8.3859	32.1945	8.1168	31.6214	8.7824	22.518	7.6063	30.664	7.2805	29.9391	7.8886	29.617	25.6169	23.3814	16.8755	20.7798	24.3678	23.0388	8.3709	21.5912	7.5123	14.1385	7.3554	11.6634
8.0676	32.0485	8.4189	31.5923	8.8008	21.8829	8.0603	29.5916	7.1039	29.8705	8.4627	29.2282	26.6456	22.7085	17.7665	21.2352	24.1594	21.7794	8.7042	20.7167	7.4762	14.5918	7.3856	11.5498
8.3419	32.1134	8.6642	32.3795	8.8728	22.1773	8.009	29.6135	7.4566	29.9498	8.6917	28.891	25.9586	22.5477	16.7392	21.2333	23.9253	22.2053	8.1136	19.5078	7.4515	14.634	7.4529	11.5211
8.1476	32.5126	8.3368	32.1747	9.6056	21.2211	7.8612	29.4934	7.3216	29.2865	8.3926	28.8655	24.7609	23.7681	16.8518	22.0125	25.3683	24.1196	7.5719	19.8631	7.2414	13.5488	7.5531	11.4518
7.5477	33.2477	8.134	32.2728	8.7871	22.2797	7.9481	28.9017	7.2352	29.5059	8.7094	28.2455	26.2232	24.2381	16.5821	20.8535	24.2377	24.1184	7.8279	18.9765	6.9248	11.7999	7.4769	11.5884
7.8395	30.8317	8.0988	33.0498	9.1935	22.9116	8.0421	29.1761	7.4288	28.716	8.177	28.3866	24.7865	21.8282	19.1689	24.5339	24.5581	23.0446	8.2215	19.0867	6.7754	15.0299	7.3001	11.4859
7.9346	31.8235	8.158	32.2286	8.5084	21.9423	7.7911	28.9089	7.266	30.0233	8.2207	28.9055	23.5349	22.5436	20.1009	22.1447	24.1831	23.4084	7.7635	19.2176	7.7532	14.2028	7.0634	11.7211
8.3242	31.841	8.2117	34.0994	8.9401	21.1923	7.8363	29.7133	7.1021	29.4306	8.2077	28.7884	25.54	22.326	17.6047	22.0072	21.901	23.789	7.727	19.3768	8.2281	13.6435	7.4763	11.4689
7.684	31.0279	8.9238	30.9434	8.7277	20.6867	7.6496	29.9703	7.5579	30.0619	8.0637	29.2638	24.7909	22.1372	17.9345	21.8096	22.5067	23.2086	8.3428	20.185	6.9471	13.8358	7.596	11.7461
7.5167	29.8864	8.9064	31.7971	9.0244	21.1524	7.9474	30.4363	7.4047	29.7276	7.7538	28.3461	25.3757	21.4717	22.4153	22.7435	20.5087	24.7364	8.882	20.8724	8.6137	15.2057	6.9338	11.7603
7.905	30.0618	8.5883	32.5267	9.3226	21.1388	7.8067	30.3385	7.3383	29.0375	8.4031	28.0702	22.837	20.4553	20.5541	24.4999	18.7444	24.4009	8.4169	20.5222	9.5584	13.9271	7.4062	11.4571
7.7557	30.2642	8.4837	31.6231	8.4805	21.3293	7.7973	30.9898	7.4654	29.0761	8.0134	28.7353	23.4669	20.5484	17.933	22.3746	20.6976	23.2226	9.239	20.822	8.8566	14.813	7.4364	12.274
7.9824	30.2108	8.6649	31.9115	8.6692	21.8646	7.5619	29.963	7.3328	28.8414	8.1179	28.9137	23.4718	21.7636	19.2066	22.9355	20.8784	22.7715	8.517	19.6682	9.7566	14.994	7.317	11.6483
7.8808	30.8791	8.5921	31.7629	9.4074	21.9009	7.9315	30.1259	7.1875	29.8049	8.6706	29.1361	24.7263	20.0152	18.313	23.9227	19.2761	23.5946	8.4086	19.1425	7.0774	15.4593	7.2196	12.14
7.705	30.5199	8.6994	31.8528	9.4339	21.6607	8.1858	29.6134	7.5868	30.1526	8.0948	29.3612	25.6515	21.6629	16.0839	22.6999	18.5293	24.0146	8.9681	19.7112	7.646	14.2505	7.2407	11.7636
8.1051	31.3779	8.4244	31.1257	8.6759	23.4675	8.2446	29.3949	7.3629	29.4501	7.8724	28.6899	25.1646	22.9355	20.0452	21.9321	16.377	23.9182	8.6574	18.689	7.456	15.2281	6.9008	11.2984
7.8263	31.6692	8.8661	31.0183	8.8105	23.293	7.8451	29.9623	7.2261	29.8226	7.9304	28.9629	24.8367	22.1595	19.6588	20.6967	18.1176	23.2858	8.4227	18.6986	8.5041	15.2096	7.2805	11.5672
8.5143	32.4027	8.5355	31.5708	10.5185	21.9365	7.7026	29.4685	7.2861	30.0167	8.0599	29.3845	23.7266	22.3879	17.9598	19.7829	17.1103	23.8363	8.4035	18.0745	9.5793	14.5213	6.8737	12.0764
7.5843	31.1805	8.6675	32.2762	9.0054	20.9293	7.8385	29.3076	7.3668	29.6495	8.1406	29.3654	23.9886	21.5088	17.9094	21.4876	20.6921	23.1997	8.0165	18.4433	8.2969	16.2151	7.3481	11.6146
8.0249	31.5672	8.9296	31.5493	9.0132	21.595	7.756	29.2249	7.0317	29.4967	7.722	29.7551	26.4872	21.3143	16.5071	20.8343	22.0963	22.721	8.2007	18.0654	8.4277	15.2385	7.3324	11.8632
8.6842	31.0271	8.4619	32.0418	8.5036	22.0563	7.9371	30.0226	7.164	29.2416	8.0209	29.8042	25.3144	20.6144	18.3015	21.3913	19.9963	23.8692	8.3238	20.0347	9.2704	13.8573	7.2618	11.3209
8.0192	28.4187	8.469	32.0937	8.5671	21.6952	7.7241	30.8311	7.424	29.3141	7.959	29.0146	25.977	19.9675	18.4495	20.9871	21.7679	24.3149	8.1852	20.4791	8.5993	15.2302	7.146	11.6631
7.9094	29.7119	8.7834	31.6573	8.5776	21.3101	7.5258	30.3877	7.4904	29.4894	8.1	28.8229	25.9512	19.2837	15.2589	21.2416	20.9727	23.7868	7.8278	20.2841	9.6587	14.6351	7.1523	12.1701
8.2772	30.6157	8.4695	32.2052	8.8676	21.9603	7.6132	29.1236	7.3927	30.1201	8.423	29.3589	23.9007	19.5749	17.4508	22.7979	20.6746	23.6554	8.7353	19.046	9.7788	16.8559	7.3556	11.9442
8.5109	31.003	8.815	30.6147	8.9	22.5211	7.6367	28.9741	7.5758	30.2923	7.9987	28.3228	23.8807	22.0375	16.0202	20.4696	21.4098	23.9771	7.5874	18.7778	11.6021	15.0367	7.0537	11.9218
8.8684	29.8617	9.1723	31.2423	8.7361	21.6379	7.615	29.2838	7.3278	29.6166	8.2998	28.5386	24.9617	21.0535	18.6769	20.7919	22.6333	24.2582	8.8277	19.0975	12.3322	14.295	7.6001	11.2204
8.1085	30.8171	8.3283	31.9418	8.9867	22.2714	7.8122	30.1389	7.3886	29.5601	8.1715	28.9691	26.0721	22.3682	16.3456	21.9995	23.0373	24.4048	8.3656	19.2919	12.1846	14.3977	7.1213	11.1804
8.5308	30.4155	8.1283	30.8287	8.7077	20.9299	7.85	29.495	7.5188	29.1907	8.2276	29.0534	26.5281	21.2624	16.3711	20.6789	25.3052	25.7345	8.1799	17.7255	11.4723	15.6084	8.3441	11.7131
8.7562	31.2043	8.4624	31.9638	9.4217	21.4179	7.7419	29.7329	7.2041	28.9287	7.9126	28.7794	24.4801	22.1091	15.4005	21.1882	24.6997	24.549	8.4853	18.1997	8.378	14.2544	7.7079	11.6226
8.5406	31.4187	8.4791	31.3028	9.1764	21.8428	7.9544	29.1376	7.3176	29.762	7.9486	29.3023	24.9387	21.1474	16.1244	21.1385	24.3115	23.236	8.6609	18.437	7.1638	15.0493	7.7035	12.2636
7.9236	31.2815	8.3992	30.2096	9.245	20.0882	7.7356	29.4018	7.1824	29.9255	7.9841	29.1126	26.241	22.0242	17.0198	21.4777	21.6457	23.4871	8.7485	17.8763	7.9765	14.1679	7.5517	11.5884
8.2824	32.6743	8.8181	31.4248	8.7908	21.7221	7.8649	29.8366	7.1314	29.4054	8.2062	29.4987	25.3221	23.6006	16.095	22.7511	19.9423	22.7268	8.4619	19.4876	10.3154	15.0171	7.4009	11.493
8.9825	31.7644	8.3657	30.9948	9.1275	21.8047	7.7653	29.6012	7.3438	29.9143	7.9356	29.2907	24.1093	22.8414	18.4342	23.6976	21.2128	22.5042	8.0237	18.7996	8.066	15.4516	8.4016	11.5603
8.2971	32.333	8.7425	31.7603	8.8916	21.4629	7.8612	29.0072	7.0585	29.5313	8.026	29.7326	23.2973	23.9484	15.5062	22.175	23.2538	22.6366	8.3497	18.0837	7.3336	14.7934	7.3499	12.2233
8.5407	31.9914	8.2479	30.9875	8.372	21.6481	7.7086	29.7197	7.3628	29.1313	8.0244	29.21	24.4402	22.351	14.4059	23.0006	20.3152	23.3753	8.0893	18.9226	7.8349	15.041	7.3705	12.4141
8.3969	31.9034	8.2682	30.5783	8.9433	21.6792	7.9035	29.8235	7.1832	30.4615	8.2257	29.4495	25.3742	22.05	13.8339	22.5641	21.4378	23.9128	8.3301	19.3456	9.8324	13.8503	7.3282	11.8388
8.784	32.348	9.2398	31.0676	8.8595	21.7522	7.605	29.8218	7.3412	30.4525	8.5444	29.3652	24.9578	24.162	13.4786	21.9687	19.692	23.4607	8.0142	19.6032	8.9425	14.3595	7.7567	12.1945
8.8297	32.0384	8.3959	31.179	9.4	20.9684	7.7001	29.7875	7.4042	29.3498	8.5948	29.4077	24.3498	22.828	13.2167	22.1995	24.9586	22.6846	8.0236	19.7311	6.9628	14.0182	7.6639	12.0442
8.4497	31.3283	8.5263	31.4471	8.9132	21.2539	7.6992	30.2588	7.7079	29.5014	8.4706	29.0719	23.5691	23.3635	11.7481	21.3763	23.2414	24.6307	7.4829	20.426	6.6119	13.114	7.3429	12.3082
8.0651	31.6984	8.4189	32.3181	8.5989	21.1583	7.7152	29.4651	7.3725	29.7287	8.1154	28.8378	22.1221	23.0	11.5786	21.866	23.7514	22.9875	7.7933	18.42	6.7461	11.8642	6.9889	12.0182
8.7885	32.2674	8.6658	32.6922	9.5209	19.8811	7.7481	28.7237	7.5919	30.021	8.771	29.198	22.2929	23.4879	12.0872	22.503	22.0983	23.0198	8.6045	16.6932	7.2686	11.6534	7.3143	12.1555
8.7115	31.4314	8.4999	31.2368	9.4352	22.1127	7.7844	29.2094	7.4003	28.6934	8.2432	28.9508	22.5172	23.2392	11.5858	21.4442	22.7474	24.0228	7.7867	19.0239	6.6864	11.7265	7.3798	12.4255
8.6501	32.2347	8.5007	32.9528	9.3633	22.2786	7.6372	29.284	7.4647	28.9687	8.6778	28.8481	22.2941	23.6177	12.3524	23.8074	23.8539	24.2648	8.5475	18.7552	7.4618	11.1172	7.0701	11.9979
9.6721	32.2153	8.0712	31.5892	8.6733	22.0245	7.658	29.9082	7.5258	28.7743	8.3261	28.866	22.3442	23.5598	13.0023	21.868	26.2574	24.462	8.7605	17.9223	7.0825	11.8283	7.5241	12.8547
8.5509	31.3778	8.5762	31.5543	8.7358	22.8508	7.7973	29.7102	7.0594	29.1334	7.8123	28.2651	24.903	22.7976	14.4063	22.7119	25.4818	24.8929	8.2942	19.3758	6.7236	12.0965	7.114	13.0023
8.6498	32.2128	8.4251	31.0086	9.7631	23.4217	8.2234	30.7258	7.1845	29.7224	7.9183	28.8817	23.2027	22.9136	14.0925	22.7265	26.1829	23.73	8.1364	20.268	6.8112	11.0794	7.122	13.6933
8.7448	31.0658	8.931	32.0561	8.8705	22.3238	7.7472	29.6008	7.4155	29.9	8.0306	28.3552	24.4821	21.5311	14.5055	22.3775	26.4847	24.631	8.7033	19.1829	7.487	13.7219	7.2211	13.1682
9.2958	31.1247	8.3883	30.7383	9.2348	22.1252	7.7869	30.7768	7.2235	29.2839	7.8848	29.245	24.7875	22.818	14.739	21.0447	25.9154	23.7762	8.2466	21.1552	7.0493	13.7385	7.4241	13.621
9.1688	31.8146	8.5418	31.3418	9.297	22.2253	7.815	29.8465	7.2357	29.6055	7.709	29.6807	23.9562	22.4747	15.2703	20.9239	24.6323	23.1186	7.5934	19.58	7.1458	14.5939	7.7173	12.4301
8.7144	32.7084	8.3336	30.8098	8.8213	21.0567	7.4691	29.2982	7.4558	30.1702	7.9087	28.6974	24.584	24.5306	14.7124	19.3722	24.4106	25.5737	7.7443	18.8622	7.2375	16.7266	7.3553	12.526
8.9371	32.0129	8.0344	31.2479	8.5614	21.2941	7.6768	29.8915	7.345	29.4264	7.648	29.1909	23.9199	23.9455	13.8665	20.8435	24.1174	23.7963	8.1029	20.3601	7.2845	13.4584	7.1126	11.8929
8.2178	31.2253	8.0628	32.09	8.5704	22.0478	7.5206	29.8524	7.4807	29.5918	8.1248	29.4149	23.9043	22.063	13.6238	20.9905	25.3055	22.487	8.7484	20.3179	6.8689	16.6245	7.2645	11.9703
8.724	32.6944	8.4277	31.5485	8.8316	22.0512	7.8312	29.0013	7.3502	30.021	7.9	29.4573	26.0958	23.0136	12.6002	21.8232	22.835	23.3918	7.8009	19.126	6.8938	18.132	7.1968	11.8705
8.4355	31.5225	8.4769	31.9469	9.2613	21.2067	7.8136	29.8391	7.2956	29.5795	7.7029	28.9829	28.0241	22.6942	11.9699	21.6834	22.597	25.1196	8.2733	20.0279	6.8274	13.1879	7.4431	12.1556
8.2599	31.6877	8.4044	31.3333	10.1883	22.4288	7.5364	29.8615	7.4601	29.9711	7.981	28.7688	24.5093	21.6298	13.8765	20.4424	24.1638	25.1298	7.8978	19.4646	7.5861	13.1036	7.1854	11.8386
8.4132	31.765	8.3277	30.2759	8.7595	22.7532	7.9798	29.2244	7.4428	30.3279	7.6008	28.9182	25.2067	22.6293	12.298	19.7301	25.3125	25.3527	8.1913	18.1736	6.9466	13.0618	7.0791	11.3884
9.125	31.2027	8.3247	31.2531	8.8572	23.694	7.5553	30.2611	7.2751	29.8788	8.0442	29.0191	26.8695	21.3139	12.6963	20.3964	26.4499	24.5382	8.5159	19.1004	6.9069	12.7381	7.1202	11.9332
8.9288	31.5926	8.199	31.0114	9.1724	21.7991	7.7932	29.5749	7.2967	29.3735	8.0523	28.5716	24.3193	22.851	13.2684	21.499	23.9882	25.1936	8.897	18.1165	7.1485	15.2973	7.3572	11.7378
8.4024	32.757	7.9798	31.94	9.7344	22.5297	7.9646	29.4462	7.6187	29.0289	8.1696	29.2592	25.7597	22.9448	12.7942	22.4547	25.1424	25.3028	8.051	17.7563	7.351	16.301	7.1513	12.1502
8.3046	32.4172	8.8487	30.6294	9.0081	21.5725	7.9048	30.0438	7.2639	29.3428	7.8267	28.546	25.5826	21.1118	12.1987	22.2152	23.0379	23.8293	7.7614	18.9861	7.1511	13.7375	7.0532	11.6599
8.7942	31.3485	8.3514	30.5068	9.4538	21.6942	7.7373	30.0399	7.1164	30.2098	8.1109	29.4718	24.1769	21.8671	15.3632	22.1375	26.0264	23.8169	8.1909	20.0267	7.1551	15.1195	7.3116	11.9268
8.799	31.5897	8.3365	30.6962	9.3013	21.9321	7.7216	29.1701	7.4494	30.1132	8.1411	28.8327	27.0886	23.1526	15.4546	21.8108	26.0582	23.2593	8.6648	18.4179	7.9322	15.1821	7.0827	12.3611
8.9283	33.0209	8.3625	31.8608	10.0157	22.2135	7.5593	28.7662	7.3333	28.9083	7.9465	28.6522	26.9904	24.4857	15.4069	22.1511	23.2731	23.6894	8.408	17.3389	8.4782	12.5133	7.4266	11.5455
8.8926	32.6825	8.3981	31.2734	8.7654	21.3671	7.6794	30.3619	7.1522	29.7499	7.7605	29.2598	27.0003	22.2005	16.329	21.978	25.4433	23.9289	8.8596	19.1068	7.3538	13.5288	7.3521	12.0388
9.1304	32.0034	8.403	31.8685	9.5306	21.8322	7.635	30.0077	7.2282	29.2649	7.8261	29.6813	26.6568	23.2166	13.491	22.9958	25.5439	23.8022	8.596	18.8673	7.3953	12.272	7.2206	11.8948
9.1937	32.8546	8.8973	32.4446	9.196	22.409	7.9734	30.248	7.4307	29.4391	7.9507	29.7295	25.9071	22.1571	14.9897	22.725	24.9869	24.3317	7.6614	19.2032	7.3228	12.1366	7.0983	11.8989
8.3314	33.4173	8.6121	32.2752	9.2645	21.2221	7.71	29.8737	7.1598	29.4833	8.1495	29.3391	26.4656	23.7928	16.3393	23.0105	25.3739	23.2081	7.6066	19.4555	7.7479	12.0632	7.1846	12.8413
8.5634	33.4872	8.5469	32.1738	8.7495	21.7596	7.8401	28.9296	7.3005	29.0742	8.2658	29.3984	26.7398	24.5691	16.1088	21.2921	26.8338	22.033	7.9688	17.3877	7.1794	12.0459	7.2718	13.4466
8.6925	32.4251	8.3505	31.5189	8.9538	22.5369	7.8637	29.0654	7.2882	28.9766	8.3611	29.5027	25.0407	22.4509	15.8591	21.2914	26.3289	21.7433	8.0305	17.8371	7.087	12.0524	7.2308	12.0438
8.0644	30.9776	7.8582	32.1943	8.3921	22.1471	7.6515	29.3973	7.4416	28.9603	7.8536	29.4338	25.6333	21.2481	18.6631	22.58	26.5505	22.4061	8.428	18.8727	6.9166	12.6761	7.0582	12.5026
8.2077	31.5311	8.0999	32.2561	8.709	22.2421	7.5712	29.7969	7.0008	28.8206	7.9656	29.4435	25.786	21.1974	20.8361	23.0139	27.4458	22.7348	8.0133	18.5379	6.9065	12.9811	7.2141	12.611
8.827	32.537	8.4409	31.3698	8.2105	21.4917	7.69	29.7211	7.3325	29.3828	8.0789	29.6007	26.2376	22.6377	17.4622	21.2014	25.0283	23.2353	8.2524	18.0763	6.9154	13.1985	7.3911	12.3522
8.5381	31.5937	8.4331	31.1158	8.9221	21.1305	7.6715	30.1878	7.1041	29.7324	7.9011	29.8014	26.6349	22.8973	19.2674	21.9738	25.9486	23.6941	7.8416	20.7925	6.974	12.7084	7.1659	13.4072
8.9113	31.6157	8.3823	31.0696	8.6687	21.7369	7.8172	29.7083	7.3906	29.5824	7.8755	30.1753	26.9092	22.5401	18.4566	22.3948	24.6779	23.8333	7.847	18.8114	7.3752	12.7801	7.3614	13.564
8.5538	31.321	8.2981	31.1658	8.7914	21.4086	7.7712	29.3575	7.4205	30.0401	7.7908	30.0056	26.705	21.8385	18.9199	22.3347	22.9122	24.7555	8.2577	19.236	6.8075	12.3621	7.3624	13.7256
8.6998	32.3261	8.4767	32.8904	8.8591	21.2463	7.5029	29.7656	7.2658	29.2998	7.9359	29.4022	26.9934	23.0891	16.1962	23.8039	22.6885	22.4531	8.6121	19.1208	7.0559	12.1116	7.1264	12.8685
8.457	30.5193	8.3849	31.967	8.7305	20.8947	7.7242	30.5745	7.2169	29.0454	7.9055	29.6464	26.4738	20.591	15.7617	22.616	21.4179	23.2106	7.863	20.7522	7.0375	12.5538	7.4739	12.6305
8.8966	30.415	8.4509	32.1408	9.0507	21.5896	8.0258	30.5957	7.3447	29.1794	7.8817	29.4793	27.3244	19.606	17.1251	22.8006	23.1629	23.4018	8.4101	20.7863	7.0122	13.0707	7.238	13.3161
8.5577	30.6797	8.336	30.8713	9.3029	21.0952	7.6906	30.3351	7.2323	29.5872	8.1681	30.4908	27.272	21.9426	16.063	20.1965	21.4235	23.2039	8.3126	19.5841	6.5616	12.792	7.1117	15.1607
9.3344	30.8596	8.5211	31.2045	9.3306	21.8239	7.8167	30.0221	7.1335	28.9427	7.8281	29.863	27.2496	21.5258	17.1916	21.0487	18.1713	22.3876	8.7927	19.4186	7.1259	13.0844	7.2522	14.5368
8.7708	30.6427	8.34	31.4216	9.0161	21.7507	7.9815	31.0952	7.3802	29.3959	7.7111	29.3181	28.2181	20.2522	15.7288	21.4385	19.2639	22.8213	9.1208	21.4649	7.3565	12.753	7.3577	11.9558
8.9608	31.7352	8.2683	31.4964	8.7129	21.3171	7.4763	29.356	7.3445	30.0586	8.1526	28.7106	26.9255	21.1282	15.3902	23.195	23.1486	23.7378	8.2592	18.5518	7.7606	12.0984	7.5963	11.8508
8.7317	32.7867	8.4901	31.5036	9.0499	20.3754	7.8498	29.3496	7.4017	29.2483	8.7535	28.9389	28.4021	21.3567	13.2969	22.434	23.5823	22.8567	7.739	18.7306	7.3313	12.8909	7.4545	12.4251
9.0176	32.2054	8.6495	32.2241	9.0448	21.2527	8.0929	29.22	7.2253	28.9141	8.1973	29.9611	27.9097	22.1549	14.7069	22.3323	22.561	22.5106	8.3968	18.4648	7.3724	12.9971	7.3949	12.6911
8.4867	32.7844	8.5013	30.4185	9.1545	20.9664	7.6637	29.1299	7.4647	29.7547	8.2411	30.4251	26.9617	23.3088	14.582	20.9644	22.1001	21.9224	8.4157	18.2429	6.9607	13.5308	7.2962	14.437
9.0324	31.9796	8.1717	31.0528	8.6409	21.3736	7.9089	29.6049	7.5211	29.997	8.1787	29.4855	27.4593	22.7501	13.777	20.0654	23.6813	21.6231	8.4364	20.1667	6.8528	12.6866	7.1117	13.8724
8.8148	32.5112	8.9974	31.8884	8.819	20.6072	7.8688	30.0811	7.1053	30.1249	8.0745	29.0403	28.1384	24.3174	14.0824	21.8242	22.3446	22.0881	8.5274	19.409	7.0261	16.2248	7.2483	12.1371
8.7836	32.7513	8.4993	29.7946	9.1093	19.8858	7.8086	28.9753	7.3486	31.6135	8.2312	29.6034	26.7408	24.203	14.9699	20.8041	24.4321	22.1652	8.9345	18.5314	7.2083	16.5077	7.4485	12.7941
8.7831	33.0298	8.5531	30.4337	9.1802	20.9519	7.8083	29.5801	7.2231	30.3835	8.0646	29.2606	26.7122	23.0196	14.0124	20.3559	22.7993	23.2052	8.2045	18.3495	7.15	13.7671	7.6074	13.0546
9.1451	31.4703	8.2928	31.2528	8.7016	21.1493	7.8563	30.1159	7.4597	30.092	7.9968	30.0454	26.6238	22.3226	14.8822	22.6109	23.8498	21.318	7.3014	19.4775	7.1149	14.0413	7.3644	14.8628
9.0554	31.7424	8.5848	30.8602	9.0327	20.6147	7.7768	29.9111	7.5613	30.4083	7.9093	29.4813	26.1546	23.4251	16.7662	22.5825	24.1556	21.9128	8.9485	18.5006	7.3867	15.5596	7.5262	15.58
8.7198	30.0668	8.0192	30.8795	8.3971	19.7658	8.0517	29.6764	7.2959	30.8625	8.293	28.9994	26.7189	20.5823	13.2867	22.4538	25.323	23.8309	8.513	20.4465	6.9002	16.5231	7.5222	13.7554
8.4567	30.4186	8.2384	31.4764	9.4699	19.5715	7.7899	29.9834	7.3764	29.8632	8.2974	29.983	25.9614	21.839	12.0314	21.7245	26.7473	21.7746	7.9896	19.7404	7.394	12.951	7.7227	13.947
8.7509	31.0177	7.8034	30.0751	9.5976	20.1511	7.9423	29.5663	7.0812	29.7803	8.0295	29.1502	26.0251	22.6553	13.5153	19.8327	24.5591	22.83	7.3956	18.08	6.8709	13.1567	7.2082	13.1082
9.09	31.1445	8.2731	31.3969	8.8157	19.8937	7.9022	30.4695	7.3367	29.756	7.634	28.5977	26.0746	21.8206	11.2435	21.2514	25.7397	24.5281	8.7222	20.3553	7.3997	13.5764	7.6886	12.0669
8.8721	30.9373	8.1683	32.1742	9.0447	19.9973	7.8034	30.994	7.3254	29.3203	8.0278	29.5144	25.7485	22.5905	12.2164	23.4854	26.5501	24.5061	8.2257	20.7905	7.288	12.9155	9.149	12.9321
9.5741	31.4525	8.4649	32.2201	8.8862	20.0277	7.722	29.7057	7.0783	29.4051	8.1731	29.0577	24.1849	22.209	11.6168	24.3043	24.2417	24.9875	8.2694	18.1257	7.2192	12.421	7.0449	13.6496
8.8907	30.7256	8.2913	31.175	8.6249	20.5469	7.8275	30.3297	7.2704	29.7057	8.083	30.0422	24.5952	21.406	11.3459	21.2896	24.9608	23.5868	8.3627	18.3295	7.3948	11.0213	8.8461	12.9313
8.4145	31.6053	8.2816	32.1035	9.0317	22.0066	8.1698	29.4855	7.2829	29.8176	8.6054	29.9373	25.7501	21.9726	11.9845	22.4145	24.7198	23.5703	8.005	17.383	6.749	12.6232	7.2653	12.8493
8.8899	31.906	8.178	31.5169	9.2209	20.5724	8.3886	30.0012	7.4518	29.2421	8.3739	29.5076	26.6188	21.8318	10.701	22.4024	25.6309	24.5257	8.8232	18.2547	7.2659	11.0203	8.2019	13.4824
8.8724	31.8221	7.8772	31.7006	8.7265	20.2171	8.4642	29.9242	7.1531	29.4282	8.7022	29.5219	26.7356	23.1214	11.8396	21.9169	27.4896	24.4217	8.0059	18.9817	6.9364	12.6165	7.7287	13.7604
8.5227	31.6268	8.0221	32.1664	8.858	20.546	8.1676	30.1986	7.3417	29.3512	8.3815	29.4226	27.557	22.1699	11.8085	21.9959	27.7081	22.9262	7.9617	20.4143	7.2747	10.9592	7.3237	13.3578
8.9467	31.2101	8.0853	31.3048	9.0631	22.2892	8.264	30.0871	7.583	29.6827	8.4426	29.2049	26.3874	22.9345	11.7287	21.344	27.4092	22.4399	8.3585	19.2261	6.9964	11.9594	6.9162	13.0129
8.8434	30.7925	8.7414	31.1425	9.1707	21.2699	8.3457	30.1471	7.3025	29.5378	8.1843	29.5476	24.9122	22.5028	11.0493	21.3975	26.1603	22.8389	7.6657	19.4739	7.1309	11.8368	7.0842	13.3589
8.45	31.0463	8.0891	30.189	9.6422	22.1905	7.9783	29.9813	7.3522	29.4381	8.479	28.9491	26.5144	22.1337	11.4905	19.0047	25.5396	23.5058	7.8256	18.862	7.2886	11.561	7.4032	14.3748
8.8176	31.1462	8.2807	30.0221	8.7974	22.008	8.0879	30.2519	7.2555	30.194	8.6923	30.0503	26.0152	21.782	11.6238	19.7459	25.4841	22.0142	8.1629	17.6172	6.8687	11.239	7.739	14.3924
9.0315	31.6491	8.1035	30.5588	9.0036	21.2334	8.1168	29.1269	7.3866	30.2922	7.9686	29.8593	24.3776	21.5815	13.0097	19.6149	25.3287	23.1578	8.0303	17.6299	7.0436	13.465	7.9002	13.8798
8.6766	31.4211	8.1307	31.0739	9.1122	21.6257	8.2736	29.9394	7.5277	30.5636	8.4442	29.6292	25.5796	22.1224	10.7121	19.7294	22.7297	21.942	7.7048	19.7614	7.0632	12.7821	7.4327	14.6457
8.452	31.9951	8.8305	30.9194	8.4255	21.7086	8.2242	30.1239	7.2017	29.0542	8.4958	30.2887	25.4702	22.2232	13.2906	20.5227	24.1596	22.3614	8.7759	19.5217	7.3543	12.9122	7.0826	14.8869
8.569	31.2536	8.0996	32.7395	9.2924	20.7089	8.229	29.4196	7.2748	29.3661	8.7241	29.7853	26.3921	21.3923	13.2923	22.7736	23.631	21.7078	8.045	19.3176	6.9867	11.7466	7.4601	15.2567
8.7683	32.1245	8.1509	33.5182	9.4376	21.9226	8.2473	30.1153	7.3662	28.909	8.3237	29.762	25.2979	21.2651	13.7468	25.2064	23.3371	22.2634	8.091	18.6444	7.1335	13.6682	7.7972	13.3917
8.8302	32.3765	8.2866	32.294	9.0682	21.5533	8.0619	29.4881	7.6964	29.0222	8.0468	29.1968	27.4035	21.6901	15.106	25.4583	22.1578	24.0368	8.24	18.5784	7.3643	13.0435	9.5613	13.2424
8.6768	32.4419	8.1768	32.3015	8.9904	20.3871	7.8688	30.0955	7.0704	28.5433	8.3488	29.6479	27.4335	22.1032	13.4744	24.7013	24.0606	22.5638	7.5515	19.3135	7.3141	12.3305	8.684	11.9964
9.1696	32.0589	8.5169	32.0534	9.0986	20.2863	8.2232	30.1119	7.2851	29.4509	7.786	29.7333	27.2109	21.5522	13.6147	23.7417	25.0339	23.9964	7.9119	18.9564	7.0107	14.8095	7.8833	14.3208
8.8662	33.5498	8.2596	31.8816	8.5408	20.5936	8.144	29.2349	7.6417	29.6101	8.0045	29.3899	26.9934	23.5166	14.3971	24.6448	25.314	23.5811	8.0909	18.9435	7.4883	16.044	7.731	14.3416
8.8974	30.6129	8.4999	33.6637	9.0762	20.0027	8.4678	30.2317	7.6322	29.5982	7.844	30.0034	25.4367	20.574	14.7079	25.7191	23.5317	23.4233	7.9002	20.4333	7.2212	17.2146	7.8491	14.8145
8.7301	31.7563	8.942	32.8011	8.8908	21.3819	8.6072	29.7581	7.4349	28.5541	8.0961	29.8535	26.4951	21.1737	13.1967	25.476	22.1919	22.4447	8.7664	19.7521	6.9125	16.8264	7.3825	15.8713
9.086	31.3516	8.7824	34.013	9.1454	19.8484	8.2819	30.2749	7.2569	28.6365	7.9673	30.0022	26.3193	20.0986	12.6549	26.4036	24.0382	23.3052	7.8713	19.8474	8.0824	14.8236	7.3959	15.2823
9.1328	33.3419	8.3621	32.628	9.9888	18.1361	8.2916	29.7247	7.6296	28.4661	7.7953	29.9152	25.5383	22.4987	11.9247	24.1161	21.5076	24.0515	7.5348	20.2242	7.2446	12.9355	7.1217	15.4272
8.495	32.0399	8.274	32.4594	8.9375	22.3003	8.0324	29.4431	7.4602	28.8347	8.2401	30.1289	26.1631	23.2331	12.2316	24.6586	22.634	22.6627	8.3971	18.5884	7.8668	13.1197	6.9286	13.9041
8.4796	32.271	8.2628	32.3786	9.1886	21.8281	7.8134	29.827	7.4435	28.6132	7.6893	29.7189	25.486	23.0641	11.9517	25.4521	19.8655	23.6693	7.5704	20.2278	6.8139	12.8552	7.4358	14.3242
8.9453	32.4937	8.347	32.2677	8.4397	22.2794	8.0166	29.6336	7.2509	29.4499	7.9763	29.8559	25.2597	22.8452	12.7339	24.8237	20.0005	24.7278	7.9202	19.0473	7.2276	12.3669	7.368	13.8753
9.0942	33.2861	7.9832	31.8259	8.7493	21.6132	8.0564	29.5762	7.2917	29.4295	7.7984	30.2504	26.6327	22.3229	13.2099	23.9194	21.5752	22.3936	8.0455	18.3435	7.7134	12.823	7.0935	13.8982
8.8865	31.6611	8.3263	31.7483	8.6586	22.3688	8.0689	29.2675	7.607	28.3947	7.8508	30.0072	26.9209	21.8553	12.2373	24.2178	22.7993	24.0481	8.7783	18.6669	7.5214	12.5209	7.2502	13.5212
9.0506	32.7534	8.4643	30.9463	8.5562	21.678	8.3279	29.693	7.2974	30.167	8.0227	28.4565	25.7897	22.3982	13.1144	22.7189	23.1456	24.8261	8.1015	19.4746	7.459	13.594	7.3549	12.6013
8.9975	33.2599	8.766	31.9185	8.2562	22.3059	8.3347	29.4933	7.2649	29.3583	8.0818	29.5543	25.2056	24.9166	15.7341	22.8482	22.1899	22.9597	8.0805	20.1941	7.7303	15.6462	7.3129	12.5307
9.3934	33.0246	8.0129	32.687	9.2881	21.8911	8.3178	29.343	7.4788	29.4377	8.1123	28.7084	25.5595	22.3416	13.4375	22.5573	24.2499	22.7195	8.1018	20.5326	7.7809	17.8781	7.0234	13.4214
9.2316	31.6362	7.9761	31.3516	8.8456	22.4254	8.2175	29.7477	7.285	29.5829	7.7385	28.9773	25.2319	19.9984	14.7064	22.9957	22.4413	22.5407	7.9261	19.926	6.7773	18.0781	7.4454	13.1737
8.8237	32.8065	7.9518	31.7737	9.3625	22.9082	8.0174	29.0093	7.3134	29.9229	8.0167	29.2558	25.6972	22.0909	12.9414	21.795	24.4081	23.2243	8.2693	19.1948	7.242	18.0632	7.2256	13.0852
9.0578	31.6178	8.4961	30.49	9.1488	22.5953	8.2191	29.5193	7.5327	31.1548	7.759	29.1691	25.6149	20.7041	13.0689	20.6038	24.3437	23.8913	7.7853	19.788	8.3836	16.5395	7.3045	11.4189
8.8775	32.0845	8.3933	31.0404	9.1657	22.5938	8.1656	29.4949	7.2963	30.8523	7.9145	29.2649	24.9764	22.2872	11.787	20.0229	22.4288	24.6494	8.1594	19.5819	7.8891	14.9727	7.036	12.038
9.1995	33.3019	7.8463	31.6063	8.9117	21.1378	8.0356	29.0556	7.3045	30.7865	8.2193	29.3303	24.7311	23.7285	13.234	21.7973	20.2772	24.803	7.7023	20.0606	9.7198	13.9412	6.9731	11.9364
8.9384	31.4527	7.8453	30.8138	9.3509	20.3185	8.2813	30.2312	7.3756	29.9168	7.9251	28.7478	22.8227	20.6664	13.4056	20.6883	21.6292	24.8331	7.8577	20.7591	7.6364	11.9335	7.0745	11.5802
8.8519	31.6278	8.1752	30.6544	9.0223	20.5589	8.1462	29.0305	7.3303	30.3412	8.1569	28.9887	23.6202	22.3235	12.4342	19.3052	22.2071	24.3064	8.5135	19.8276	8.3959	12.8575	7.2324	11.2472
8.5414	32.1151	8.0386	30.8766	9.193	22.1609	8.5653	28.7851	7.4012	30.2009	7.9871	29.4793	25.9541	22.0769	12.2116	21.2367	22.4154	23.9258	7.5378	17.8354	7.9083	12.9622	7.2943	11.1232
8.94	30.71	8.2105	31.115	8.2057	22.627	8.2754	29.2699	7.3894	29.4763	8.1307	29.8063	25.7147	20.5735	13.4192	21.4545	20.1897	23.2026	8.077	19.9011	8.4352	12.0872	6.8546	11.312
8.6419	31.1924	8.3041	31.6125	8.793	21.799	8.5291	29.1214	7.3827	29.4098	8.0508	29.1443	26.6959	21.3546	12.7267	21.1751	21.6578	21.5747	7.9497	19.0166	7.9776	12.0301	7.0193	12.102
9.4585	30.4594	8.3111	31.8728	8.7272	22.5776	7.9935	29.7729	7.2925	29.2498	8.2297	29.3108	26.5392	21.1599	12.0369	21.6421	22.2217	21.2094	7.8353	19.6932	7.8088	12.5232	7.4473	12.059
8.597	30.8156	8.4807	30.9185	9.6085	21.9144	8.2301	29.8995	7.3343	29.301	8.1063	28.9973	24.855	21.6886	12.2881	20.2657	23.7433	23.5936	7.9124	20.1355	9.0609	10.8777	7.2314	11.9741
9.1348	31.6196	8.4379	31.4606	8.5622	21.1362	8.2325	29.6973	7.2909	29.4202	8.0576	28.9015	26.1787	21.8422	13.5365	20.8977	24.0282	22.8709	7.626	20.1674	9.1254	11.2276	6.983	11.5463
8.9541	31.482	8.2761	30.9617	9.5357	20.2399	8.2355	29.1072	7.6684	30.2244	8.0338	28.9838	25.1527	22.8868	14.1271	20.8776	23.3205	23.1227	7.2886	18.9745	9.3007	11.8307	7.2941	11.7576
8.9741	32.8734	7.8596	30.2073	8.5419	20.9868	8.0996	28.5391	7.1997	29.6995	8.0487	29.0155	26.4527	22.9591	13.0399	20.3861	23.9348	23.9029	7.2125	18.1812	9.6571	11.19	7.7097	11.6531
8.6237	32.1198	8.2574	30.4828	8.7248	20.4548	8.0053	29.7191	7.3558	30.0638	8.2685	29.3523	25.3219	22.8457	13.02	19.7491	23.7179	22.7288	7.2953	19.3308	7.446	11.2578	7.2106	11.5713
8.8622	32.046	8.2938	31.7764	8.9504	22.1562	8.283	29.5135	7.2314	29.7159	8.0512	28.725	25.9184	22.6434	13.1003	20.6596	23.2693	23.9026	7.1851	18.6972	8.463	11.9091	7.2209	11.7898
8.7849	32.7687	8.2413	31.1657	9.2294	21.2703	8.3443	29.429	7.2532	29.662	8.2405	29.4179	25.6611	23.2863	14.2385	19.6336	25.5147	24.1675	7.4679	19.2173	7.8892	11.0071	7.1926	11.7507
9.0197	32.8864	8.6801	30.9812	8.496	21.656	8.4526	29.0289	7.0734	29.3421	8.1092	28.7212	25.1224	22.8467	12.4372	19.3482	24.5717	23.6513	7.0826	18.5279	7.6945	12.7319	6.8951	11.6539
9.9094	32.625	8.227	31.8385	9.0483	20.0939	8.2406	29.1375	7.0658	29.0588	8.287	29.1338	25.8731	21.5526	13.1107	22.3504	24.8991	22.7413	7.2001	18.1907	7.4258	11.3295	7.1635	11.5949
8.5337	33.369	8.1246	31.8777	8.5838	19.8803	8.1604	29.6202	7.3104	29.9883	7.7896	28.5327	26.9148	23.6569	13.5212	21.5148	27.0046	24.5879	7.2991	18.9447	7.2481	12.8271	7.0409	11.318
9.5792	32.8917	8.3203	30.4697	9.0233	21.1419	8.3845	29.3317	7.3596	29.4233	8.035	29.286	24.8562	22.9036	12.8237	21.4889	24.9433	23.3572	7.7352	18.0641	9.1562	11.8111	7.3131	11.7996
8.9887	31.6641	8.2124	30.9201	9.0467	21.4336	8.5908	29.161	7.2604	29.3303	8.1055	29.6364	25.9073	23.261	13.0227	22.1163	24.2973	23.9516	8.2461	18.3423	7.5509	11.0666	7.7963	11.8828
9.7283	32.3761	8.6438	30.5479	8.989	21.3202	8.4136	29.3896	7.2565	29.0879	8.0062	28.6243	28.1	22.7195	14.2278	21.3917	23.7591	23.6873	8.0476	19.2867	8.093	10.5107	6.9446	11.4369
9.2232	32.5911	8.4006	31.7698	9.0601	22.208	8.1922	29.7953	7.2077	29.1245	7.964	28.8479	27.399	23.5777	16.5523	22.0888	22.5582	23.9092	8.3094	19.5535	7.4296	10.3695	7.7452	11.5224
9.3971	31.7374	8.0635	31.4934	8.3702	22.9076	8.7118	30.2984	7.3697	29.2783	8.503	28.6426	27.1964	21.0468	17.2212	21.4255	24.3498	23.2436	8.3395	20.0351	10.0441	11.4716	7.7662	12.1021
8.7069	31.7928	8.091	31.3495	9.1196	22.4032	9.0372	29.6382	7.3693	30.024	8.0917	29.2973	27.7462	21.0427	15.8338	20.9607	24.4987	22.5645	8.2517	18.8038	7.4742	11.7712	7.1582	12.3213
9.4525	32.2489	7.9712	31.3004	8.7425	22.7855	8.3201	29.7846	7.4421	30.1208	8.2458	29.5561	27.4464	21.5608	12.5261	21.4589	23.117	20.8048	7.8346	19.086	7.8388	11.3642	7.3015	11.8667
8.8672	31.4504	8.3163	31.7617	9.1731	22.6067	8.5416	29.667	7.3412	29.6289	7.8673	29.2522	26.4205	21.3992	13.8766	21.9402	22.0551	22.7298	7.9849	19.3015	7.4896	10.9772	7.2383	11.5095
8.5901	30.7358	8.1723	31.4964	8.4478	20.015	8.2084	30.1932	7.3384	30.0755	8.163	29.1999	25.7557	20.2763	14.3434	21.5148	23.5067	22.7965	8.0025	19.5517	7.6583	11.1961	7.2225	11.3255
8.7277	32.063	8.8039	30.4327	8.6887	19.1864	8.4885	29.8722	7.2638	29.5265	7.9806	28.9345	27.0089	23.6115	12.8404	20.953	25.3868	23.6915	8.2033	20.0518	7.1719	10.8452	7.4618	11.6814
8.927	32.2143	8.4652	31.0226	9.3483	19.0466	8.1934	29.7495	7.4397	29.4628	8.3921	29.2837	26.5851	22.3448	13.0568	22.2916	21.6544	23.4631	8.2209	19.7125	7.0921	10.9788	7.0421	11.6785
8.9696	33.1178	8.516	32.0022	8.4923	22.8609	8.0925	28.9585	7.455	29.2916	7.7829	29.7476	26.5746	21.2959	11.8291	23.0717	23.0886	22.5245	8.0258	18.732	7.2454	11.1377	7.5043	11.5788
9.0348	33.6699	8.3988	32.712	8.8238	20.476	8.8064	29.156	7.3658	29.5085	8.2339	29.537	25.5878	23.6238	11.6346	24.8799	22.5428	23.0809	8.3505	19.0899	6.9534	11.1242	7.2289	11.3041
9.8814	33.1608	8.3216	31.477	9.0301	21.8993	8.3311	28.7865	7.4414	29.8693	7.8995	29.4984	26.6449	22.7635	13.6926	22.8336	23.1389	22.4549	8.6654	18.8354	7.4051	13.0122	7.1959	11.0211
8.7488	32.9671	8.2962	31.6798	8.5407	22.2492	8.5931	29.3448	7.2925	29.1932	8.0715	29.7078	26.0594	22.1253	17.5068	23.1313	23.4167	22.4291	8.0474	19.7504	7.7908	11.2403	7.3927	11.3089
8.9086	32.5122	8.4045	31.5106	8.2863	22.7112	8.392	29.0984	7.1293	29.7933	7.7027	29.4124	26.5474	22.4926	18.95	21.2762	23.8831	22.4143	7.7976	18.077	7.5224	11.6301	7.162	11.4095
9.1291	32.2804	8.4305	31.4704	8.9864	22.102	8.1382	29.3388	7.2603	29.5464	7.9065	28.966	26.1755	21.5378	17.2605	21.0992	22.8735	23.0951	7.7866	19.1341	7.2032	10.3012	7.0111	11.4572
10.2005	31.7005	8.1619	31.2015	9.6361	21.102	8.3308	29.5023	7.4885	29.4453	8.1495	28.6185	24.9486	20.7287	13.9545	21.9828	23.947	23.8547	7.9293	20.1552	7.4592	11.1592	7.4778	11.5569
8.6469	31.9075	8.6887	30.1919	8.9894	21.9239	8.1147	29.2025	7.5075	29.8981	8.0206	29.2144	24.2581	21.0991	17.1036	21.5602	22.7274	22.7238	7.7413	19.8799	7.7759	10.9387	7.3154	12.1131
8.8622	33.261	8.5377	30.9636	8.5884	21.9334	8.2213	29.5639	7.3341	29.4247	8.2819	28.6736	25.3026	23.8506	16.4192	22.1151	24.2778	24.1623	7.8621	20.3976	7.8388	10.4501	7.2908	12.0556
8.451	31.3025	8.3619	30.6951	9.0205	22.6389	8.2888	29.052	7.3749	29.2222	7.989	28.8426	24.4516	21.3144	16.1189	20.6423	22.24	23.1968	7.8179	19.6579	7.8544	10.8419	7.3573	11.4252
9.2201	32.7755	8.4043	31.876	8.764	22.4096	8.3701	29.6194	7.5426	29.0929	8.4094	29.4499	23.2195	22.3502	16.3292	23.8388	21.9742	22.6904	8.2331	20.207	7.2199	10.5305	7.5121	11.5936
8.4341	31.9864	8.3276	31.0112	8.6625	21.7903	8.5605	29.0142	7.5314	29.0337	7.9732	28.8147	21.7489	21.189	14.9114	22.2052	23.9913	24.0903	7.8226	20.0636	7.205	10.5239	7.1301	11.1708
9.0038	31.2439	8.3274	31.2356	9.2083	22.5029	8.0068	29.4369	7.4447	28.8113	8.1034	29.7708	23.6847	20.2412	20.9161	22.1713	23.604	23.21	8.0391	20.3636	7.516	11.9464	7.0784	11.8941
8.4393	32.9918	8.8288	31.0294	8.873	23.1075	8.2488	29.1013	7.4175	29.5005	8.1024	28.7396	22.6899	23.1252	18.3796	21.1415	25.2707	22.3889	7.9717	19.7137	7.2457	10.9823	7.3329	11.6599
8.9327	32.3131	8.3339	31.861	8.8587	22.2759	8.2106	28.8775	7.4171	29.3147	7.8896	29.8036	22.7726	21.9758	20.944	21.8919	21.5524	23.3148	7.9152	19.1551	7.4019	10.9634	7.697	12.0154
8.5125	32.2803	8.2697	31.3114	8.6666	22.8815	7.9997	29.2745	7.1989	29.7131	7.8644	29.2398	21.8991	23.832	19.7284	20.5294	22.4192	22.4802	7.842	19.615	7.5345	10.9989	7.2794	11.0933
8.9201	33.6806	8.4736	32.7217	9.2138	22.8687	8.4786	28.6538	7.3467	28.9642	7.9713	29.8435	21.2685	24.4282	19.528	22.6448	25.2426	21.2169	8.1457	17.3449	7.4574	9.7873	7.0996	11.0521
8.7878	32.6862	8.3609	31.82	8.9884	21.8697	8.3267	29.5209	7.2408	29.5125	8.0281	29.2711	21.394	23.269	19.2647	22.6573	21.686	22.4882	8.6251	20.8191	7.1956	12.4436	7.5111	11.5163
8.3735	32.814	8.5036	30.8402	8.9511	21.6455	8.1253	29.1659	7.3201	28.9384	7.8601	29.388	21.8766	23.3595	17.2972	21.7653	21.9807	22.2455	8.5885	19.6512	7.8692	12.0125	7.1518	11.303
8.3311	31.923	8.2849	30.7741	8.868	21.9252	8.1679	29.1439	7.5124	29.3703	8.0278	29.1554	22.3136	21.935	19.2325	22.5455	21.7611	22.2754	7.4483	19.0504	7.8125	11.1573	6.9363	11.3405
8.3544	33.4586	8.1756	31.0992	8.7464	18.5197	8.3005	28.9139	7.699	29.5733	8.3478	28.8556	23.6766	24.2011	18.067	23.2006	21.4446	22.659	7.8596	19.9447	7.5694	12.5395	7.1966	11.5795
8.5537	32.797	8.2912	31.6471	8.4995	20.5212	8.3482	29.3999	7.5119	29.0752	8.2377	29.3937	23.2184	22.59	20.5783	23.8655	21.5231	23.6879	7.7085	19.3312	7.0273	12.6031	6.8924	11.5528
8.7382	31.7772	8.3381	30.3853	8.741	17.4873	8.2965	29.6462	7.4914	29.6458	8.2901	29.3929	22.0889	21.701	19.1095	21.6538	19.3523	22.6974	8.3006	19.5922	7.5352	11.8889	7.1503	11.6129
8.8943	32.4112	8.4487	31.3916	8.7046	21.0225	8.3713	29.7007	7.6883	28.8888	8.2886	29.1547	21.086	23.1995	16.4978	22.2112	21.8286	23.4466	8.0108	19.7275	7.5451	11.8223	7.3047	11.7383
9.1654	31.7238	8.0772	31.054	9.4714	21.6837	8.117	29.5572	7.4896	29.1724	7.8467	29.1047	22.1788	21.4363	17.1678	21.7679	19.0224	21.7563	8.3827	19.9165	7.548	11.329	7.7432	11.5202
8.9366	32.1846	7.9239	31.4048	8.9134	21.6048	8.1409	29.3875	7.6987	28.4983	7.8631	29.0944	21.7983	22.2668	17.307	22.8863	20.2684	22.525	7.5616	20.0839	7.5182	11.7366	7.0139	11.4613
8.8793	32.9234	8.22	30.3162	8.6382	21.4405	8.1906	30.0426	7.5862	29.0521	7.9269	29.6203	20.5612	24.2608	17.6944	21.5115	18.9257	23.7459	7.8054	20.0927	7.5837	10.0577	7.0053	11.7697
9.4007	34.3514	8.3495	31.4366	9.8084	21.4279	8.1053	28.5513	7.6631	29.128	7.9111	29.2193	21.1671	26.0049	19.0687	22.6904	20.4223	22.353	8.3505	18.6685	7.4195	13.406	7.3835	11.7146
9.2021	32.8073	8.3026	31.2451	8.9596	18.1411	8.3472	28.7178	7.5308	29.1904	7.895	29.6102	21.3994	23.0072	19.3981	22.1926	21.3078	23.0306	7.8126	17.5309	7.3616	13.1693	7.5029	11.687
8.9506	33.2316	9.3855	31.2688	8.293	20.7053	7.908	28.9232	7.6557	28.8251	8.0539	29.377	21.3272	23.9398	19.9364	23.123	20.8132	21.9242	7.8588	17.0783	8.3142	12.3128	7.3369	11.3136
8.9074	33.7951	7.849	31.5781	8.9611	20.3903	8.5451	28.8181	7.4828	30.1221	7.8858	28.9951	23.8557	25.2408	19.3503	23.1405	20.8354	21.2913	8.5617	18.1292	7.707	13.3655	7.1052	11.5001
9.605	33.825	8.2043	31.587	8.3916	17.3563	8.1	29.1495	7.2722	29.2692	8.0597	28.992	21.1455	24.0146	20.3495	21.8097	20.6716	22.3386	7.7371	18.9282	7.7518	16.0688	7.2558	12.2031
8.1023	34.3907	8.228	30.5879	9.7757	17.0164	8.1804	28.9299	7.261	30.0299	7.9565	29.2635	23.6548	23.5274	18.2071	20.1212	20.6129	22.6633	7.4429	19.1216	7.6436	15.8697	7.4789	11.7165
9.0489	32.6281	8.6492	31.7529	8.6215	21.9938	7.8263	29.3222	7.2645	29.7902	7.8458	29.2823	23.5242	24.3278	19.5354	21.8923	17.2611	22.311	8.025	18.8858	8.0318	14.3371	7.1596	11.3561
8.8754	33.5633	8.8644	31.16	8.8782	21.2243	8.1724	28.8063	7.177	29.084	8.2536	29.5671	20.9963	24.1806	19.5579	22.5619	18.5797	22.2385	8.2629	17.8823	7.5194	15.4797	7.215	11.1913
9.5087	31.7572	8.4439	31.3761	8.9025	20.8332	8.3102	28.7794	7.4916	29.0663	7.9946	29.2844	20.097	22.3175	19.4379	22.0645	19.0322	23.4963	8.426	18.7449	7.5686	12.9652	7.3543	11.7222
8.6028	32.1131	8.1309	31.8049	8.9635	22.1024	8.251	29.3411	7.3215	28.8861	8.0269	29.3649	20.2355	21.2722	17.5319	21.5818	18.8684	23.4656	8.3369	19.0455	7.3943	12.8555	7.3075	11.8983
9.2182	32.0161	9.2963	32.2583	8.762	22.6407	8.1375	28.6419	7.2682	28.7904	7.7844	29.3946	22.2314	21.7633	19.5997	22.7257	19.8947	23.1232	7.6389	18.3229	7.3618	12.6207	7.1399	11.4859
9.2317	31.7303	8.6858	32.1418	8.4516	23.9766	8.2175	29.8122	7.3757	29.7901	8.0297	29.2987	24.2586	22.1831	19.8037	23.552	20.3456	23.3098	7.9746	20.819	7.6849	13.4742	7.4297	11.1186
8.8251	32.0783	7.6883	31.2931	8.6971	24.1284	8.4342	30.0531	7.1991	30.0917	8.1956	29.6869	23.7711	22.4421	20.6007	21.78	20.6604	22.0082	7.8288	20.8376	7.2562	14.6159	7.4987	11.7147
9.0845	31.449	8.2401	30.5937	8.7791	22.9935	8.1161	29.2688	7.3396	29.5494	8.5018	29.7502	23.1748	22.7569	19.4683	21.7399	22.089	22.4381	7.8551	19.5886	7.356	13.0988	7.3985	11.6814
8.8538	31.4454	8.3227	29.9018	8.7567	22.478	8.0828	29.9978	7.3317	29.3954	8.2706	28.9558	23.4505	22.3909	16.3116	21.0385	21.6716	23.4087	7.5568	20.4843	7.3797	11.8992	7.2349	11.5261
9.2695	32.349	7.7506	30.1848	9.2216	23.5319	8.1584	29.0162	7.4899	29.3311	8.0513	28.2392	24.49	22.5799	16.4225	19.5276	22.9629	23.1005	7.5326	18.6348	7.2553	13.0174	7.2571	11.2467
8.9951	31.3314	8.0332	31.718	8.7736	22.6388	8.1072	30.5141	7.4559	29.4533	7.9802	29.0825	24.7288	21.5631	14.162	21.3386	21.0149	23.7674	8.76	19.8387	7.3758	13.0359	7.2458	11.7898
8.9606	30.9097	8.1053	31.5769	8.7875	22.8034	8.0849	30.2206	7.4127	29.0257	8.1526	28.9544	23.5614	21.5671	13.8885	21.6613	21.0962	23.3926	8.0754	21.3745	7.4112	16.3088	7.0859	12.9763
8.427	31.9899	8.7036	31.3191	8.5329	22.8894	8.1065	29.876	7.0955	29.5682	8.2721	28.9341	23.8989	22.2532	16.8359	22.0311	21.7291	24.1633	7.6574	20.913	7.8408	13.7155	6.9516	13.5485
9.5944	31.7977	8.0822	30.8555	9.231	20.2126	8.3894	29.9719	7.3314	29.5837	7.8924	29.3327	24.7219	22.205	14.646	20.3318	23.2979	24.2677	7.8482	20.0547	8.1094	13.131	7.6279	13.3657
8.9489	31.3184	8.2385	31.8985	9.5011	22.9216	8.2423	30.0604	7.3306	29.2972	7.9493	29.0318	25.729	22.2091	14.4479	21.3967	21.2263	24.588	8.7775	20.1295	7.095	13.0245	7.4913	11.6344
9.0174	32.1812	7.8151	29.8944	10.1596	22.5095	8.274	29.7378	7.3604	29.856	8.1771	28.5087	25.5625	22.819	11.249	20.2011	22.7006	23.3287	8.2512	19.7264	7.1564	15.2397	7.1678	11.5086
8.6246	31.937	8.4558	29.9715	8.7919	22.3774	8.5521	29.0666	7.4908	29.8478	7.8564	28.3073	25.7259	22.5454	13.5679	21.1848	23.3778	22.8592	8.5232	19.5456	7.6541	15.1305	7.0296	11.3631
8.8188	32.8653	8.6852	30.2446	10.1137	22.6106	8.3946	29.8429	7.5346	29.5067	8.2385	29.3395	26.7856	23.0827	15.3687	20.3412	22.9523	22.7413	7.8437	20.6889	7.9061	14.8854	7.3937	11.3394
8.4469	31.5227	8.3077	31.4678	8.6266	23.0483	8.3996	29.5687	7.383	28.8611	8.1412	29.1143	27.9467	20.9506	12.5348	20.7939	20.1964	23.3966	9.1163	19.142	7.5986	14.9347	7.0422	11.7639
8.7298	30.8656	8.315	31.0347	9.4422	20.2489	8.585	29.3882	7.5508	29.8355	7.9037	27.8811	27.0083	22.0884	12.5842	18.692	20.5613	25.6346	8.4314	19.8428	7.2398	14.7115	7.2808	11.8614
8.843	31.922	8.5727	30.3254	8.5655	21.078	8.8048	29.5933	7.3599	30.3319	7.9211	28.1245	27.0653	21.905	13.8361	18.6277	20.2878	24.8319	8.3458	20.4084	7.7583	14.1015	7.2929	12.1636
8.5404	33.373	8.2844	30.8562	8.8528	20.6637	7.9863	29.0794	7.5232	29.3232	8.1366	29.2006	25.4541	23.293	14.1446	19.2339	20.1847	25.0881	8.1662	20.7669	7.8871	12.828	7.1292	11.2993
8.8298	32.0045	8.3918	31.0409	8.708	22.0605	8.2379	30.693	7.4738	29.9483	7.8959	28.6018	25.3215	20.1002	14.5739	18.9935	20.1083	23.9438	8.4035	21.4527	7.2573	13.4404	7.4038	11.5773
8.7352	30.6658	8.0681	30.6791	8.9217	16.3829	8.0188	30.1956	7.1532	29.9732	8.0061	29.3596	26.6084	21.9157	14.769	20.3891	20.2819	23.717	7.9406	20.8105	7.8345	13.2599	7.5994	11.8642
8.5438	31.7377	8.3488	31.3985	9.1413	16.2528	8.01	29.4183	7.1397	30.0019	7.8953	28.5709	27.479	22.6081	12.3993	19.0687	18.1262	24.584	7.7185	20.642	7.6305	13.9882	7.0594	12.0576
9.6074	32.2863	8.2349	31.5282	8.815	17.8115	7.9957	29.4996	7.2652	29.1439	7.7957	28.9226	25.9228	21.5158	16.973	20.6998	18.4881	23.1298	8.1659	20.3258	8.0035	13.6773	6.8729	11.3752
8.5164	31.7591	8.2453	31.7146	9.0771	17.0366	8.1082	29.8093	7.4026	30.1337	7.8554	28.3735	24.7979	21.8374	16.5866	22.2097	18.5255	24.7687	8.0371	19.6242	7.6615	14.5316	7.6254	12.0518
8.4612	31.1137	8.2135	30.817	8.7695	22.1692	8.2049	30.1139	7.2268	29.8206	8.0473	28.7425	25.7405	21.0017	16.712	20.1693	18.6299	23.2617	8.5537	21.3331	7.7344	12.2443	7.1561	13.0268
8.0976	31.636	7.8772	30.9493	9.2317	21.176	8.4792	29.9634	7.2512	29.4412	8.0507	29.4003	24.5382	20.8132	14.6988	19.2671	20.8096	22.6341	8.0754	19.5276	7.5531	11.8142	7.3013	11.5726
7.9535	31.2286	8.3641	30.9559	9.1485	20.8305	8.5555	30.3433	7.317	29.1659	8.2458	29.5362	24.0764	20.8606	16.9586	20.7187	22.6636	23.501	7.922	20.0221	7.5224	12.476	7.5813	12.2573
7.7725	31.1435	7.9826	30.5717	9.3583	22.3981	8.3476	30.8198	7.2244	28.9386	7.8495	29.2197	25.3767	20.7608	14.1517	20.5387	24.072	22.872	8.0793	20.29	8.1808	11.8656	7.6587	11.6428
8.352	31.3318	8.115	30.4128	9.0965	21.1021	8.1832	29.9277	7.3608	28.9803	8.2328	28.9373	22.7287	21.6084	15.381	20.1151	22.9307	23.8653	7.6402	20.0152	7.7846	11.9654	7.368	11.2487
8.0958	31.5789	7.9408	31.8415	9.3699	20.7355	7.821	29.1528	7.317	30.237	8.0476	28.7407	23.4302	22.3852	15.5574	21.7983	23.8876	22.1159	8.1002	19.1483	7.6036	13.7171	6.9173	11.8706
7.7754	32.5181	8.5615	31.1647	8.4737	21.9935	8.6095	29.8618	7.3035	28.8068	7.9689	29.2595	23.2405	23.8989	16.4535	21.3422	23.1218	23.5571	7.9182	20.2846	7.3046	12.6426	7.3697	11.6424
8.0437	31.7259	8.4626	30.3081	9.0952	22.5269	8.1888	29.8785	7.2259	29.0597	8.2923	29.0481	22.1466	23.2075	15.6409	19.1957	20.0368	25.079	8.211	20.3078	7.0701	11.6024	7.0814	11.4106
8.2608	32.4272	8.2245	30.9825	8.2535	22.0984	8.1358	29.4508	6.9317	29.2591	8.0927	28.9155	24.1792	24.852	17.3744	20.1265	20.9943	23.7307	8.5564	19.0746	7.5393	12.3497	7.268	11.4831
8.3016	32.912	8.6602	30.3838	8.6596	22.5453	7.9664	28.8572	7.4452	29.6328	7.9697	28.0637	22.8411	24.5098	19.5898	21.1776	19.8659	23.8048	7.7898	18.9745	7.2207	12.4698	7.1276	11.6942
7.9179	33.2851	8.0009	29.7529	9.249	22.2516	8.3562	29.6603	7.3042	29.5118	8.0965	29.3462	22.5023	24.0666	18.4524	19.1876	21.4332	23.7887	8.1372	19.3504	7.4465	12.9084	7.1143	11.5989
7.8365	31.9625	8.4721	31.4665	8.7752	22.0568	8.6453	29.9766	7.3196	29.3732	8.3485	29.1255	23.2187	23.8373	19.2731	20.8872	19.7062	24.0941	8.6136	20.767	7.2023	13.0857	7.2278	12.1006
8.0171	31.8925	8.27	31.2292	8.5907	21.9404	8.7211	30.1757	7.1742	29.4546	8.0572	29.4384	24.1654	25.0496	17.5237	21.3801	19.4078	23.357	8.777	20.0971	7.6656	13.0378	7.2618	12.2962
8.3628	33.3215	8.2871	31.3955	8.5888	20.2788	8.7668	28.7537	7.1721	30.117	8.1041	29.4325	23.2928	25.228	16.1318	22.0147	19.2426	22.498	8.3246	20.1306	7.5058	12.292	6.9827	11.6704
8.1807	31.7284	8.0898	30.5345	8.7954	21.8138	8.6266	30.1938	7.2214	29.7038	7.8126	29.2436	24.6813	23.9383	16.4598	18.9608	18.8225	23.3177	8.0704	20.077	7.3998	13.7162	7.5928	11.4944
8.1618	31.255	8.2889	30.0129	9.1436	21.3346	9.0758	29.9498	7.3775	29.4872	7.6946	29.3751	24.9393	21.3328	19.5209	20.0291	19.8877	23.2046	8.5968	19.1345	8.2138	13.2675	7.0692	11.5442
8.4421	31.6311	8.8255	30.6386	8.9651	21.9825	8.8618	29.5172	7.316	29.3185	7.8454	29.284	23.845	23.4761	21.0391	20.7493	23.6013	22.6942	8.025	18.8208	7.0249	13.2686	7.1153	11.9392
7.9114	31.1852	8.6849	30.2055	10.7817	22.3722	9.7148	29.5329	7.511	29.2299	7.9438	29.3213	25.5501	22.2388	22.317	19.5406	25.408	23.3074	8.3564	20.0278	7.8259	13.5469	7.1744	11.3925
7.9131	32.3954	8.2082	30.6262	11.9377	23.1489	8.9805	29.4156	7.391	28.964	7.928	29.4472	23.4024	23.9168	20.4057	19.8151	26.5369	24.0459	7.8337	19.593	7.1667	13.3557	7.2744	11.2976
8.2189	31.4126	8.227	31.0345	12.1777	23.7142	9.039	29.2207	7.4178	29.0374	8.0579	28.3304	24.1878	23.6596	20.5308	22.7448	26.3949	23.2957	8.0017	18.2363	7.7232	12.0541	7.4097	11.4484
8.3339	32.2734	8.3827	32.2216	10.9681	23.2241	8.2192	29.0809	7.4591	29.0879	7.9336	29.2432	22.4183	24.143	21.1147	22.4732	24.4371	23.3655	8.0778	18.8099	8.2746	11.9894	7.1072	11.7142
8.2831	31.7116	8.2862	31.9599	10.7734	21.8072	8.8833	29.7309	7.3981	29.7084	7.8752	28.7382	21.9936	23.5396	21.0392	21.5509	24.7439	22.1432	7.8618	19.6819	7.4716	13.3477	7.2333	12.001
8.1181	31.7971	8.9336	31.5481	11.5485	21.602	8.5112	29.0173	7.3197	29.5046	7.883	29.6506	22.7223	22.7124	22.6464	22.037	23.637	21.6146	8.1097	19.7684	7.4549	13.0356	7.3854	10.8611
8.0182	31.6142	8.2706	32.1502	12.2161	20.8248	7.9647	30.1257	7.2349	29.097	7.8405	29.143	22.2497	22.6067	19.4724	22.129	24.0463	22.153	8.29	19.8707	7.4315	13.0309	7.1748	11.3503
8.1824	30.8672	8.5384	31.6506	12.3376	20.518	8.5891	30.2747	7.4701	29.1237	7.8716	29.6511	22.9197	23.4383	17.9404	21.2528	20.7747	22.4214	8.3198	20.2522	7.538	13.1017	6.9545	11.1265
8.1088	30.3845	8.2601	31.4928	11.5682	17.9353	8.1348	30.0568	7.4142	29.1632	8.2904	29.3965	23.3154	22.3432	17.1742	20.5313	22.9382	22.1189	8.1195	20.531	7.3382	13.0587	7.0403	11.3272
7.8928	31.8619	8.3502	31.3698	13.5586	18.151	8.2531	29.6245	7.2764	29.2429	8.3078	29.4747	24.603	21.8566	17.7383	22.6537	22.9153	22.7027	8.354	19.0405	7.0553	12.3288	6.8554	11.2853
8.0255	32.2437	8.1898	31.6771	12.947	18.3836	8.166	29.2063	7.5654	29.3642	7.9174	29.3401	25.3382	22.7515	18.8029	21.5427	22.1492	23.5106	8.3061	18.1104	7.2251	12.1366	7.3252	11.7113
7.9466	31.9118	7.9446	30.9258	14.1453	20.3546	8.5462	29.1874	7.297	29.534	8.0171	28.1327	25.4506	21.6518	19.3392	19.6401	22.7001	25.0088	8.3098	19.0842	7.4212	12.8764	7.2806	11.1783
8.1247	33.1018	8.0722	31.1107	12.5894	20.5585	8.5503	29.5058	7.322	29.8107	8.2149	29.2294	24.6096	23.7634	21.121	19.4488	23.7411	23.4325	7.4906	19.5979	6.8514	12.8605	7.2175	12.3752
8.4073	32.2085	8.7551	30.4533	12.0371	21.3585	8.5345	28.9346	7.2714	29.4463	7.8253	28.8382	25.1115	22.562	22.5633	20.6833	23.0374	23.6603	8.9374	19.937	7.3382	13.0702	7.227	12.0622
8.1113	32.9306	8.1983	32.344	12.9085	21.2448	7.8055	29.7114	7.1442	29.118	8.9247	29.5219	24.5826	24.3171	20.8399	23.4658	23.6699	23.1484	8.0845	19.5043	7.3949	14.3004	7.3273	11.7876
8.0186	31.957	8.2261	31.6261	14.0722	21.587	7.9633	28.9573	7.1067	28.9669	8.684	28.7234	23.2974	22.8396	23.4039	22.5585	24.8637	23.1386	7.9469	20.536	7.7521	12.2848	7.4123	11.7678
7.8435	31.271	8.0788	31.6614	12.8791	20.4164	8.0327	29.3215	7.2075	30.0505	8.2285	29.0684	24.3881	22.4099	21.9579	22.8895	24.2031	23.4368	8.4255	19.0597	7.4831	12.6947	7.4049	11.4701
8.2944	30.0589	8.0634	31.3084	12.2471	21.2743	8.129	29.3621	7.1579	29.8156	7.9518	28.844	23.6641	22.6984	20.1119	20.5226	24.0252	23.6995	8.4825	18.6872	7.1485	13.1029	7.4075	11.7897
8.3267	30.4192	8.204	30.7632	11.8092	19.8874	8.5053	29.8971	7.232	29.748	7.9959	28.7976	22.9953	20.4399	20.846	20.5841	23.1485	23.4004	8.6049	19.7003	7.308	13.6834	7.0756	11.7522
7.9666	30.9313	8.5076	31.1148	11.6305	23.4436	8.2863	29.6124	7.2536	29.3723	8.2028	29.3646	25.5632	22.2944	19.3496	19.3131	22.5007	22.9635	8.3328	18.3287	7.4406	12.6726	7.1048	11.4709
8.1433	30.3696	8.1769	31.1757	12.2143	22.7162	8.5552	30.3335	7.224	29.1023	8.1282	28.9248	24.1306	20.5405	17.4263	20.7182	21.7792	24.2761	8.1127	20.1888	7.2935	13.3648	7.391	11.3733
8.1286	30.6745	8.3605	30.9964	12.0746	22.4736	8.292	30.4902	7.544	29.7518	8.3635	29.1009	25.8936	21.5443	16.5763	20.5083	22.8359	23.6795	8.5869	19.3436	7.1903	11.283	6.9469	11.4283
8.2836	32.6476	8.194	30.9049	12.297	22.2994	8.7483	29.6235	7.5159	28.5094	8.2077	28.8826	24.5734	23.0963	16.263	20.4957	21.8009	22.6344	7.8475	18.1876	7.274	10.462	7.3121	10.7247
8.2219	31.6293	8.5954	31.7178	12.0464	22.0915	8.3392	30.0511	7.1654	29.2601	8.5214	29.5162	24.8329	21.8527	16.3831	20.5945	23.3454	22.8205	7.2247	20.0153	7.4753	10.8271	6.9485	11.9885
8.4443	31.5292	8.0643	30.9033	12.4122	22.9397	8.2185	30.2228	7.2372	29.6833	8.2737	29.2827	25.1822	21.9393	17.0392	19.5827	23.2845	24.6043	8.4971	20.3093	7.5685	13.9686	7.2801	11.9121
8.1743	32.8157	8.2968	30.8973	11.6164	23.096	8.2844	29.9139	7.401	29.1891	7.8992	29.2699	24.2079	21.9723	19.1399	18.7651	20.2983	24.3068	7.8224	19.7105	6.7588	13.7035	7.1172	11.4696
8.103	31.6319	8.2655	30.4981	11.8679	22.9119	8.33	30.0194	7.1431	29.2335	8.0357	29.6083	24.603	21.8413	17.1573	17.8466	21.4397	24.67	8.7783	19.3956	8.1252	12.847	7.3117	11.4509
8.2807	31.5673	8.4786	30.2192	12.7284	23.5354	8.5443	29.8545	7.2053	28.5911	7.9382	28.8537	23.6816	21.8376	16.0614	18.586	23.7001	23.8679	7.5868	18.8602	7.3786	12.8166	7.2912	11.2214
8.289	33.1364	8.6091	31.1971	12.6379	20.7845	8.4176	29.5768	7.3803	28.7508	8.7742	29.7498	23.5687	23.2841	16.6599	19.7216	24.1659	24.135	7.825	18.1062	7.3362	12.3923	7.4165	11.5977
8.1286	33.0144	8.1511	30.5046	12.4984	21.6257	8.2125	29.6168	7.5146	29.3588	8.2209	29.102	24.9394	23.0605	17.2762	19.7496	23.8381	24.2603	9.0678	18.6665	7.5282	14.3594	7.2913	12.1221
8.0095	32.8973	8.8066	31.2849	13.1869	22.3504	8.3486	29.4961	7.4424	29.1467	8.1398	29.8611	26.4416	23.1203	16.5076	20.5181	22.8618	23.6847	8.0116	18.7967	8.1839	13.4469	7.1676	11.301
7.8743	30.6317	8.2805	30.9664	11.6513	23.9785	8.2918	29.0965	7.5715	29.7344	8.14	29.2514	25.4655	20.9504	16.8547	19.626	23.0615	24.5422	8.7629	19.812	7.2748	13.1026	7.0888	11.7132
7.7643	32.0471	8.1786	31.2169	11.2054	23.4767	8.2012	30.3629	7.2032	29.1796	8.2113	28.753	24.2681	22.523	16.3729	19.8813	24.0556	24.491	8.2323	21.1514	7.5409	11.669	7.286	11.2461
7.7843	31.4577	8.1079	31.3013	10.9846	23.7373	8.4682	29.898	7.3004	28.638	8.1633	28.7115	24.3864	22.5515	14.9037	19.4711	22.4461	23.1619	8.4392	20.6004	7.3261	12.0818	7.1199	11.7716
8.0844	32.03	8.5982	30.7214	12.1431	23.4525	8.2353	29.5599	7.5802	29.7721	7.9035	28.966	23.7603	24.6841	16.3878	19.4265	22.5526	22.4977	8.6278	18.3714	7.3816	11.7321	7.3253	11.3211
7.9385	32.918	8.6415	31.3769	12.9733	24.7089	8.2151	29.3095	7.385	29.078	8.0011	28.9014	22.3425	24.8455	14.8136	19.4538	24.8915	23.2594	8.0943	18.4272	6.9876	12.3188	7.2131	11.5317
8.1515	31.4775	8.7947	30.2734	11.967	26.7874	8.3288	29.9924	7.5239	29.4066	7.9372	29.4011	22.4637	23.3086	12.0477	18.4766	23.7424	22.2961	8.1415	20.0562	7.3696	13.0176	7.371	12.9769
7.9986	31.0336	8.3477	30.4465	12.6249	27.9388	7.9681	30.2013	7.3659	29.156	7.7876	28.7302	23.6335	22.2099	17.1427	19.6085	22.5489	24.6086	7.52	19.6928	7.9407	13.2035	6.9813	11.5551
8.4486	30.6376	8.9796	30.2324	12.454	25.3203	8.046	28.5572	7.3867	29.1436	7.9856	29.187	23.4514	20.3272	21.5097	20.3315	24.7585	22.4317	7.6209	18.3505	7.2698	13.1223	7.393	11.6109
8.7343	31.7942	8.3416	32.1323	12.4692	24.3282	8.6315	29.7747	7.5659	28.084	8.0632	29.8809	25.6293	23.7026	16.9985	20.1505	26.2107	24.0483	7.516	18.9302	6.9616	11.4377	7.1595	11.3917
8.2022	32.3588	8.4655	31.0106	12.8674	24.2412	8.0149	30.1741	7.2215	28.5359	7.9489	28.7492	24.6173	22.8151	20.4192	18.9062	23.557	25.2709	7.786	18.7746	7.2696	13.4294	7.1652	10.7196
8.0278	32.4075	8.7432	31.293	12.0357	23.9354	8.2526	30.0958	7.2335	29.3341	8.0524	28.4083	25.4026	22.1442	21.2579	19.3786	25.7069	24.0236	7.3996	19.4739	7.9986	13.2053	7.0473	11.4216
8.0243	32.5987	8.4969	31.6897	11.5893	23.3492	8.2429	29.3815	7.3173	29.4422	7.7673	28.5606	25.4631	22.2558	20.6931	20.1031	24.4733	24.3364	8.4399	17.9167	7.918	12.9418	7.5227	11.5997
8.3212	31.8709	8.2685	31.1692	10.0585	23.3443	8.388	29.8361	7.4078	29.2754	8.244	28.9562	24.0296	21.5954	19.4137	20.29	24.4113	23.4529	9.2606	19.5944	7.3203	13.0405	7.1843	11.6383
8.1243	30.7316	7.9382	30.3394	11.7885	23.971	8.2782	30.022	7.4855	29.4908	7.5835	29.1978	26.0503	21.7826	19.707	19.3707	22.4739	24.9108	9.1357	20.4328	8.6341	13.057	7.4445	11.8065
8.1808	30.8418	8.6005	30.5726	12.3244	22.6874	8.1381	29.9164	7.3292	29.37	7.8578	28.6684	24.1168	22.0885	20.3235	19.9203	23.9895	24.5439	8.6956	20.57	7.2604	15.5703	6.9648	12.3146
8.2885	30.8981	8.3573	30.4483	11.1561	23.6607	8.2911	30.2461	7.6098	29.3554	7.6854	29.3595	25.3816	22.5561	19.3663	19.3794	24.585	24.4786	8.192	18.7917	8.7817	15.4895	6.9963	11.7709
8.2476	30.8478	8.2786	31.4494	9.0224	22.8645	8.3401	29.5273	7.4943	29.8714	8.0781	29.8721	25.7546	22.9492	19.4286	18.8812	21.2128	24.7222	8.5477	19.3445	7.6985	14.3827	7.1403	13.1239
8.0681	30.8922	8.362	30.1489	8.7858	23.6343	8.5574	30.4952	7.487	29.2929	8.0912	28.963	25.6175	22.073	19.9258	18.7077	24.374	23.9276	8.4285	20.1515	8.1776	14.3861	7.2104	11.4028
8.2488	31.1741	8.4299	31.2482	8.4602	22.852	8.4367	30.6805	7.5387	29.6549	7.9455	28.8274	26.0688	22.4183	21.5112	19.0574	22.4971	24.814	7.7019	20.7148	7.1807	15.0012	7.5626	12.0348
8.4471	31.4157	8.4586	30.8171	8.5434	24.8821	8.3253	29.4633	7.2391	29.3571	8.118	29.5074	25.4169	24.4038	18.6575	19.7892	22.6762	24.3505	8.9289	18.981	8.0981	13.8697	7.1451	11.4922
8.3979	31.4395	8.9374	30.0371	8.4227	23.9549	8.6496	30.2905	7.4314	29.7027	8.051	28.8043	26.3285	22.847	18.4135	19.9193	23.963	24.5454	7.6846	20.6066	7.4415	14.8186	7.1174	12.1865
8.4265	31.1488	8.5855	31.1933	9.3988	24.1231	8.739	29.5101	7.4717	29.27	8.1013	28.9165	25.8077	23.5426	17.8454	20.21	23.6893	24.3108	8.203	20.0028	8.1022	12.836	6.9253	11.2596
8.3966	30.93	8.593	31.1924	8.1013	21.6459	8.4584	29.3667	7.5983	29.3589	7.9438	29.2189	25.8883	21.0073	19.2985	20.4292	24.7922	23.0013	7.9722	18.2514	8.194	13.1473	7.1173	11.2597
8.2598	30.3703	8.3319	32.0413	8.6606	20.3806	8.3187	30.2678	7.3652	28.3685	7.8914	29.3344	24.6967	22.3231	18.0515	20.9532	24.7268	21.97	8.1591	20.2833	7.6398	12.9668	6.7902	11.5008
8.2692	31.6315	8.1217	32.0733	8.0838	22.9409	8.2747	29.7303	7.4399	29.0281	8.1377	28.3847	25.0219	21.1458	16.6654	20.685	23.0704	24.5589	8.339	19.5135	7.7531	12.5533	7.1255	11.1652
8.4351	30.7603	8.3208	30.9564	9.1212	23.0119	8.6568	29.4875	7.2729	29.3768	7.8639	29.5029	25.4495	20.666	13.6305	19.6075	22.6608	21.9516	8.8577	19.009	7.0027	13.804	7.1021	11.7922
8.2921	29.6094	8.3006	30.7684	8.0665	23.9557	8.6297	29.9334	7.2721	29.7009	8.0309	28.8636	24.2165	20.2951	16.2999	17.8797	25.7439	22.1964	8.3888	20.0556	7.4982	14.8918	7.1991	11.216
8.0896	29.8862	7.7486	31.5157	7.9215	22.3781	8.9359	29.8499	7.2921	29.5323	7.6017	28.4714	25.2475	20.0809	17.205	19.2071	24.2643	23.3457	8.6387	19.8185	7.1858	14.3756	7.2251	11.4271
8.4922	30.693	8.3462	30.6576	7.9971	22.7644	8.5932	29.3711	7.5711	29.7801	8.018	29.412	25.6725	20.7668	18.8573	18.9949	24.9311	21.6768	8.5073	19.1901	7.5634	13.4183	7.0436	12.0208
8.1062	31.3222	8.5819	31.3812	7.7037	23.1409	8.7094	28.9701	7.2758	29.6264	7.7726	29.0085	26.3939	21.7014	18.5011	19.5799	26.0797	22.8622	8.3323	18.095	6.947	13.7118	7.2523	11.3398
8.1684	31.707	8.3275	30.8545	8.1821	24.36	8.6054	28.8485	7.3849	29.5179	7.931	29.0511	25.5201	22.2741	18.0326	19.6053	23.9639	21.7409	8.3934	17.616	7.0007	14.5494	7.4664	11.3607
8.6208	31.0959	8.6448	32.2353	8.1989	25.2544	8.4431	29.1974	7.6152	29.4276	8.1143	28.7145	26.9843	21.5331	19.9939	21.7938	21.9729	22.6316	8.4131	18.4195	8.1321	15.4811	7.4119	11.3096
8.3874	31.0563	8.3924	32.1802	7.8953	23.8361	8.1974	29.2648	7.304	29.2548	7.9628	28.5494	26.0627	21.2155	19.551	20.9425	22.8238	21.8725	8.0258	18.172	7.4401	12.9954	7.0965	11.2587
8.9447	29.5897	8.2961	32.6108	8.0893	26.4264	8.6451	29.5408	7.2586	28.7175	7.9568	28.776	27.8674	19.4769	17.4778	22.099	24.446	22.0888	7.658	19.5453	7.4689	12.8621	7.2301	11.4547
8.0595	30.7456	8.2855	31.8774	7.8233	25.9818	7.9198	30.3968	7.2781	29.7671	7.8528	28.8048	27.3411	20.6975	16.4184	22.0272	22.6202	21.0493	7.9908	20.6227	7.3998	12.4028	7.0448	11.3323
8.4319	30.7655	8.6286	31.1472	8.005	26.2024	8.2291	30.3776	7.3918	29.6226	8.0768	29.4968	26.1379	20.3385	15.8598	20.5038	25.2923	21.3609	7.7013	21.5431	8.2666	11.6098	7.0994	11.7598
8.0968	31.7135	8.5827	32.6483	8.1516	27.9009	8.7283	30.0568	7.5052	29.1797	8.4517	29.4005	23.8478	22.1341	15.3842	23.5561	23.6639	21.377	8.4929	20.649	7.9087	11.4498	7.0667	11.237
8.3692	30.6791	8.2183	31.2278	7.9033	26.981	8.7488	29.7527	7.4682	28.9737	7.9691	29.0104	26.1471	20.3044	16.1205	21.0115	22.3572	21.8	7.9705	20.4219	7.3138	11.8728	6.9155	11.3421
8.3632	31.4518	8.4832	31.2452	8.4608	25.9569	8.8698	29.7628	7.2036	29.1278	7.8971	28.9832	25.1125	22.0936	15.4668	20.8256	22.1629	21.2496	7.7652	18.376	7.9314	12.9116	7.1903	11.2724
7.9524	32.8147	8.5205	31.6029	8.1732	25.3754	8.7165	29.556	7.1788	28.9392	7.917	28.7067	24.4196	22.9419	15.271	22.5207	22.0839	21.4591	8.0998	19.2235	7.3457	11.6258	7.0196	10.8694
8.1962	31.2051	8.5581	31.0813	8.6178	24.5015	9.2573	29.9043	7.375	29.9584	7.9601	28.7095	24.7172	21.2511	15.5594	22.9122	22.3873	22.1606	8.243	18.9614	7.6084	12.4785	7.2412	11.4321
8.413	32.1677	8.0893	30.8948	8.173	23.8878	9.4739	29.4273	7.4831	29.0091	7.9478	28.916	25.0293	22.2493	18.4654	22.2182	22.8545	21.4885	8.6952	18.622	7.5242	12.3344	7.2795	11.4792
8.3657	30.0963	8.0761	31.6068	8.6509	26.4911	8.2211	30.4342	7.8414	29.2016	8.1335	28.7604	25.2747	19.8005	18.2196	22.391	23.5199	21.7102	8.3532	18.8353	7.3151	12.8799	7.515	11.5793
8.5931	31.1843	8.2384	31.3106	8.3333	26.8111	9.1177	30.1892	7.3618	28.9271	7.9796	29.1448	23.5945	21.4472	18.0124	23.1624	24.5648	22.2887	7.963	19.2067	7.8572	12.9149	7.8138	11.4985
8.0784	31.2037	8.1924	31.8623	8.395	24.5154	8.6674	29.8257	7.4035	28.6421	8.0844	28.805	23.7892	21.9771	19.0858	22.1435	23.7285	22.3445	8.3262	19.9173	7.4788	15.9719	7.0458	12.058
8.1167	31.438	8.3046	31.6216	7.9209	24.712	8.4347	29.6103	7.5554	30.1049	7.6859	29.6423	23.2543	23.2314	14.5274	22.8703	22.4075	21.9167	7.83	19.6558	7.2945	14.7061	7.298	11.6773
8.1867	31.3649	8.0761	31.5422	8.4797	22.8802	8.9553	30.1293	7.2892	29.4217	8.0583	28.9434	24.5838	21.2782	15.681	20.4481	22.4876	24.0144	8.8591	19.5306	7.2743	14.1798	7.0022	11.4723
8.415	30.5496	8.2503	31.1883	8.3168	22.5545	8.7493	31.0282	7.2874	29.1033	8.1616	28.8366	24.8866	20.9754	16.2041	21.1495	21.8325	22.6532	7.8259	20.0529	7.0886	13.0338	7.0743	10.7643
8.6003	31.1206	8.0921	31.6567	8.0833	23.3502	9.1702	29.5603	7.0386	28.4305	8.1656	29.517	23.4679	21.7927	15.4228	21.3016	23.2992	23.6596	8.2801	18.7445	7.3928	12.6997	7.9325	11.3881
8.8154	29.9584	8.1616	30.8337	7.9009	26.059	7.8669	30.1227	7.3955	29.0219	8.1378	29.5142	23.8342	18.4069	15.32	20.9019	22.9189	22.7361	8.3447	19.3704	7.5216	12.9046	7.4765	12.0017
8.3275	31.7575	8.6128	30.1292	7.9249	24.2798	8.3856	29.7809	7.6598	29.5887	7.9561	28.6573	23.8725	19.8411	14.5152	20.6421	20.9694	24.5158	8.0621	20.7173	7.5348	12.7054	7.1043	11.8478
8.5097	30.5209	8.5693	31.6275	8.0482	23.3809	7.9881	29.8654	7.3616	28.993	7.7869	29.271	23.3525	21.2967	16.0836	20.9866	22.6776	24.6507	8.2638	20.7556	8.8793	15.0311	7.4184	12.0412
8.4892	31.1062	8.4258	31.3107	8.1255	22.1374	7.8601	29.8621	7.6291	29.4464	7.6826	29.5027	22.665	22.3513	12.5482	21.3869	21.8625	23.564	7.7694	20.5549	7.3938	15.4376	7.2783	11.6644
7.9708	29.4574	8.3403	30.7579	8.2014	20.9831	7.6946	30.9757	7.2664	29.2071	7.7958	29.5306	25.0183	21.1683	14.9305	21.7203	22.2635	21.8513	7.8228	19.7106	7.5017	16.0246	7.0071	11.0505
7.9674	31.7516	8.5703	30.6888	8.0298	21.0206	8.0282	29.7163	7.3676	29.3134	7.744	29.1024	25.313	21.648	15.3761	23.0259	21.6417	21.8448	8.4741	18.7239	7.5335	14.5153	7.3432	11.8223
8.4257	31.1911	8.6337	30.826	7.8335	22.8098	7.7905	29.5243	7.286	28.914	7.7863	28.8129	24.6178	21.2952	15.2854	21.4012	22.3382	23.3141	7.4199	19.0105	7.4681	15.4248	7.0747	11.7673
8.1862	31.9	8.1316	30.9132	8.2295	21.7246	8.1173	29.369	7.2033	28.7058	8.0693	29.1757	25.0286	21.9464	16.4527	21.5381	23.6324	23.4914	7.727	18.252	7.3057	13.8062	7.1965	11.6698
8.257	30.4448	7.9988	31.1341	8.0259	23.4798	7.479	30.1932	7.277	28.7502	7.9455	28.5181	26.1943	20.8865	17.1621	20.9942	22.0444	23.8783	8.1107	18.5058	7.6179	12.9033	7.0215	11.4199
8.6024	31.3459	8.5432	30.9214	8.1372	23.1228	7.6167	29.8054	7.271	28.8994	7.7581	28.17	25.9296	20.1919	18.2321	22.3334	21.8738	25.1997	8.028	17.2326	7.2053	12.3298	7.8142	11.4257
8.2359	32.4416	8.3796	31.5263	8.1802	21.5247	7.9244	28.6929	7.1997	28.9099	8.0669	29.1272	25.0119	23.9101	14.8984	22.3885	22.9616	23.7901	7.9053	15.8645	7.8288	12.2453	7.1497	11.7342
8.1671	32.08	8.3712	30.0203	8.2452	22.5213	8.236	29.0175	7.2885	28.7784	7.9763	29.2291	25.4035	23.1391	14.9473	21.8954	22.1805	23.1714	8.1987	17.2507	7.0217	12.7996	7.2639	11.7691
8.1558	32.5907	8.4967	31.2355	8.0846	22.9887	7.8723	30.1141	7.2686	28.6324	8.0204	28.4475	25.0638	23.7147	16.6112	23.102	22.1598	24.5848	8.36	20.4007	7.581	12.4426	7.1095	11.6321
8.5116	31.8488	8.6713	31.3917	8.3304	21.0691	7.6537	30.1524	7.2807	28.7687	8.1253	29.6419	25.2043	23.4742	17.1142	21.5106	20.2272	23.6533	8.5387	19.5067	7.3986	12.7191	7.1448	13.1577
8.2188	31.47	8.4468	31.1492	8.2618	19.3719	7.8476	29.4399	7.4878	29.9232	7.991	29.4675	25.522	22.2621	18.875	21.6117	22.0653	25.0293	8.6768	19.1092	7.309	11.9183	7.4761	13.5831
8.3091	31.8006	8.4365	30.7502	8.2965	18.9809	8.1385	29.6868	7.3498	29.1037	7.8971	30.1745	26.5107	22.0261	17.0202	21.8816	21.0501	23.9631	8.2441	18.4596	10.8076	12.0618	7.1967	13.7486
8.2785	31.8031	8.2875	31.1014	8.185	19.1648	7.7962	28.9909	7.1689	28.6679	8.2916	29.1129	26.8904	22.6445	17.0803	22.5153	21.0069	23.4736	8.6724	19.2756	11.3724	12.1084	6.9166	11.6441
8.7682	31.4325	8.1301	30.8802	8.0343	17.0801	8.3103	29.5284	7.2826	29.2948	7.8088	29.445	25.9426	22.925	18.1371	22.4786	21.8683	22.4939	8.6032	18.8439	13.577	12.153	7.0524	11.5122
8.0554	31.1481	8.6924	31.2066	8.5711	17.8924	7.8234	29.8191	7.1853	28.4367	7.8549	29.6539	26.3073	21.4757	16.249	22.4352	22.8044	23.6118	7.7196	19.7063	12.7941	13.3035	6.9367	11.3471
8.2272	30.6496	8.2739	31.2791	8.0827	19.7036	7.969	29.55	7.2491	28.7965	8.0237	29.3428	26.0316	20.2329	14.9698	23.1168	22.2523	23.8746	8.5317	18.5856	14.3573	13.3895	7.3122	11.8977
8.3654	32.1968	8.3828	31.0733	8.1957	18.8463	7.4946	29.6113	7.2642	28.5818	7.8155	29.0618	23.9988	21.1626	14.6674	22.3477	21.7232	24.1364	7.9391	18.4	12.9204	14.1484	7.3104	11.8725
8.3289	30.474	8.5916	30.8999	8.0896	18.1507	8.196	29.2121	7.2621	28.041	8.2215	28.8987	24.6154	21.3739	16.2107	22.1875	24.2709	24.0896	7.1739	18.6102	11.3354	13.9299	7.0631	11.4322
9.044	31.2885	8.4301	30.3613	7.982	19.1322	8.059	28.9095	7.352	28.5436	7.7387	28.7986	24.0115	21.5345	13.3908	20.981	22.7068	23.8848	7.6835	18.3898	12.1849	12.6628	7.1811	11.4489
8.4157	30.3436	8.2408	30.6109	7.7197	15.578	7.6904	29.759	7.1359	28.3406	7.6945	28.9105	25.8238	20.4313	16.8132	21.2029	22.0466	23.4082	7.7382	19.2088	11.6284	12.5257	7.3222	11.6639
8.0388	31.4511	8.1075	30.5308	7.9831	20.1767	7.7171	29.1951	7.1932	28.9515	7.8604	28.9329	25.8533	22.0282	17.8225	23.514	22.3409	23.4571	7.5315	20.03	12.2861	12.2613	7.6756	11.366
8.3766	31.2819	8.3933	31.0412	8.02	19.1564	8.1349	29.9891	7.2439	29.5567	7.7041	28.7675	26.0219	22.4287	16.76	22.4277	23.2805	22.5808	7.0453	19.282	12.5815	10.7227	7.316	11.9238
8.5345	31.059	8.0417	30.0685	8.1013	20.375	7.548	29.7768	7.2758	28.8819	7.7755	28.3042	24.3985	22.4116	17.5354	21.3546	22.402	23.0407	7.1283	19.6387	11.6535	11.6634	6.8938	11.772
8.2427	32.0996	8.6035	29.9943	7.7961	22.4428	8.2889	29.8965	7.5195	29.6623	7.8424	28.5618	25.2169	22.093	14.5103	20.7038	21.775	23.0888	7.8077	21.3641	10.9528	12.901	6.9698	12.4177
7.9196	30.0921	8.4175	30.859	8.1614	23.3572	7.83	30.3887	7.265	29.2447	7.992	28.5708	25.3446	19.4397	16.3192	22.4892	21.3659	23.4124	7.5602	21.0718	10.6909	11.1529	7.2105	11.6893
8.2262	30.3903	8.4666	31.3414	8.1173	22.3669	7.9626	29.64	7.365	29.0843	7.8752	28.8254	24.5999	21.2453	17.04	21.6129	21.5844	24.012	8.1006	19.7168	12.0787	12.6322	6.8379	12.0842
7.8639	29.9976	9.1542	30.3923	8.2618	20.6963	7.9258	29.7815	7.2757	29.8097	7.9647	28.754	24.7569	18.1974	16.7947	21.2491	23.3621	23.8756	7.8971	18.9852	8.0492	12.8597	7.564	11.7941
7.896	29.7075	9.3601	31.3305	7.9708	23.1381	7.9039	29.2906	7.1066	28.4364	7.8819	28.4333	25.29	19.1104	14.5913	21.3966	24.5624	23.6736	8.1094	18.5411	9.5508	12.4823	7.8429	11.5697
8.2569	29.3704	8.4148	31.5417	7.6867	22.5695	8.1233	30.1112	7.1572	28.5169	7.6972	29.3809	25.8684	19.8888	15.0018	20.9312	24.9497	21.671	8.3202	17.6277	11.7328	13.2527	7.4233	11.2478
8.1499	31.3702	8.0765	32.1582	7.8163	22.1749	7.8211	29.739	7.3383	28.0612	8.023	28.7699	25.786	22.7217	12.6264	22.2364	25.2855	24.1379	7.622	18.548	9.805	12.095	7.1544	11.8069
7.6964	31.4476	8.5016	31.7976	8.2656	22.8459	7.9156	29.1371	7.1464	29.2913	7.9779	29.0432	25.7906	21.1799	12.7969	22.3909	24.0248	22.5163	8.2756	17.6839	7.485	13.7518	7.0794	9.8916
8.0908	31.8016	8.5494	31.1566	8.1983	21.8799	7.3026	29.8539	7.3433	28.6313	7.866	28.8095	24.6735	22.2551	16.1142	21.3193	24.7494	23.0905	7.5987	20.153	7.3674	13.9363	7.4627	11.4159
8.2548	32.5819	8.5706	30.8551	8.308	18.7794	7.7992	29.5751	7.4666	29.0783	7.752	29.3434	24.8666	21.3336	13.5269	20.3819	24.5218	24.9962	8.6403	18.3369	9.6622	11.7503	7.1717	11.8125
8.6081	31.9916	8.7523	30.4615	8.0292	18.8807	8.147	29.7725	7.2833	29.1914	8.0658	29.0756	24.6268	21.6281	14.899	21.2113	24.368	23.2982	8.0859	17.1593	9.2464	12.9873	7.4861	11.4699
8.6287	32.0444	8.2986	31.4749	8.2947	18.9127	7.7892	28.8702	7.3183	28.5813	8.0211	29.0348	25.7287	23.0545	15.1917	21.6144	23.6324	22.2665	8.4724	15.8904	11.6186	11.0933	7.3884	10.6178
8.2334	32.4328	8.5801	31.8971	8.0766	17.3289	8.0486	29.8323	7.444	28.4781	7.982	28.8852	23.6417	22.0029	11.7299	23.1177	23.2671	23.3492	7.8611	17.5958	10.5726	10.0868	6.9253	11.7323
8.2313	31.679	8.4202	30.4379	8.3793	16.8292	7.7923	29.7469	7.1965	29.251	8.018	28.8037	24.1927	22.1575	12.9892	21.5519	23.2053	24.6998	8.3341	17.4659	10.5217	11.1724	7.6497	11.1552
7.9212	31.4664	7.976	31.3817	7.8227	18.7273	8.2355	29.5199	7.1224	28.2699	7.9673	28.7127	26.3859	22.415	12.5127	21.7883	23.0323	23.9078	7.9019	18.315	7.1529	11.2702	7.1956	11.3321
8.0105	32.1727	9.0039	32.0253	7.8772	20.8304	7.7476	28.9547	7.1117	28.4063	8.1351	28.1708	25.9461	23.633	13.8496	22.6379	23.1521	23.4597	7.6887	17.5937	7.8967	10.6179	7.2867	10.5114
8.6145	32.3013	8.6557	31.302	8.5633	21.0461	8.0946	29.9528	7.1034	29.8009	8.0759	28.2896	25.423	22.0491	15.0691	21.234	23.6962	22.7797	7.9952	17.5769	7.697	10.2897	7.188	11.5684
8.2908	31.7283	8.7535	32.3505	8.414	20.8389	8.8246	29.659	7.4062	29.7481	7.9449	28.9414	25.901	22.5683	16.9507	22.3647	22.7837	23.512	7.9993	18.9225	8.6417	11.0399	7.2514	11.5823
8.2901	32.3973	8.1254	32.3822	8.0308	21.2794	8.4612	29.585	7.7025	28.8185	8.0741	28.8658	25.5787	23.3194	14.9482	23.0028	23.3143	22.5766	8.2194	18.2831	8.3048	10.9631	7.2926	12.2326
7.9269	32.5391	8.2946	32.1162	8.1013	20.3322	8.237	29.5574	7.2538	30.104	8.0497	28.8526	25.6729	24.4571	15.3509	21.244	20.159	23.7996	7.9602	17.8619	8.4197	11.6694	7.0221	12.3336
8.7859	32.2598	8.2961	31.6971	8.106	20.9603	8.1103	28.6359	7.4986	30.004	7.9888	28.9396	26.438	23.8877	13.9486	21.9682	20.0707	23.1906	8.1421	16.1426	8.4445	12.1396	7.2514	11.6313
8.1119	31.7951	7.6812	31.0249	8.2744	21.2431	8.1857	29.5684	7.3138	30.7896	7.8769	29.3556	24.4146	21.8627	13.9568	21.3314	21.1332	21.2	8.0637	18.6248	7.4056	14.5512	7.1013	11.0576
8.5145	32.1067	8.7053	31.012	7.89	17.6109	8.4046	29.1333	7.2383	31.1308	8.1951	28.8066	25.2558	22.4433	11.8065	20.7026	20.0309	22.2432	8.3173	17.7936	9.6183	12.0679	7.2725	11.3735
8.7506	30.7567	8.5581	31.5117	8.2927	17.8128	8.7302	29.5746	7.3708	30.6608	7.9256	28.4023	26.5486	20.875	12.1319	21.653	21.4059	24.0394	8.6848	18.5407	7.8382	12.1526	7.274	11.4596
8.2778	31.6295	7.9608	31.8447	8.2013	17.4789	7.9046	29.8716	7.3808	29.972	8.4423	28.6635	25.4085	22.0119	13.062	21.085	20.6885	22.7206	8.1495	18.8171	7.2587	12.5533	7.7083	11.9453
8.3235	31.9265	8.1078	31.5078	8.098	18.7744	8.3216	29.0091	7.305	29.8585	8.3207	28.7901	25.391	21.8091	13.7073	20.3078	21.3003	22.9312	8.8243	18.9788	8.0392	11.88	7.2851	11.6164
8.6798	31.8245	7.977	30.8965	8.1642	19.4601	8.1805	30.7262	7.4576	29.7965	7.9583	28.8078	23.5537	21.1827	14.1966	19.4436	20.8539	22.9376	8.3244	18.9722	8.6017	11.5807	7.4583	11.6834
7.874	31.8743	8.2842	30.7312	8.4619	18.978	8.0181	29.6686	7.248	30.4007	7.9314	28.4805	24.2718	23.1	12.8821	19.9926	22.3937	21.7584	7.2859	18.791	9.1768	14.4213	7.692	12.0586
8.4427	32.0968	7.9758	29.8797	7.9614	18.5975	7.8977	28.7284	7.4864	30.3791	7.9768	29.3972	24.1556	24.4531	14.7493	18.683	23.015	22.2881	7.7599	17.7384	7.5965	14.2037	7.042	12.0181
8.5995	32.3218	7.8449	29.6631	8.0837	18.3144	8.0121	29.8285	7.3495	30.7088	8.0689	29.7758	24.2862	24.2728	17.9751	19.3433	22.5824	21.4929	7.9228	18.9839	8.7126	14.1794	7.2063	11.4921
8.1975	31.9334	8.6094	31.2282	8.0902	16.6396	8.2364	29.6006	7.3289	29.9041	7.6329	29.2857	24.5601	23.4576	15.3872	19.9282	21.7289	22.0354	8.5601	17.5393	11.3912	13.1144	7.3677	11.21
8.2758	32.0769	8.0368	32.7481	8.3559	19.4675	8.2605	28.9798	7.3237	29.0311	7.7167	28.8113	24.7391	23.112	16.4099	23.2129	21.807	23.6706	8.1929	16.7876	12.1368	13.0545	7.0001	11.5849
8.7207	32.5949	8.4955	31.615	8.1754	20.6636	7.8251	28.247	7.3332	29.3705	8.0172	28.8856	23.9865	23.1693	15.1572	20.3598	20.7318	23.805	8.4153	15.8624	8.9487	13.8395	7.2392	11.2692
8.0843	32.7096	8.3631	31.6586	8.4058	21.6009	7.931	29.5066	7.355	28.9133	7.9586	30.2334	24.3274	22.7083	14.0517	22.0588	22.4296	21.4633	8.151	18.246	10.0027	13.0458	7.1574	11.2311
8.3993	32.8898	8.3804	31.3539	8.1045	21.3719	8.2323	29.8584	7.253	29.9567	8.139	29.2256	25.3338	23.1205	14.6758	20.7377	20.7456	23.1801	7.833	17.9427	8.5759	12.5751	7.2579	12.2523
8.413	31.71	8.3765	31.8426	7.9841	19.8808	7.7785	28.8682	7.1899	29.0815	7.8667	28.4912	24.4465	21.7317	17.3625	21.0449	21.4818	23.5194	7.8981	17.0252	10.205	12.5651	6.9992	11.6331
8.0799	30.943	9.5626	31.4647	8.0711	22.1778	7.9557	29.7475	7.389	28.9307	8.1791	28.9564	24.3821	20.6053	14.4544	19.5187	20.9851	24.3725	7.5717	18.6559	11.0693	11.6615	6.9693	12.1456
8.3655	32.0861	9.0934	31.2156	7.7511	19.0352	8.0557	29.9094	7.1464	29.5389	8.0128	28.3917	25.9014	22.8196	16.034	21.2352	21.1667	24.2001	9.478	16.7468	10.4761	13.1833	7.0686	11.3805
8.5409	31.0624	8.3099	31.4388	8.312	21.7919	7.9582	29.795	7.4358	29.4122	8.0235	28.3809	25.7043	20.8062	15.6146	20.6505	21.1173	23.2415	9.2967	17.5627	7.9506	13.8403	7.217	11.5963
8.5356	30.9082	8.2248	31.4206	7.822	20.7184	7.9855	29.4994	7.1915	29.4826	7.9649	27.9746	24.6501	21.122	14.5887	21.241	20.7109	23.3591	8.4215	16.6967	7.7411	12.9361	6.9645	11.4127
8.2711	31.0718	9.6637	30.3454	7.7495	22.9462	7.8756	29.3384	7.1503	29.1587	7.9631	28.8562	25.2288	21.7777	19.2419	21.5892	19.5922	23.0826	10.8587	18.3858	6.888	14.1464	7.3219	11.614
8.4669	30.7509	9.2167	31.1086	7.9233	24.0712	7.8929	30.0998	7.2964	29.5021	7.8164	28.9972	25.9118	21.8587	21.1199	22.3353	18.7914	23.2464	10.1068	17.7606	8.0684	13.9664	6.97	11.3394
8.2671	32.3203	8.1981	31.1252	7.8906	24.2537	7.6269	29.8332	7.2111	29.3989	8.0273	28.1361	25.4622	23.1229	20.5644	20.9442	18.5791	23.4909	10.3733	19.0834	7.4858	14.5792	6.9546	11.1547
8.2514	31.4067	8.4239	32.499	8.585	22.418	7.9859	29.2563	7.1818	28.9504	7.888	28.7644	25.5202	19.6441	18.7446	22.8252	21.0454	23.1096	10.1089	18.8013	7.2789	13.1375	7.4831	11.9093
8.0131	30.0699	8.1952	31.4997	8.6616	23.838	7.7579	29.6767	7.4894	29.4169	8.0104	28.9738	25.6901	20.6956	16.6542	20.9748	19.9336	22.0705	11.1799	17.3766	7.5294	13.0229	7.1809	11.8655
8.4754	30.456	8.2809	31.5608	8.294	23.2326	8.0791	29.1799	7.5038	29.1256	7.7807	29.0032	26.2342	20.7469	18.7312	22.5994	17.9869	23.5229	11.4785	17.4682	9.4707	13.872	7.1729	11.676
8.3003	30.7266	8.3753	31.7468	7.989	22.853	8.0382	29.663	7.3819	28.765	7.7661	28.6925	25.2542	20.4281	18.8987	22.0509	21.1587	22.7412	10.6975	16.8949	8.2254	13.3806	7.6179	11.2385
8.5078	31.393	8.1623	31.4602	7.9211	20.7666	7.6708	30.2057	7.2778	29.2693	7.9289	28.8079	24.1738	21.5302	16.5702	21.2396	19.6106	23.4885	10.7289	17.8576	7.6364	13.6279	6.971	12.1719
8.1691	31.8979	8.165	30.1601	7.8767	20.6259	8.23	29.7738	7.3513	28.8284	8.2421	29.2058	24.1172	21.7783	19.5366	19.5775	19.1404	22.136	10.8656	17.0093	8.1911	14.0347	7.3193	11.621
8.319	30.9479	8.2618	31.4831	7.9744	19.4708	7.7192	29.7973	7.5051	29.0885	8.0018	29.3991	23.5355	21.8679	20.0935	21.2662	17.9885	22.6935	10.5235	18.0921	7.4715	14.8735	6.9504	12.204
8.7104	31.4759	8.4967	32.4088	7.6994	19.3766	8.0637	29.6185	7.3295	28.3753	7.9391	29.6092	25.3226	21.7001	20.4811	22.3772	20.0705	22.4995	11.48	19.0129	7.1374	14.6982	7.0051	11.423
8.3717	31.8518	8.3643	31.9367	7.7939	20.1243	8.3946	29.663	7.7696	28.4418	8.1115	29.2612	24.4835	23.2093	23.0592	20.9192	19.2322	23.5659	8.8145	18.1916	7.9724	14.8514	7.1606	11.7107
8.3135	31.8977	8.6298	31.3514	8.299	18.2454	7.8797	29.9823	7.7974	29.5727	7.9127	29.5719	22.4475	21.2845	21.8453	19.1138	18.5493	22.4638	7.8626	18.7891	7.1746	15.8435	7.4894	11.8924
8.1162	29.9932	8.2247	31.9523	8.0652	20.3565	8.0098	29.6401	7.8244	29.7407	7.867	29.0888	21.5242	21.1339	21.1674	20.1556	19.1359	22.3078	8.6962	18.5155	8.2751	14.2169	7.1586	11.7011
8.3489	31.4712	8.4978	31.8036	7.974	20.907	7.7964	29.6088	7.6399	29.839	7.7672	28.808	22.1856	22.7883	20.6683	19.7358	19.9724	22.897	8.5419	18.0071	7.117	15.8132	7.2762	11.4
8.2989	30.8449	8.3938	31.9381	8.006	19.2816	7.6881	29.4286	7.5122	29.3355	7.9888	29.108	23.5525	23.0758	19.7369	19.8555	21.4536	22.3592	8.233	19.6191	10.0562	18.565	7.1118	11.4942
8.422	31.4603	8.3603	32.5998	8.1261	19.3486	7.8465	29.7749	7.6847	29.144	7.8567	29.1591	23.6943	21.0872	17.9286	21.8976	21.3074	21.8739	8.3804	18.9452	12.0524	17.9029	7.3196	11.4121
8.1236	31.9461	8.522	32.6054	7.8213	19.4535	7.8487	29.7889	7.5928	29.2322	8.0411	28.8084	24.3606	21.7399	17.0852	20.3441	18.8253	21.9178	8.629	19.8519	11.3094	16.5955	7.3408	11.7326
7.8971	31.2502	8.6177	31.9436	8.0465	19.1338	7.9347	29.53	7.5243	29.2494	7.9263	29.0356	25.0085	22.1062	19.1021	20.4016	18.33	21.1301	8.909	19.9405	12.7191	18.2057	7.2853	11.2762
8.1633	31.703	8.1892	31.5534	7.8317	18.5145	7.7228	30.1455	7.5853	29.1988	8.153	28.4376	26.0399	21.4587	17.8755	19.9814	18.4074	20.6438	7.5079	19.3905	11.827	18.9158	7.1757	11.5718
8.0871	30.9816	8.9626	31.9162	7.8607	19.8998	7.8417	30.1107	7.5375	29.4453	8.0873	28.5399	26.0988	20.3712	18.2987	21.4842	16.1257	21.0752	8.503	19.8755	11.2992	18.7905	7.1854	11.4867
8.2821	31.8943	8.125	32.313	7.9573	21.1786	7.8442	30.1846	7.4164	29.4884	8.0294	28.8355	26.0845	20.7403	19.0006	22.9057	16.8109	21.312	7.9664	19.4518	12.0511	17.8591	7.1094	11.2915
8.2587	30.94	8.6567	31.0465	7.9235	19.3461	7.5177	30.0852	7.8591	29.3445	8.0151	28.6103	24.9187	20.5513	15.0742	20.4238	18.8098	20.2843	8.3807	19.9987	12.0279	16.7421	7.3867	11.7584
8.4793	30.4838	8.2754	31.4891	8.0732	19.7484	7.6516	29.9952	7.3713	29.1138	8.1649	28.9382	25.9772	20.2553	16.6919	20.4397	20.4879	21.0271	8.3593	19.8991	10.8129	16.8991	7.1983	11.4187
8.4031	30.7997	8.5047	30.2191	7.8309	19.8425	7.9464	30.2267	7.6146	29.1279	8.0607	29.1859	27.9867	20.4945	16.8525	19.2908	20.1365	21.942	8.1026	19.0411	12.3553	15.7917	7.1259	11.3399
8.5327	31.3609	8.3866	31.2677	7.8299	19.6468	7.9184	30.0076	7.5913	29.2705	8.1474	29.2642	26.6038	21.4526	19.8206	20.9974	18.638	21.7187	8.2576	18.5942	14.8016	16.9586	7.0738	11.0944
8.2073	31.2117	8.8157	31.196	7.877	23.3061	7.9821	29.2113	7.5456	30.122	8.1144	29.3847	25.6646	21.3595	20.1659	20.9997	18.835	22.8347	7.8316	16.5924	13.9862	16.8577	7.2343	11.1709
8.4373	31.9021	8.3361	31.5444	8.1356	22.8347	7.895	30.4773	7.5722	29.42	8.0693	28.6333	24.8288	21.2118	20.7263	21.7778	21.0037	22.5923	8.1411	19.0356	10.9984	13.9868	7.2612	10.7516
8.3397	32.4453	7.8996	32.6278	7.993	21.0031	8.0972	29.6807	7.4038	28.9968	7.7173	28.5951	25.3923	23.3946	20.332	22.4827	21.2204	23.266	8.8671	18.247	10.4967	14.7724	6.9707	11.027
8.5563	31.1357	8.0392	32.6907	7.7033	20.7527	8.3275	30.3323	7.8602	29.1206	7.9501	28.7868	24.6878	20.9071	19.5181	21.4677	20.0224	23.5432	8.1783	20.6907	11.3386	14.6365	6.9652	11.173
7.8561	31.905	8.5319	30.0924	7.8734	21.1678	7.9942	29.9074	8.0681	29.5137	8.1173	28.8574	24.7455	22.1691	19.4487	20.0544	21.3016	23.1935	8.7318	18.3013	14.4862	14.585	7.3857	11.4902
8.3054	31.173	8.4187	31.1748	7.8778	21.7275	7.867	30.1893	7.7754	28.4327	8.6124	29.6936	25.866	20.453	18.8318	21.0495	21.3866	24.1286	8.3662	19.2211	11.7756	12.8327	7.3473	11.6964
8.4778	30.5768	8.4687	31.4386	7.8316	21.7019	7.6945	30.2895	7.5927	28.688	8.3546	29.612	24.3746	21.8314	18.2088	20.0133	21.6796	23.4009	7.5758	18.8407	11.108	14.4799	7.3238	11.4321
8.1235	32.1087	8.2166	31.5235	7.807	20.4199	7.6685	29.778	7.3726	28.6613	7.8258	29.1898	23.375	21.7549	17.5193	19.8378	21.1207	23.1082	9.1414	18.7075	11.0096	13.3449	7.0908	11.9052
8.3199	31.7063	8.3404	31.97	8.0102	20.9692	7.7376	30.0366	7.4736	29.047	7.8091	29.0012	22.971	22.4451	16.9559	19.93	19.0246	23.6349	9.0956	19.5207	10.7953	14.2078	6.9783	11.9913
7.8265	30.6386	8.0087	31.8155	8.1653	22.3533	7.8235	30.3077	7.484	29.4062	7.652	29.3661	23.9312	20.459	19.9981	19.9172	18.7358	22.8425	8.0682	19.7968	10.1007	14.9216	7.5735	12.4925
8.4384	31.5928	8.5565	31.8658	7.6974	20.5779	8.2824	29.4948	7.5274	29.3993	8.1684	29.5555	24.0456	21.9254	21.9456	21.7788	19.1667	23.0452	8.426	18.2259	7.3065	14.6524	7.3554	13.1149
8.4377	31.2548	8.6728	31.5019	8.218	19.2881	8.0022	30.2221	7.6539	29.353	7.9715	29.3326	25.1297	22.201	22.0304	21.558	20.4911	21.3943	8.4296	19.8853	10.0325	16.6371	6.9179	12.8218
8.5322	31.5421	8.3579	30.9505	8.1993	20.906	7.8794	30.8523	7.349	29.2981	8.0109	28.77	23.5451	20.4501	18.5727	19.841	20.3789	21.7295	8.1261	20.5087	11.3444	15.2608	7.1272	13.6247
8.4995	31.8358	8.7898	31.4963	8.0261	20.5122	7.5845	29.6825	7.2836	29.0406	7.9549	28.3485	23.8556	21.3709	22.774	21.1743	18.9673	21.4414	9.092	19.2904	11.7055	17.3906	7.1931	12.4499
8.2666	32.2309	8.2813	30.7726	7.7225	21.0412	7.9048	29.8714	7.3526	29.3943	7.757	29.5875	24.3166	21.7057	23.2566	20.0834	19.5511	20.7766	7.8752	18.5861	11.4892	16.4576	7.1686	13.391
8.2987	29.7124	8.1729	32.0952	7.9722	21.1323	7.7738	30.3532	7.4273	28.7526	7.8434	29.018	24.59	18.767	23.8059	20.8784	19.5792	20.9556	8.6655	20.437	9.3566	18.9223	7.3266	13.6274
8.1399	31.0156	8.5134	32.0086	8.2843	22.6205	8.1978	30.3223	7.4762	29.2445	7.8988	29.7033	24.0678	20.9491	22.1417	21.1507	19.402	21.9035	7.766	19.5367	7.1566	14.8987	7.0486	14.0767
8.4418	30.6346	8.7305	32.8399	7.7667	23.3084	8.1923	30.1434	7.4701	28.7753	8.1766	29.5847	24.3218	19.7082	21.3267	20.8537	19.6092	20.8391	8.1951	19.4289	9.8519	13.9561	7.1421	13.7184
8.1254	31.3545	8.6719	32.1167	7.7541	23.9201	7.914	29.7796	7.5098	29.3493	8.0741	28.8346	24.1912	20.7894	21.0309	19.6074	20.7328	22.0469	7.8778	18.5082	8.7498	13.8711	6.9853	13.8652
8.5289	32.403	8.9957	31.6931	7.7465	22.9817	7.9139	29.2501	7.5225	28.8332	8.0771	29.2822	24.8254	21.6419	19.3322	18.3429	19.1228	20.9654	8.0523	18.2972	7.4862	13.6507	7.1814	12.0968
8.6933	31.7569	8.956	31.7415	7.5299	22.7216	7.6431	29.9035	7.6576	29.0435	7.86	29.2098	22.7143	20.7158	20.3418	18.8667	20.9737	21.3969	8.0225	18.9996	7.3323	12.4653	7.2968	12.3899
8.3583	32.3275	8.5229	32.454	7.7278	23.4671	7.7674	30.1258	7.3341	29.4008	7.6365	29.4628	20.5543	22.7309	20.5071	19.4445	19.069	22.832	9.0203	18.1522	6.7742	14.0035	7.1433	11.9616
8.689	31.866	10.3845	32.034	7.6388	23.8248	7.8073	29.8122	7.4386	29.4613	7.6177	28.9114	22.5649	21.7002	23.1696	19.3405	19.401	22.3159	7.8092	19.5364	7.6248	13.1595	7.2393	13.2896
8.1873	31.0212	8.3475	32.7779	7.96	23.2234	7.7645	30.4322	7.7336	28.8152	7.7555	27.7288	22.8812	21.1717	22.5688	19.5588	20.5975	22.3816	8.1688	19.8113	6.8322	13.1637	7.5662	12.8911
8.2895	31.4766	9.5355	32.6557	7.9109	22.5861	7.7632	30.4584	7.4845	29.5605	7.8845	29.1326	25.1235	21.0907	23.221	18.815	19.8601	22.2918	8.7818	18.9731	6.9164	12.9735	7.594	13.5053
8.4336	32.4168	8.4088	32.1563	8.294	23.7836	8.2091	29.5156	7.4309	29.0025	7.8289	28.706	24.5016	20.9168	24.2753	19.9881	20.0198	23.6593	8.6133	18.3355	7.5633	13.4776	7.1981	12.3517
8.4195	31.7799	8.2155	34.166	7.9677	22.1026	7.6449	30.9219	7.6307	27.7628	8.0401	28.7236	23.4931	19.1935	22.281	21.4299	20.8665	24.9145	8.6567	20.3496	7.5746	12.8494	7.5066	12.1882
8.2496	31.2863	8.2494	32.7203	7.8617	22.6966	8.1751	30.4072	7.6963	29.7129	7.8885	28.5097	23.1971	20.6981	21.1312	21.6411	21.7741	23.3927	7.5578	20.1511	7.6439	15.3387	7.5888	11.8776
8.1117	31.4574	8.1358	33.5018	7.926	21.8655	7.4739	29.7857	7.5944	28.8719	8.2591	28.6953	22.9423	19.43	19.9162	21.5889	23.1344	24.085	7.7971	18.0044	8.9762	17.1122	7.2065	12.3798
8.2239	31.2137	8.8012	32.2615	8.0033	23.7259	7.4674	30.6337	7.4528	28.7044	7.8025	29.525	23.9511	21.2791	19.3217	19.6086	23.928	23.3801	9.0035	18.7272	7.9154	17.8569	7.1082	13.0571
8.1715	30.8451	8.274	31.8511	8.2187	22.947	7.5587	30.0694	7.5315	29.3108	7.8381	28.3618	25.673	18.9926	19.3607	19.1365	23.7471	24.3397	8.2569	18.9369	7.8618	16.6529	7.0712	12.8219
8.195	30.0486	9.0801	31.0801	8.0722	23.3269	7.7179	30.5105	7.3226	29.3178	8.0055	28.2423	24.275	20.1374	21.4613	19.8484	23.5289	23.7956	8.2394	19.1812	7.1175	17.1439	7.0967	13.3464
8.3314	30.9086	9.2114	31.7944	8.4349	22.7351	8.2179	29.455	6.9548	30.1505	7.6941	29.021	24.2428	19.1549	20.0008	19.5726	24.3609	23.0219	7.6742	18.8581	7.0588	17.3907	7.1836	13.5562
8.029	29.8413	8.2933	32.641	8.0851	23.8212	7.686	30.2752	7.2071	29.0125	8.072	29.2218	23.9165	19.9368	19.218	21.4693	24.2839	23.6278	8.4407	19.2054	7.8365	17.946	7.1592	12.2407
8.583	30.9175	8.4379	31.4311	8.4352	22.8237	8.0165	29.5968	7.4611	30.1948	7.9273	28.0232	22.5556	20.0376	19.6649	19.5173	23.2832	23.1458	8.1076	19.3231	7.1722	18.8469	7.139	12.1074
8.4798	31.8278	8.6965	30.6723	7.8458	22.3981	7.871	29.5098	7.1622	30.2946	7.9547	28.8875	24.1401	21.5851	20.0902	18.6882	21.0929	22.551	7.8459	17.9886	7.3384	17.3756	6.9718	13.6626
8.628	29.851	8.3607	31.031	7.7619	22.4542	8.1872	30.6058	7.7208	28.9947	8.0458	28.2204	25.4913	18.3628	19.627	17.745	21.8338	22.2661	7.6018	19.8412	7.434	15.64	7.237	12.7051
7.9215	30.9245	9.6346	32.3319	8.1667	21.8198	8.0537	29.8504	7.4102	28.8601	8.0261	28.3691	26.5957	20.8761	18.2669	19.3892	22.3034	21.136	7.307	19.021	7.3711	14.6368	7.1559	12.0222
8.0618	29.7265	8.5329	32.9005	7.9883	23.8496	7.7082	30.0787	7.3888	29.3869	7.8825	28.6074	28.4282	18.1045	19.1822	20.4049	21.9473	22.4009	8.5635	19.8222	7.1131	14.9767	7.7168	12.0805
8.1685	30.7254	8.9028	33.1268	8.0622	25.4079	7.7431	29.8542	7.4117	29.7734	8.0025	28.8466	26.3658	21.0019	18.6758	21.327	22.8191	23.5784	7.6612	19.4153	7.5173	16.1738	7.3381	11.723
8.2175	30.6964	8.015	31.7118	7.9899	23.2891	8.3495	30.1255	7.3873	29.792	8.0393	29.0554	26.9841	21.4419	17.7944	19.0358	25.546	21.5131	8.1864	19.8224	7.6831	16.9087	6.9951	11.8831
8.6592	31.1985	8.8608	32.2202	7.923	23.7372	8.0187	29.5308	7.3594	28.8113	7.9197	29.3776	26.7922	19.7331	20.6673	19.8405	24.011	22.2136	8.6532	18.5162	7.7885	15.9201	7.5369	12.2339
7.9777	30.2002	8.5997	32.6012	8.3271	24.6391	8.1522	30.54	7.5201	28.6617	7.7711	28.5108	26.4896	21.2655	20.7798	20.5144	22.9692	24.6065	9.0172	19.8525	7.8745	16.1036	7.15	11.4925
7.9117	30.0913	9.1375	31.2896	7.6808	25.1189	7.9826	29.7649	7.1287	29.043	8.1168	29.3446	27.3778	20.5034	18.7054	18.0325	22.4517	22.2328	8.9315	18.5675	7.1731	16.9563	7.0766	12.1311
8.3733	30.7292	8.7774	31.8395	7.9698	25.0263	7.7696	30.2981	7.3449	29.8397	7.9596	29.2177	26.9815	19.9273	19.0931	20.109	21.3131	22.8026	7.8378	19.7368	7.1056	18.401	7.2727	11.8168
8.1298	30.8964	8.3887	31.8836	8.157	24.9752	7.9327	29.7381	7.2661	29.4098	7.9203	28.683	26.4109	20.1621	20.1337	19.7194	22.3857	23.4905	8.6104	18.9434	8.1027	17.5972	7.0943	11.9091
8.0257	30.3479	8.2377	31.8058	8.0561	24.8823	7.6818	28.3519	7.3842	29.1711	7.9088	28.5572	24.7717	20.8331	20.4431	20.3278	21.5097	23.7253	8.6518	17.5679	7.5036	17.1946	7.9785	11.5784
8.4841	30.3497	8.5963	31.8125	7.9321	26.1717	8.1204	29.3691	7.2532	29.3123	8.0067	28.1547	25.8245	20.4384	23.968	22.08	23.2236	23.3128	9.336	18.1717	7.6784	16.8447	7.4579	11.2469
8.4588	31.1655	8.4061	31.5515	7.8411	24.9584	8.2279	30.524	7.5947	29.3279	8.1957	28.9357	23.096	21.3378	21.8513	20.4318	22.1024	22.6308	8.0304	20.5417	7.0018	17.2261	7.1854	12.0047
8.3688	31.7498	9.8505	31.4537	8.0067	24.0048	8.3641	29.2372	7.4692	28.8439	7.8965	28.2149	26.0206	20.1981	22.0327	21.0325	23.2772	23.4062	9.7849	18.1375	7.706	17.7719	7.0595	11.382
7.9243	31.8452	8.6809	31.763	8.3066	24.4963	7.7125	29.1588	7.1349	29.5773	7.6893	27.6057	24.6918	22.6211	24.2136	21.0872	23.8452	22.7251	8.3273	17.545	6.9382	18.6915	7.6407	11.4905
8.1912	31.2209	8.3243	32.1435	8.1436	26.1408	8.0127	29.2903	7.1562	30.1268	8.0003	27.6523	25.5963	22.6811	21.5387	20.895	23.0806	23.1849	8.9518	18.321	7.0085	19.6734	7.356	10.9565
8.5325	31.1342	8.345	31.7742	8.2439	25.5416	8.1127	28.7955	7.2784	29.8126	7.9788	27.6856	24.9411	21.1735	21.5551	20.371	22.4165	22.6129	8.8721	17.1305	7.3035	18.9617	7.2448	11.1816
8.0985	31.6181	8.2096	32.598	8.4038	25.9635	7.6629	29.1144	7.2598	29.0218	8.3342	27.2533	25.9075	21.246	21.8854	20.6216	21.0038	23.3325	8.8311	18.4944	7.1535	17.2952	7.0547	11.1613
8.197	31.0233	9.8162	31.3061	7.6976	26.4311	8.0013	29.3664	7.5253	29.3177	8.0199	27.891	25.2516	20.6488	22.7345	18.8919	20.0066	24.173	8.1569	19.3296	7.7869	16.4267	7.0553	11.174
7.8844	31.4305	10.8256	31.896	8.3886	26.18	8.4698	29.0803	7.3318	29.3926	8.0041	28.7049	26.2928	21.5644	24.2694	20.6051	21.7094	23.8215	7.7202	17.5248	7.6892	15.8758	7.0751	11.3551
8.1268	30.9487	10.4304	32.3599	8.4817	24.3506	8.036	29.9249	7.2506	29.1793	8.198	27.9255	27.4696	21.6051	23.9069	20.0498	20.159	22.4345	8.3223	19.4229	7.2347	14.735	7.5335	11.4433
8.1943	31.5388	10.8278	31.3176	8.7049	25.6398	8.05	29.0958	7.317	29.049	7.9668	28.1136	27.2762	21.7956	25.7397	21.4833	18.0988	22.8242	8.833	18.0704	7.4438	16.3219	7.8024	11.0772
8.1455	31.3632	8.9799	31.3798	8.8342	25.2126	7.8266	29.3658	7.33	28.5506	7.7807	28.9907	25.9835	22.3593	24.7478	22.3092	17.37	22.3865	8.6275	18.6948	7.3068	15.4569	7.4273	11.5592
8.1613	31.7245	8.8814	32.2665	9.1512	25.465	7.5779	29.5749	7.3238	29.2342	8.2362	28.2817	25.1766	22.2554	26.4931	21.8701	17.3242	21.7229	8.5676	18.8694	7.8503	18.2358	7.2824	11.6464
7.9518	32.2513	8.0954	32.8731	8.3591	25.5814	8.0008	29.3908	7.2743	29.741	8.0384	28.4125	26.2696	22.6993	23.3047	22.7881	17.5026	22.3906	8.8676	19.5931	7.9296	18.8859	7.1288	11.0682
7.7537	31.584	8.36	32.4893	8.4441	24.218	7.9835	29.3854	7.4164	29.8857	8.0995	28.9077	27.4059	21.5014	21.6141	21.0459	18.0526	22.4656	8.0464	19.049	7.0425	18.6815	6.9162	10.8828
8.0663	32.4221	9.6389	33.1231	8.4759	24.9383	8.0169	29.806	7.4238	29.8754	7.9074	28.6248	27.8001	21.6532	20.486	20.1772	18.7302	22.7496	8.1325	17.7175	7.3331	17.6987	6.9636	10.9759
8.3249	32.3818	8.4587	32.7935	8.5918	25.2949	7.8384	29.3792	7.1415	29.4385	7.8997	28.9473	27.4521	21.9682	19.773	20.8053	17.7646	22.2727	8.5238	17.2976	7.3668	17.1456	7.131	11.7892
7.664	31.0938	9.6725	33.2477	7.9868	24.6589	8.227	30.0525	7.1892	30.3985	7.9845	28.2221	26.4723	20.9359	21.8379	21.2245	19.789	23.21	8.2716	17.8964	7.4987	19.2618	7.224	11.218
8.096	30.7811	8.4783	32.344	8.4621	24.5352	8.1701	29.3919	7.5603	30.1808	7.8489	28.974	27.1341	20.9746	23.0741	21.1008	17.68	24.5938	8.9077	17.4346	7.8819	18.6291	7.0714	11.8096
8.3602	30.8086	8.3118	30.6717	7.8204	23.5334	7.8154	29.8669	7.4145	30.5171	8.1429	28.5431	25.6683	22.2215	22.8951	19.4805	16.497	23.9378	8.591	18.751	7.7955	19.5263	7.0386	11.4452
8.4216	31.875	8.3726	31.0542	8.0506	22.8547	7.6522	29.9412	7.2726	30.7588	7.7675	28.7323	25.3597	23.0981	20.716	20.0339	17.9135	24.6782	8.5081	19.7721	7.1851	20.6776	7.106	11.5877
8.1073	32.5742	8.3107	31.9525	8.541	24.2819	8.2766	29.73	7.4102	30.4799	7.9017	28.0446	25.028	22.4617	22.1228	21.0488	17.4557	25.5962	8.8848	19.5607	7.5261	19.7885	6.8997	11.106
8.2072	30.3074	8.3606	32.6467	8.275	25.1772	7.9072	29.6066	7.2079	30.4357	8.0068	27.4091	25.828	21.0704	19.8646	21.3068	21.1349	23.3842	8.4919	18.8554	7.746	20.0296	7.1592	10.6981
8.6105	30.7636	8.2514	31.9995	8.2139	24.3434	7.7554	29.2233	7.2271	30.4611	7.9397	28.1976	27.053	21.5984	20.6655	19.6907	19.4479	24.246	8.3262	18.4002	7.4359	18.8228	7.1674	10.5451
8.5079	32.7912	8.6054	31.8759	7.913	25.1259	7.7477	29.1543	7.2633	30.3705	8.0588	27.8051	26.1556	21.9169	19.5291	20.881	21.0468	25.3673	8.2115	18.3004	6.7281	20.0021	7.1156	11.0818
8.2906	31.4099	8.0545	31.8858	8.5622	26.4781	8.0423	29.2891	7.4313	30.7724	8.2171	28.0576	26.4051	22.6129	19.5427	20.4504	20.019	26.2295	7.7798	18.0424	7.8936	21.4189	7.0334	11.232
7.9918	31.0615	8.5393	31.5957	8.1374	26.4529	7.819	29.8005	7.3848	31.2092	7.8183	27.3725	27.2941	21.4088	20.5979	20.2391	20.2729	25.3139	8.3654	20.1449	7.9483	20.0362	6.9935	10.3675
8.0131	31.1275	8.0922	31.7826	9.0539	25.9428	8.16	29.8407	7.4126	31.0677	7.91	27.9371	27.2635	23.547	22.4328	22.5437	18.7194	25.088	8.078	19.9885	7.2751	21.5129	7.2293	11.1002
8.874	30.1194	7.9226	31.2004	8.7164	26.2027	7.8708	30.1897	7.4663	30.9587	8.0844	28.3652	26.3583	22.1467	21.0411	20.6613	19.8194	24.7312	8.1292	21.386	7.2787	18.0456	7.1685	11.3586
8.0231	32.2172	8.545	31.2362	9.3424	26.1988	7.8052	29.2819	7.0409	31.4296	7.9119	28.9192	27.1048	22.6741	23.1756	21.5191	19.5698	24.6867	8.339	20.3747	7.282	19.5813	7.2444	11.673
7.874	32.1908	9.5887	32.2549	8.5465	25.2888	7.8078	29.8612	7.3819	30.9979	7.9585	28.0963	25.5094	21.9112	22.9171	23.0547	20.9133	24.7067	7.5543	19.6902	7.6179	20.765	7.6526	11.4339
8.3466	32.4169	9.7779	32.0743	8.6235	24.9718	8.1829	29.4374	7.4803	30.7364	7.958	27.3913	25.2397	21.3718	23.1051	21.578	19.14	24.5566	7.4924	19.4081	7.617	18.5588	6.9992	11.7464
7.8721	32.1398	8.3994	31.972	8.1351	24.5032	7.5572	29.4243	7.6325	30.4941	7.8306	28.1591	25.3257	22.7141	24.657	20.0844	20.0303	23.3852	7.8732	19.0117	7.2917	20.6117	8.1165	11.3002
8.5035	31.415	9.6523	31.0008	8.0784	25.7609	7.9427	30.6205	7.3454	30.924	7.7123	27.9326	23.9482	22.3984	23.5067	19.1978	17.4699	25.5846	8.8422	20.0795	7.1182	18.9136	7.1362	11.2669
8.3167	31.1618	9.0702	31.8949	7.9991	23.0194	7.8783	30.2225	7.626	30.4368	7.7487	28.2484	23.8759	21.8072	22.4323	19.0176	16.8784	23.3563	7.5893	19.582	7.6665	18.4768	7.3505	11.7196
8.5101	31.7613	8.4756	30.7523	8.0596	22.9466	7.8376	30.1198	7.4166	31.2958	8.0262	28.572	22.1106	23.6326	21.0681	20.5491	19.2464	23.8036	8.3739	19.1044	8.145	18.9351	7.6678	11.471
8.3543	32.984	8.9195	31.3641	7.8354	25.081	8.2462	29.6341	7.2322	29.821	7.9012	28.0602	23.2844	24.4955	20.3524	20.3622	22.2236	24.3453	9.0956	17.7355	7.1532	18.2464	7.5035	11.3535
8.5394	31.5872	9.8191	31.6543	7.9383	25.0952	7.8097	30.6835	7.272	29.8548	8.3101	28.2821	25.5786	22.8207	19.5392	21.4555	19.8863	23.2964	8.3912	19.7896	7.1893	20.5972	7.7314	11.3216
8.5114	31.5541	9.5234	31.7609	7.9158	24.3244	7.7824	29.6059	7.3632	30.186	7.8003	28.7219	23.4199	22.4015	19.1442	21.0748	21.0293	22.9852	8.3783	18.5814	7.0071	20.187	8.0191	11.9918
8.109	30.4336	8.3552	32.7628	8.5156	22.6973	7.6593	30.7061	7.4213	28.9357	7.8156	29.1438	24.2088	21.2467	19.9913	20.6965	21.3246	22.5027	9.1218	19.8608	7.6754	21.0468	7.9673	11.892
8.1188	31.2947	8.5021	33.8046	7.8974	22.6079	8.0897	30.5107	7.4995	28.8732	8.043	27.9332	25.2634	21.7305	18.1106	21.9591	20.2957	23.1623	8.7806	20.0456	7.9276	20.0783	7.2206	11.4975
8.2597	33.0624	8.369	31.8614	8.0479	24.3515	8.2782	29.8236	7.3442	29.4839	7.898	28.0339	24.6021	21.9396	18.877	20.1486	21.3583	23.0817	8.8333	18.6595	7.535	17.823	7.2436	11.0445
8.3556	31.2733	8.9682	32.3765	8.2024	26.3505	8.1492	30.3023	7.4332	29.7577	8.2264	28.526	26.6773	21.2278	16.4649	20.2823	23.4877	22.6761	7.5214	19.375	7.2954	17.172	7.5499	10.8113
8.0628	32.6079	8.7757	32.1799	7.7275	25.8152	8.1562	29.9643	7.5061	29.7617	8.3092	29.5922	26.1253	23.4635	15.8981	20.664	22.5192	22.5401	8.3767	19.6525	7.6927	15.8284	7.1059	12.2225
8.8504	30.7547	8.4941	32.3454	8.279	24.6306	8.0886	30.0103	7.4687	29.9196	8.2915	29.3741	26.2036	21.436	17.9265	18.5093	23.9491	23.335	8.8892	19.4439	7.6763	17.5643	7.9291	11.5592
7.966	31.9887	8.4888	32.3175	8.0204	23.862	8.3067	30.2887	7.2372	29.6755	7.8506	29.5544	26.3275	22.2447	18.1709	18.9204	22.1223	23.7664	8.3398	19.7162	7.7633	16.7629	7.3526	12.9683
8.2133	31.6662	8.0613	30.8039	7.8594	23.2147	8.0232	30.6796	7.5083	29.9518	7.6853	30.6409	25.3107	21.9213	15.5826	17.2489	21.6962	22.8291	8.7803	20.1404	7.4411	14.4438	7.2988	14.6941
8.3364	30.896	8.2772	32.2591	7.9403	25.238	8.1317	30.1988	7.2882	29.319	8.1145	29.9543	26.8797	21.4002	17.1917	18.6501	21.0727	22.809	8.4875	17.7467	7.1905	15.8944	7.0668	12.8745
8.2661	30.5478	8.2863	31.745	7.8952	23.1748	8.0259	29.4525	7.4199	29.5064	7.7966	29.1823	26.7833	21.5643	16.7034	20.3859	20.3619	24.0312	8.889	17.6132	7.3861	16.6279	7.1242	12.7817
8.4014	30.5765	8.7925	32.1682	8.053	24.43	7.9488	29.8473	7.407	29.9631	7.7147	29.3988	28.2355	19.7317	16.0419	20.9124	22.4708	24.401	8.1572	18.6368	7.2875	15.1795	7.4147	12.2842
8.1725	31.087	9.8852	32.1242	7.6576	21.6832	8.3252	29.5022	7.4265	30.36	8.0763	28.9072	26.545	21.7158	14.9904	20.0286	21.9559	23.9559	8.3228	17.4054	6.9876	15.9404	7.2663	12.7185
8.4773	31.411	8.1188	33.0953	8.0032	22.1864	8.0418	30.6014	7.3617	29.3822	7.7835	29.6208	26.565	21.48	16.7722	21.0243	22.4807	24.0397	8.5911	19.3413	8.0384	14.9581	7.5106	14.681
7.9101	31.1464	8.3378	32.2412	8.1225	23.2897	8.0108	30.496	7.5657	29.3563	8.0974	29.1969	26.6468	21.639	18.993	21.1439	22.2238	23.8804	9.1789	20.7958	7.2913	16.1947	6.944	12.4506
8.0073	31.7201	8.2339	31.8633	7.7522	24.7041	7.9071	30.591	7.3803	30.0266	8.3813	28.3856	25.3835	22.8213	19.2471	18.5503	22.1546	24.4101	8.4602	20.5982	7.3099	16.0006	7.2646	11.232
8.5602	31.3908	9.2547	32.6564	7.994	21.5389	7.9006	30.566	7.2041	29.6173	8.398	28.7733	24.8978	21.9497	18.3353	19.6383	19.5373	24.0855	8.6063	21.7309	7.3887	18.1521	7.0282	11.7346
8.1955	32.7605	8.8285	32.2239	8.2071	24.8338	7.743	30.386	7.2493	29.7534	8.1766	28.4956	24.7249	21.1346	14.577	19.6548	20.7585	24.6852	7.9454	20.4667	7.2191	15.375	7.1055	11.1364
8.6323	32.7926	8.6281	31.8518	7.9601	24.5663	7.7181	30.6865	7.3507	29.8981	8.5691	28.2537	24.2793	23.1387	13.0756	19.5028	21.0937	24.162	8.6424	19.8388	7.3097	14.9798	7.4301	11.1312
7.9915	32.8913	8.7102	32.1602	8.2075	24.372	7.9932	29.635	7.3669	29.9479	7.8198	27.8623	24.4449	22.1475	17.278	19.9864	21.395	24.236	8.0748	18.3452	7.4971	16.9372	7.3825	10.891
8.0716	32.0148	8.9468	33.5562	8.0694	23.709	7.508	30.4866	7.4815	29.3877	8.0181	27.7034	24.5463	21.396	14.5756	21.1634	20.9343	26.6628	8.4714	19.97	8.7849	16.1911	7.2545	10.8464
7.7641	30.8282	8.7312	31.8831	8.1162	23.0428	8.1253	30.043	7.378	29.64	8.0677	28.1005	25.2137	21.1053	13.3521	19.783	20.7935	24.6394	7.889	20.2555	8.4139	14.8545	7.0518	10.155
7.9045	31.7427	8.7181	32.2542	7.8901	24.6266	8.2937	30.4649	7.3542	29.8492	8.1713	28.1862	26.4207	22.0929	13.4198	20.3586	22.1502	26.5711	7.8845	20.3276	11.7208	15.5923	6.8929	11.786
8.2372	30.916	8.8048	32.7993	8.1364	25.0719	8.5478	31.0722	7.3136	30.2611	8.2214	28.1776	26.5361	21.1449	15.9147	20.8945	22.5176	25.0343	8.693	20.0474	12.0263	17.1423	7.2243	10.859
8.3378	30.3206	8.5089	33.0228	8.0141	24.5575	7.7342	29.9619	7.3822	29.1218	8.1248	28.0816	26.0057	20.2453	12.9815	21.3462	20.6419	24.8114	7.9575	18.8993	13.6126	14.8121	7.1876	11.1749
8.1419	31.5998	8.1387	33.2068	8.2453	23.3504	7.3378	30.5271	7.5585	29.7041	8.5439	28.7228	25.7232	22.3232	15.7299	19.9373	22.5719	24.9428	8.1914	18.1456	12.1953	15.1987	7.3214	11.4879
8.1355	33.031	8.2955	32.2827	8.2148	23.3166	8.0211	29.6033	7.2204	30.3044	7.8298	28.7376	25.2508	22.6584	17.6023	22.3396	23.1766	25.1958	8.2716	18.5538	12.4025	15.0892	6.9239	11.6558
8.4451	32.7777	8.446	31.9918	8.2444	23.8287	7.6544	29.3688	7.1603	29.9136	8.0902	28.0254	25.426	21.9046	18.1912	19.9183	21.4168	24.1695	8.1669	19.2143	11.5901	13.424	7.0592	11.3694
8.4439	31.7746	8.7832	31.7417	8.3993	24.1871	7.7662	29.5383	7.2945	29.9765	7.9677	28.161	25.7653	21.8072	19.4991	21.3263	21.6178	23.8006	8.588	18.781	12.6441	12.2528	7.2275	11.5468
8.0617	30.981	8.1868	32.3169	7.9937	25.2094	8.1452	30.6414	7.4208	29.5453	8.0716	27.427	26.6311	20.3143	19.5382	22.1841	20.5371	24.0896	8.4468	20.5659	11.1794	12.3023	7.4951	11.2696
8.25	30.3126	8.422	32.4318	8.0365	25.05	7.9849	31.1999	7.3702	30.0596	8.0935	27.5806	26.444	18.7321	16.2173	20.5626	21.7793	23.4621	7.6057	20.5848	11.4601	12.2128	7.1891	11.4579
8.0915	29.9935	8.4738	31.6843	7.8147	24.137	7.9694	30.3544	7.1988	29.9203	7.6903	27.8195	27.3402	19.6423	15.6194	18.9108	22.5426	24.9882	8.3771	19.9629	11.78	11.811	7.5182	11.2605
8.1016	30.0847	8.9761	31.3073	7.8612	23.6684	7.7317	30.5032	7.3773	30.0029	8.0129	27.3531	26.438	18.812	14.4194	18.3196	21.3524	25.3116	7.9219	20.6945	11.7563	11.3081	7.5388	11.1542
7.7916	29.9731	8.288	30.9211	8.2937	25.1815	7.7985	30.7682	7.2507	30.5921	7.9596	27.9891	26.9983	19.7162	15.8179	17.9414	21.4288	25.6558	7.76	20.4451	11.4277	11.0498	6.9977	11.3252
8.0174	31.8298	8.1562	32.0629	8.0061	24.2471	7.9765	30.483	7.3357	29.9869	7.992	27.6855	26.9895	22.5394	15.6033	19.1219	21.7249	24.3442	8.0597	20.8597	10.7644	11.9022	6.8844	11.3258
8.141	32.484	8.6888	31.3891	8.1866	26.5986	8.3004	29.3918	7.1436	29.7929	8.0924	27.6473	26.8456	23.4377	11.3145	19.503	21.221	25.4462	7.8048	20.6247	13.2454	10.7556	7.42	11.1012
8.0199	31.4222	8.5079	31.9695	7.574	25.8752	7.7181	30.1386	7.433	29.6623	8.1528	28.0751	26.9863	20.8995	14.2271	19.9072	20.9486	26.6115	8.0343	20.5022	9.0834	11.4546	7.2149	10.9861
8.1855	31.9612	8.2181	32.2148	8.0963	23.6612	8.2554	29.4441	7.4104	29.5764	8.1428	28.3498	26.1094	22.63	16.0201	19.8988	22.5218	24.7624	8.214	19.5892	10.2697	13.0239	7.3376	12.4557
8.1946	32.5955	8.3198	31.5969	7.9981	23.8837	7.8382	29.7993	7.245	29.7297	7.9236	28.0116	26.8519	22.4041	14.8291	19.0368	23.3143	25.6894	7.7587	20.3391	7.7019	12.2076	7.2436	11.8519
8.3692	32.2773	9.3963	31.9063	8.8238	23.8323	7.9301	30.4292	7.1858	29.9831	7.9045	28.2954	26.1511	21.6792	19.6113	18.0639	22.1332	25.1284	7.6126	22.4746	9.4459	12.2264	7.1676	11.9589
8.0407	32.1245	8.6303	31.4413	7.8846	24.7149	8.1536	29.4082	7.1113	30.5162	8.0689	27.869	26.6697	21.4557	20.114	19.1489	23.2406	25.0295	7.9699	20.2518	7.5255	11.8652	7.923	11.6538
8.1907	30.851	7.9875	31.8592	8.442	23.8716	8.5948	29.0795	7.3731	29.8234	8.0902	28.5189	26.6816	19.5884	18.5778	21.0436	24.334	24.012	8.6755	21.157	8.7988	10.164	7.8856	12.8226
7.8121	30.7013	8.5397	32.4661	8.1807	21.8533	8.557	30.5433	7.3448	30.4549	7.8103	28.3884	27.0154	19.9481	21.0485	20.5708	21.8586	24.6422	8.6611	23.1614	8.3862	11.586	7.3083	13.2339
8.4213	32.0123	8.3324	31.9529	8.0048	21.5413	8.0784	30.0158	7.382	29.8027	7.6255	28.2478	25.1858	21.5216	20.0501	19.0559	22.4597	23.8328	8.5886	22.2029	7.7935	11.5913	7.6238	11.9409
8.5244	33.9495	8.6322	31.814	8.028	23.3569	8.0185	29.3981	7.1785	29.2791	8.064	27.754	26.2985	23.6396	18.8134	20.6743	24.1346	25.8075	8.1296	20.1003	10.0865	12.0184	6.9735	10.7265
8.4283	31.8565	8.2963	31.1176	8.3285	24.0477	7.8523	29.7613	7.4473	29.5213	8.2134	28.4469	25.7465	19.2877	19.0323	19.2031	22.4282	23.3194	7.3707	21.0251	11.1482	11.8215	7.2758	12.0368
8.5545	33.1114	8.3737	31.3273	8.1125	23.6865	7.8311	29.0941	7.2084	28.8747	7.8174	27.7293	25.1091	23.0663	17.8107	21.7365	20.5778	24.9758	8.4954	18.3529	9.9983	11.7438	7.616	11.4957
8.0659	32.0487	8.4053	32.8298	8.6854	25.7275	7.7248	29.3797	7.386	28.7333	8.3689	28.1409	24.7539	22.3021	17.5531	21.6623	21.3452	24.9213	7.8931	19.8431	12.0786	10.6944	7.2418	11.2847
8.878	33.0636	8.462	32.4607	7.7923	24.7537	8.0106	29.7584	7.5047	29.3376	8.1824	27.7631	25.8476	23.0789	16.7218	20.4897	21.2564	23.9813	7.3387	21.3217	9.2773	11.7244	7.2425	11.9333
8.4551	32.236	8.7804	33.024	7.8875	25.2969	7.9523	29.7127	7.295	28.7224	8.2378	27.5577	25.6151	23.0857	15.9992	21.304	21.993	24.4323	7.5405	21.212	9.1261	11.0151	7.8985	11.3841
8.0842	31.4156	8.5671	33.5167	8.2767	27.6977	8.0577	29.4652	7.2496	28.8525	8.0576	27.5593	25.7287	22.3763	15.8269	22.3566	24.0541	24.8088	8.1385	20.269	7.8573	10.7875	7.748	11.1808
8.0394	32.6153	8.7806	32.8555	7.5459	30.4818	7.9206	29.6092	7.1732	29.865	8.0093	28.0261	26.694	23.5245	15.6556	21.9602	23.2481	24.8411	8.1443	20.0732	7.9815	13.1395	7.1613	11.5102
8.0682	32.3477	9.0259	32.2097	8.1642	29.9443	7.8067	30.0217	7.3876	29.9134	7.8961	27.8523	27.9647	23.0911	16.0492	22.436	21.8787	24.661	8.8756	21.4596	8.9037	13.0559	7.2414	11.4299
7.9604	33.7332	8.6028	33.7505	7.6041	28.5882	7.512	29.1731	7.1934	29.2114	7.7708	27.6801	26.0589	23.3833	15.9176	22.3516	22.4811	25.1538	8.9073	19.512	8.9051	13.8245	7.191	11.2165
7.9999	32.9739	8.2414	33.748	8.168	28.8871	7.7815	30.2156	7.1529	28.6569	8.4497	27.2731	28.846	22.8467	18.2676	22.4467	22.2836	23.6631	8.4396	21.4047	9.8077	11.2556	6.9946	11.466
8.2039	34.5225	8.3222	32.2814	8.853	28.6064	7.9581	29.9632	7.4537	28.8528	7.9701	27.7007	26.7153	26.0264	18.4627	21.5267	23.6916	23.6388	7.848	21.1042	10.6662	11.3521	7.305	10.7077
8.0479	34.374	8.9581	32.4209	8.3277	27.9987	8.1537	29.8317	7.3362	28.9625	7.7961	28.3804	28.0808	25.3232	13.8458	22.2862	23.2597	24.0121	7.9011	21.6465	10.9779	12.2868	7.3422	10.9336
8.1355	34.0123	10.2535	32.6042	7.9838	29.6297	7.8863	30.4971	7.2668	29.2454	8.3037	27.235	27.5618	23.9541	17.674	21.8549	23.1666	24.4724	8.1371	20.7702	11.5743	11.0254	7.4537	11.2566
8.5315	32.988	9.0694	31.9129	8.8179	28.6524	7.7087	30.0155	7.3091	28.8635	8.4827	27.6737	27.1277	22.4245	17.3842	20.7275	24.1289	23.427	7.8037	20.4521	10.4562	11.9134	7.5068	11.1459
8.0533	33.6972	9.3442	32.9711	8.2426	28.3963	7.9295	29.5258	7.4045	29.7513	7.6999	28.0119	27.7697	24.0996	17.4028	21.9456	22.1539	23.4247	8.9625	19.9567	10.5616	12.035	7.5235	11.4551
7.9708	33.6666	9.5694	31.5811	8.5279	28.3001	7.9196	29.9869	7.3144	29.1835	7.8647	27.3014	27.4496	25.0486	17.6372	21.3776	18.8138	23.9844	8.4324	19.2532	9.9651	12.6791	7.3168	11.1381
8.0517	33.8718	9.3597	32.6122	8.9589	28.4157	7.9192	29.4888	7.1582	29.17	7.8381	27.829	26.7558	24.7518	16.1797	20.6126	20.9301	23.939	7.7618	19.0951	9.7196	11.7049	7.1841	11.1848
8.2936	32.0492	8.6468	32.5727	8.739	28.6832	7.6586	29.1843	7.289	29.2838	7.6292	28.392	25.5225	24.9144	13.001	20.3271	23.4094	24.1833	8.9482	18.2977	7.6551	11.4776	7.4537	11.2025
8.1514	32.0869	9.6473	32.1937	8.4591	27.8661	8.2015	28.9638	7.1597	29.0812	8.0286	28.4577	25.7016	23.836	14.3718	22.1895	23.527	23.2144	8.3491	18.6402	9.0179	12.0226	7.2512	11.3642
8.0624	31.308	8.1008	32.3286	8.4382	27.679	7.7713	30.15	7.3025	29.0241	7.7581	28.2853	25.5285	22.3615	14.6323	20.7504	23.3944	23.0961	8.0789	19.8008	7.8318	11.8578	7.6025	10.9142
8.5973	32.0509	8.1235	32.8434	9.6257	29.4595	8.1177	30.1961	7.4057	28.3678	8.2589	28.5411	25.0636	23.0888	16.326	22.1162	23.8684	23.1611	9.3655	19.7039	7.1803	10.6409	7.2645	11.6481
8.3781	32.8048	8.3107	32.9278	8.9893	30.0889	7.8035	29.3281	7.2024	29.7033	8.15	28.4121	23.6746	24.1209	17.2329	22.5504	24.4811	24.2242	8.5608	19.3134	8.5922	11.0784	7.4141	11.0021
8.7952	32.9468	9.1503	32.032	8.9849	31.12	8.2502	29.628	7.0777	29.4915	8.4555	28.4841	26.0399	25.1649	15.8881	20.1561	23.4719	23.7354	8.4357	19.3994	8.7815	11.3194	7.2278	11.9782
8.4282	32.8475	8.9381	31.1582	8.8403	31.0425	7.7039	29.3342	7.4663	30.7647	8.1332	28.2763	25.7769	24.7695	17.162	20.1584	21.8622	24.0307	7.9941	18.7425	8.71	12.9773	7.2764	11.3196
8.7915	33.8142	8.1724	31.2126	9.0155	30.7235	8.2342	30.0919	7.2185	29.8276	8.5845	27.9881	25.904	25.683	15.9277	20.1598	22.1459	24.1823	8.7829	19.9267	7.1198	12.3055	6.9842	11.4926
8.4233	32.7985	8.7159	31.9437	8.6859	30.4856	8.0856	30.3429	7.1263	30.0257	8.2395	27.9302	26.0846	24.0698	16.7839	20.4187	19.66	24.7614	7.9053	21.0936	10.1857	12.4398	7.197	11.3369
8.296	32.562	8.233	32.038	8.9212	30.8799	8.0481	30.8616	7.34	29.688	7.9943	27.4441	25.628	23.7151	16.0679	20.3203	21.2807	23.9829	7.6094	20.3289	9.6206	12.227	7.2107	11.1789
8.0353	33.0022	9.071	31.8505	10.6226	29.835	7.8616	29.4591	7.3244	30.448	8.26	27.9444	26.8626	24.5902	15.7828	19.4668	20.6806	24.0271	7.6312	18.4525	8.5358	13.2321	7.6174	11.1742
8.3024	32.6285	8.0791	32.7908	8.853	28.9709	8.1478	29.1451	7.0126	29.4475	8.4718	27.9667	27.4082	22.8503	18.4332	21.6899	20.6309	24.1318	8.0072	17.4679	8.151	12.0476	7.255	11.263
8.3065	33.2898	8.3628	32.348	8.5672	28.3395	8.0707	29.1299	7.4648	29.2708	8.1122	28.2761	26.5419	23.1351	17.1162	22.5321	18.1311	22.5874	7.6431	17.1269	7.6806	13.0812	7.3992	11.293
8.2382	33.7512	8.305	31.6132	8.8296	28.0408	8.1229	29.2687	7.485	29.5519	8.1524	28.5617	26.5542	24.3094	17.6599	20.5165	19.5532	23.0089	7.7656	16.5635	8.3286	11.7857	7.3441	11.4244
8.2465	32.6918	8.0337	31.8757	8.561	27.9355	7.8799	29.2446	7.474	30.1936	8.3367	28.2509	26.6706	23.1979	21.9233	20.2812	19.7619	24.1138	8.7004	17.5127	9.2501	10.4702	7.4711	11.3416
8.166	31.2589	8.5025	31.9497	9.2423	28.6107	8.4047	30.071	7.1623	29.4783	7.92	28.1621	27.9672	22.3089	19.2511	19.6395	19.9315	24.2271	8.8061	18.4634	8.0707	11.3864	7.2855	10.8921
8.0442	31.2752	8.0732	32.8576	9.7745	27.6862	7.719	29.8298	7.295	29.4688	8.3892	28.1877	27.7644	21.8646	21.1905	22.0005	20.5068	23.0709	8.8361	18.9436	8.5448	12.9288	7.9138	11.409
8.1593	31.583	8.781	32.2985	10.0604	28.3933	7.9009	29.7926	7.4445	29.6318	8.5613	28.6578	28.7188	20.2723	22.4532	21.9861	20.762	22.8112	8.3277	18.472	8.5812	10.193	6.9936	11.4004
7.9889	30.7133	8.1181	33.0917	9.0725	26.6297	8.0651	30.0997	7.209	29.6674	8.3087	27.9637	28.1271	21.9638	20.6611	22.6942	20.8095	25.1052	8.6181	18.3133	7.6869	11.3337	7.1584	11.1644
7.994	32.1412	8.2651	32.1052	9.0809	27.0357	8.0859	29.2416	7.5011	30.2351	8.7915	29.3516	28.5483	22.771	18.2683	21.3132	21.7711	23.9033	8.69	17.2225	7.5312	11.9816	7.2701	12.0815
7.9016	30.2112	9.1145	32.078	8.6939	29.8225	8.1564	30.6125	7.1333	29.2447	8.3953	28.4818	29.0565	21.976	21.1101	22.5425	24.1283	24.3891	7.9221	19.4129	8.4581	13.3948	7.1742	11.5982
8.0677	30.6965	8.8499	31.6016	8.6489	28.3633	8.0792	29.5664	7.2038	29.7047	8.6839	28.3805	27.458	20.5163	19.0358	21.0116	22.5219	22.9741	8.2762	18.9715	7.9049	12.4068	7.0478	11.5801
8.2257	32.1289	8.6565	32.3688	9.3449	28.3212	7.9993	29.7832	7.3337	29.4475	8.7213	28.3452	26.8475	22.0398	17.7742	19.9877	22.0838	23.5181	8.2347	18.4518	8.212	12.0395	7.5045	11.3722
8.4459	31.8576	9.1351	32.5236	9.2727	29.7007	7.6454	29.9926	7.3801	29.6447	8.7532	28.273	27.3762	22.0594	17.6811	18.6476	22.4371	24.0131	7.5196	18.7808	8.1603	13.7301	7.1313	11.2682
8.4579	32.6471	8.4047	31.796	9.3606	30.2479	7.8396	29.9808	7.3658	30.1176	8.186	27.5275	27.0161	22.3702	19.3188	18.4206	23.0509	24.9863	7.7276	19.4278	7.7261	9.4714	7.1791	11.3302
8.3788	31.4806	8.9652	32.0104	9.1002	30.5751	7.7086	29.9277	7.3545	29.602	8.7466	28.1259	26.6179	20.9133	17.4442	20.474	21.558	25.8038	7.694	20.0922	8.2893	10.1312	7.2268	10.8641
8.2485	31.7152	8.1172	33.1148	8.5896	30.5631	7.8005	30.6508	7.446	29.8343	8.4998	28.103	26.3868	20.9176	17.9009	21.0043	20.9566	25.3353	7.6796	20.4861	8.1848	13.1802	7.474	10.895
8.468	31.3416	9.1824	31.6205	8.9859	30.6825	7.7641	30.198	7.1484	29.6383	8.7199	27.9069	27.8237	20.6175	18.4861	20.2776	19.843	25.0086	7.8208	18.9013	8.5578	15.7273	6.8372	10.9143
8.0742	32.0641	8.6633	31.6769	9.9632	28.8887	8.0162	29.9145	7.2448	30.4839	8.4573	28.5744	26.7484	21.1793	15.8915	20.8616	23.074	25.1494	7.5957	17.8248	7.8444	15.7603	7.376	11.5561
8.1338	31.2341	10.4697	31.191	9.1157	28.9503	8.1823	29.8807	7.4074	29.5531	8.4896	28.0932	26.6735	20.7252	16.0687	18.9315	21.9324	24.5766	7.7948	19.7766	7.7027	15.8576	6.9962	10.9426
7.8827	31.3834	9.9628	31.5415	8.9577	29.7953	8.1653	30.4322	7.1402	30.5585	9.0016	28.2546	27.7643	22.4545	16.1642	20.8834	22.374	23.9211	7.9064	20.3853	7.3588	17.543	7.806	11.3708
8.2007	30.7797	8.5197	31.9234	8.9879	29.0912	7.8506	30.5851	7.0685	30.1085	8.3254	28.6982	27.9555	21.4022	15.2048	20.9034	24.3005	24.047	7.7619	21.4827	8.0787	15.2997	7.1316	11.166
8.0659	30.352	9.8253	32.3594	9.1616	27.9361	7.8051	30.8713	7.4453	29.7771	8.4231	27.5837	27.8846	21.0361	16.3905	20.6495	23.3507	24.1634	7.8873	21.2766	7.1162	17.2893	7.1264	11.166
8.1539	30.1526	8.4714	31.822	9.1826	29.4237	8.0688	29.9917	7.1479	29.2102	8.2787	27.8874	27.0233	20.6983	17.954	19.6546	23.9601	24.5901	7.7492	20.2523	7.5829	13.5524	7.4396	10.8304
8.5129	31.0028	8.714	31.6835	10.0	29.8598	7.9525	30.7289	7.2865	29.1848	8.0856	28.1888	28.2046	20.3723	19.5234	18.7898	22.6152	24.2727	7.5528	20.705	8.4042	13.6769	7.4835	11.2638
8.0391	31.49	9.528	31.782	8.8583	29.2327	8.0803	29.9179	7.3296	29.1528	8.3625	28.4731	27.5387	20.7813	18.2417	20.2056	24.6062	22.557	9.285	18.995	8.054	16.3744	7.1889	11.4787
7.9804	31.1717	10.2457	31.5812	9.5098	29.3944	7.8244	30.8093	7.4076	29.7542	7.91	28.1147	27.3801	20.5465	19.4802	20.619	24.1075	24.6539	8.4171	21.143	8.9393	12.3982	7.3985	11.597
8.3234	31.0913	8.1156	31.7016	9.2889	29.1902	7.7183	29.8139	7.1311	29.4484	8.3188	27.7617	28.069	21.0806	18.5692	20.4561	24.068	24.206	7.8221	20.4472	8.6479	13.8762	7.5986	11.5825
7.7366	30.6282	8.8126	31.0054	8.6444	28.6651	8.1198	29.6343	7.4114	29.5471	8.4071	28.7142	26.9374	19.9217	19.5958	19.3999	22.8949	23.6503	8.4002	18.8846	6.8671	13.6685	7.3248	11.364
8.0295	31.7855	8.3315	30.7087	8.9515	28.1973	8.0162	29.7786	7.2642	30.3116	7.8476	28.3408	27.1573	21.8642	19.2826	17.7977	24.3609	22.0499	9.2137	18.8448	6.9356	12.4438	7.1524	11.58
7.7252	31.8875	9.1216	31.4727	9.001	28.0215	7.7886	30.1259	7.4176	29.861	7.835	28.0763	27.1038	20.7902	20.3954	19.4863	24.5304	23.4539	8.8045	20.2849	7.6117	14.1484	7.1821	11.1749
7.9127	32.7702	8.978	32.0033	9.0385	28.5192	7.7716	28.8536	7.2721	29.1764	8.183	28.2605	27.8495	22.4294	21.299	19.7953	23.9805	21.9822	9.5211	18.8704	7.6304	12.9652	7.4085	11.2875
8.0094	33.5	8.2782	31.6913	8.3458	28.1512	7.8177	29.097	7.2318	30.0336	8.1319	28.8061	27.479	22.766	22.4587	21.2034	24.6333	23.7948	8.2691	20.0246	7.2429	13.561	7.012	11.1817
7.9706	32.5839	9.1765	32.0703	9.2351	29.9317	7.8648	28.805	7.3064	29.8602	7.8432	28.0747	27.4592	20.9035	22.4023	21.566	24.8587	23.3004	7.5663	18.6256	7.7395	11.7169	7.7281	11.1695
7.8098	32.6763	8.3938	30.9688	8.5822	31.4727	8.1332	29.8833	7.4714	30.2091	8.135	28.8237	28.2718	21.7877	22.6172	20.6805	23.9081	24.1562	7.8332	19.3345	7.4574	13.8922	7.1384	11.8147
7.8958	31.8106	7.9519	32.58	8.8509	30.2485	7.7769	30.2839	7.1437	28.809	7.918	28.4194	26.5106	21.1039	22.7069	22.6677	21.8119	24.437	8.9688	18.2748	7.2834	16.0797	7.2136	12.2773
8.0044	32.7527	8.4317	32.0197	8.5994	30.5134	7.9164	30.5844	7.2354	29.5558	8.0333	27.8973	27.895	21.2497	23.3039	21.5439	21.5424	24.9602	8.2351	19.2306	7.088	14.8628	7.1627	12.2749
8.4658	32.6092	9.0135	32.2757	8.8228	29.5817	7.9138	30.5542	7.3205	29.2181	7.8609	27.4088	26.4831	22.2114	21.1591	22.4415	22.1525	23.5417	8.0536	19.5668	7.8718	13.1101	7.2952	11.4238
7.7024	30.6434	8.2248	31.9228	8.488	29.2985	7.9442	30.2572	7.4266	29.3706	8.1924	27.494	25.7891	20.6288	21.6643	20.6814	23.3658	23.717	9.1274	20.1235	7.3063	13.2597	7.1986	11.0837
8.2523	31.628	8.335	31.6477	8.6471	28.8654	7.608	30.5342	7.2649	29.7205	7.9153	27.9047	26.5836	22.2241	19.6915	19.944	21.3984	25.6389	7.7655	19.9598	7.3937	15.1689	7.3365	11.5157
8.04	31.9762	8.6012	32.5479	8.9108	29.1314	7.7653	30.478	7.4759	29.8912	8.0544	27.5766	26.0626	22.584	20.6648	21.4267	22.9374	25.3064	8.2856	18.2302	7.3638	14.2039	6.9525	11.0326
8.4956	32.8039	8.3079	31.6524	8.3651	30.7646	7.5936	30.329	7.2184	29.9518	7.7935	27.2981	26.1026	21.5016	21.5988	21.4535	21.9818	25.3209	9.8737	20.4007	7.3804	13.7799	7.3492	11.7595
8.2864	31.8018	8.4967	30.7175	8.796	29.7431	7.991	30.6894	7.429	29.7231	7.8688	27.4884	26.9833	22.4507	23.3203	20.6647	22.3006	25.3946	8.2125	21.7068	7.2501	13.3854	7.0023	11.6194
7.9784	31.6206	8.6252	31.6462	8.7684	30.6412	7.8874	30.0136	7.4072	29.0808	7.8567	27.6503	26.9797	22.0267	19.5311	19.8706	21.9167	24.2978	9.4455	19.8838	7.035	13.8268	7.3638	11.4058
8.1081	32.9574	8.3553	31.7258	8.7276	29.3016	7.6189	29.331	7.5182	29.3853	7.7292	28.4675	25.4106	21.7298	22.8751	19.7612	22.4249	24.6002	7.9842	19.0276	7.1682	13.04	6.9069	11.7723
8.1491	31.3245	8.5145	30.6708	8.8525	29.3118	7.7624	30.6445	7.5229	30.2227	8.619	28.8565	26.495	21.1892	20.784	18.1191	21.9804	24.2854	7.7407	19.9635	7.0624	14.9412	7.1818	11.6103
8.1431	32.1301	8.4834	30.8234	8.6973	29.5478	7.9533	30.1715	7.4361	30.6518	8.4913	29.1661	25.4489	23.0793	19.7073	18.3548	22.4511	23.8693	9.7565	20.8136	7.1342	14.5303	7.0739	11.6103
8.2364	30.4192	8.4606	31.4473	9.6918	29.1923	7.9149	30.5561	7.3071	29.8615	7.8778	28.6401	26.7509	21.2204	19.9003	18.814	23.551	23.9337	8.5459	20.1678	7.7075	13.5261	7.157	11.4488
8.1477	30.8816	8.0627	30.5386	9.4173	30.6143	7.7856	30.4227	7.375	29.4002	8.1689	27.8136	27.5466	21.0419	20.5565	19.3947	23.7363	24.2754	8.2303	20.1175	7.4056	12.9302	7.2691	11.0012
7.962	32.4215	8.3524	31.3669	9.4057	27.6699	7.6577	29.6313	7.2799	28.9681	8.1622	27.5472	27.6997	22.1285	20.9813	19.8502	23.0108	25.058	7.8582	18.983	7.6181	13.1855	7.0643	11.6198
8.1887	30.6635	8.7038	30.9513	9.6223	26.3925	7.6841	30.128	7.2335	29.4047	7.9967	28.6587	26.3714	20.6755	21.5858	19.4492	24.7373	24.0935	8.1765	19.5471	7.5294	13.3568	7.0461	11.3556
8.4163	30.9445	7.9022	30.6088	9.5964	28.8571	7.6769	29.7854	7.4136	29.949	7.7579	28.815	26.096	21.3848	23.391	19.1785	25.9107	24.1247	8.5249	19.6739	7.8128	13.3257	7.2906	11.902
8.0253	31.16	8.2995	30.1404	9.2744	28.087	8.0202	30.2797	7.364	30.0371	8.057	28.0888	25.9884	20.514	22.6933	18.6928	26.087	25.2171	8.0851	19.9353	7.4622	14.281	7.6227	10.9912
8.4099	32.022	8.7837	30.8935	8.747	27.0209	7.8186	29.3465	7.2335	30.2961	8.2842	28.5419	26.022	22.941	19.6161	18.8784	25.5751	24.8572	7.9291	18.8631	7.7	13.451	7.3023	11.0605
8.2479	31.2636	8.2367	30.1696	9.0198	27.687	8.1934	29.2983	7.4453	30.852	7.8322	28.6809	26.8354	22.8332	21.6718	18.6854	23.0051	24.6854	8.1648	18.5255	7.0292	13.8073	7.1306	11.7285
8.1736	32.477	8.0587	31.6698	9.1189	29.028	7.7252	29.136	7.3936	29.4243	7.8717	28.5617	26.9003	23.9666	18.4157	19.334	22.6016	24.2124	7.8986	18.0441	7.2586	12.1886	7.5346	11.4675
8.2173	31.3932	8.6789	30.8263	9.1387	27.1431	8.0182	29.995	7.2434	30.0328	8.1904	28.5139	26.4956	22.3041	21.1111	18.4565	24.3883	24.0961	8.6596	20.1407	7.5864	12.7687	7.6517	11.5349
8.897	30.6931	8.6276	30.8913	8.8168	28.2093	7.7594	30.2941	7.2696	30.0996	8.0249	28.6854	26.496	19.8636	22.5646	18.7784	24.6735	23.4809	8.4394	21.0198	7.4829	12.2117	7.1876	11.7619
8.4192	30.4499	8.4472	32.1436	8.3708	28.6566	7.7451	29.7763	7.1489	28.8466	8.1801	28.3765	24.3365	21.1837	23.7276	19.4648	25.0668	23.8252	8.7987	20.1661	7.9709	12.0292	7.1222	11.3238
8.0182	32.497	8.8168	31.99	8.0115	29.5916	7.5326	29.503	7.6352	29.0408	7.8324	28.2966	27.5328	23.0044	23.2809	20.6012	25.4393	24.3882	9.3568	19.3431	7.3579	12.2461	7.2345	10.9401
7.5801	32.5914	8.3616	31.9294	8.5949	29.3744	7.9473	29.8014	7.1519	29.5754	8.2045	28.9781	25.2273	20.9174	22.6985	20.6104	24.18	24.5748	9.2157	18.408	7.1094	12.8578	7.5254	11.1202
8.173	32.3489	8.4315	31.5201	8.3748	28.2096	7.8223	28.7573	7.4468	29.5679	7.8135	29.2551	26.1719	22.5736	19.1418	20.4978	25.0064	24.4835	10.1922	17.5161	7.6443	12.9378	7.0801	11.4617
8.0581	32.6608	8.4563	29.554	8.0855	28.2681	7.8949	29.1614	7.4371	30.4884	7.8891	29.0408	24.7621	23.1757	19.5408	17.7045	25.8315	23.8548	9.3627	18.9792	7.4705	12.3581	7.2909	10.821
8.5505	32.092	8.5789	31.0987	8.5247	26.7912	8.2127	29.0692	7.4234	30.3733	8.2334	28.5804	25.6411	22.5166	19.9568	18.8721	23.0668	24.4763	9.4053	17.6997	7.3872	13.0548	7.5348	11.385
8.2664	33.4424	8.6749	30.7762	8.5127	26.2376	7.9258	29.4311	7.5519	29.4798	7.9927	29.0737	24.0651	23.7698	22.0556	17.5696	25.8508	23.5	8.6321	17.8431	7.1413	13.3124	7.444	11.4967
8.2027	32.8462	8.5036	30.9395	9.2298	28.3567	8.0104	29.3734	8.0997	28.7434	7.913	28.4716	25.387	22.8788	22.948	21.1667	23.3978	24.0451	9.6211	19.7393	7.6309	14.3695	7.2274	11.1362
8.4191	32.8522	8.1016	31.7969	8.7377	28.8584	7.8298	29.9595	7.7272	29.4644	7.9048	29.1656	25.019	22.4382	19.1115	18.7847	22.7396	21.3096	9.8331	18.0916	7.3641	13.209	7.9325	11.3261
8.391	32.4365	8.4391	31.1703	8.9051	28.7899	7.5886	29.1028	7.5406	28.477	8.0894	28.7396	25.7872	22.3105	20.4763	20.1963	21.7716	22.4681	9.6062	16.5407	7.5718	13.2527	7.1111	11.5876
8.5842	31.5431	7.9431	31.967	8.5627	26.1305	7.6201	29.6942	7.4749	28.7795	7.9788	28.5323	24.7664	22.3415	19.812	20.9477	23.3164	23.4889	8.0474	17.7831	7.871	12.3753	7.2454	10.8086
8.5222	33.3895	9.2357	30.8009	8.9368	29.1372	7.8114	29.4926	8.0368	30.7731	8.8552	28.7019	24.1588	23.9649	19.3052	20.5373	22.0967	23.9983	8.3947	16.5465	7.5684	13.1061	7.5319	10.9354
8.5494	32.8485	8.4117	31.9449	9.4302	29.5923	7.6654	29.5884	7.7967	29.5139	8.5097	28.4702	24.4101	24.3714	21.6766	21.412	21.1143	24.2048	8.0914	16.2276	6.8623	12.8118	7.3764	11.4473
8.5221	33.1127	8.3526	30.9616	8.4215	30.4009	7.7327	29.1121	7.7585	29.8448	8.1057	28.0115	23.9173	23.2354	21.277	19.6569	22.274	24.0532	9.6578	15.069	7.3745	13.2154	7.2384	10.7432
8.2839	33.5735	8.4628	31.478	9.1131	30.4125	7.5902	29.7059	7.4977	30.7707	8.4193	27.8778	24.1865	23.6684	17.3336	19.1556	23.0683	24.5181	9.6022	16.5709	7.4073	13.4507	6.9708	11.4091
8.0767	33.1083	8.3034	30.1511	8.4198	30.1221	7.7203	29.8288	7.5545	30.2887	7.8985	28.1431	25.5669	23.5392	15.2726	19.4237	24.0282	25.1029	8.0735	16.2494	7.093	11.6937	7.0492	11.0731
8.2104	32.7259	8.46	31.0389	8.3144	30.9739	7.6784	29.7351	7.6128	29.4274	7.7844	27.5189	26.5641	23.5264	16.5768	19.6508	24.1695	24.8632	7.0437	15.7707	7.6107	11.7078	7.3317	11.2584
8.0294	31.4124	8.2142	32.1792	9.1281	30.8894	7.5716	30.3012	7.8447	29.3687	7.8636	28.6825	25.3462	22.2114	18.3354	21.7364	23.5544	24.172	8.3135	16.4911	7.3462	11.6434	7.2893	10.7719
8.2844	31.6809	8.7765	31.5519	9.1004	30.9955	7.6311	29.856	7.6107	28.6743	7.9108	28.9779	25.3648	22.3053	21.4442	20.9234	22.5911	23.9335	11.4663	14.101	7.3377	10.7287	6.9579	11.0276
8.2884	32.4352	8.2552	31.8013	8.9188	31.0646	7.8274	29.7856	7.5106	28.9104	7.978	28.6554	25.7387	23.9684	24.1733	22.0172	21.5847	24.4333	11.5841	15.6322	7.4611	12.5552	7.0346	10.3341
8.18	32.7188	8.9287	31.8177	8.879	29.7808	7.602	29.6944	8.1221	28.8404	7.9472	29.1641	25.6756	23.444	24.6805	23.6545	20.6685	23.3098	13.0281	15.2279	7.4866	11.9215	7.2005	11.1026
7.8795	31.6109	8.1248	33.0812	9.5129	30.9271	8.131	29.8274	8.5637	29.4953	8.0289	28.8043	25.0962	21.8227	21.5137	23.8077	19.5868	23.569	12.8897	15.8515	7.2516	13.0037	7.2572	11.3805
8.1401	32.4548	8.6902	32.2942	9.3084	31.1754	8.0063	29.9617	8.2067	29.6626	8.0356	28.7941	26.4531	23.58	20.9427	22.5944	20.8502	24.7354	12.3639	16.1882	7.6726	12.317	7.1549	11.4418
8.6155	33.5878	8.4349	32.0174	9.0868	30.5219	7.6145	29.4049	8.0596	28.7853	7.88	29.0452	24.7977	24.42	20.6913	22.3198	19.753	22.9549	11.433	15.4688	7.2344	12.4837	7.4296	11.1134
8.3346	33.8697	9.047	31.6614	9.4617	31.0712	7.8243	28.991	8.2823	29.6715	7.6731	28.7905	24.3511	25.4073	20.3476	20.2044	20.3455	23.4494	10.4201	16.6028	7.3553	12.8913	7.7682	11.3816
8.096	33.1728	8.4311	30.5417	9.7042	32.4422	7.5228	29.3377	8.3247	29.6896	7.8598	28.4764	25.8279	24.4037	20.5623	19.2505	21.0129	23.7335	8.2981	16.7299	7.5069	13.218	7.752	11.5616
8.2967	34.2517	7.992	30.9475	9.0737	30.4184	7.8827	29.3576	8.1888	30.3099	7.9756	28.0372	24.6554	24.902	18.5912	19.9394	21.7325	23.7903	9.9453	16.1124	7.3876	12.3755	7.0609	11.3008
8.0696	31.3588	8.2766	30.0304	8.9674	30.9392	7.8149	29.756	8.257	29.9396	8.3619	28.4312	25.5331	23.8596	18.0448	19.6014	20.6784	23.5299	11.4098	14.6449	7.0426	10.8307	7.1272	11.1677
8.1734	31.0988	8.2418	30.5197	9.1707	30.2747	7.7483	30.1068	8.2036	30.2562	8.0567	29.0323	24.7962	23.0992	17.2075	19.1669	21.5313	23.5457	10.4054	16.4075	7.5921	12.4162	7.3303	11.5608
8.2534	30.9632	8.4565	31.2213	8.9479	31.5941	7.7341	29.3221	8.0952	30.0882	7.9364	28.3716	25.0347	21.983	21.395	20.3581	20.8997	25.3748	11.5148	16.5231	7.4886	14.2938	7.3527	11.027
8.1349	31.4346	8.5147	31.0831	8.9414	31.2346	7.4536	29.9925	7.9053	29.4548	7.9439	28.3184	24.9504	22.4917	21.7315	18.7871	20.2566	24.331	13.5856	15.4519	7.5169	13.9388	7.5769	11.6837
8.4706	31.9116	8.2218	31.0127	8.3047	31.7911	7.6222	30.2093	7.7381	29.0921	8.1595	28.2903	24.9324	21.8893	20.3356	19.6222	18.8883	23.8853	14.1077	15.499	7.421	13.4616	7.3298	11.4488
8.2612	32.9964	8.5958	31.789	9.8283	31.472	7.3758	29.3086	7.738	28.5938	7.856	27.6367	25.1159	23.8878	17.1101	18.93	21.5489	24.5371	14.616	14.7522	7.4668	12.5058	7.4257	11.4949
8.3985	33.1733	8.5359	31.0383	9.0923	31.565	7.6611	29.3375	8.0873	29.609	8.034	28.8868	26.032	24.2226	12.8723	19.5679	22.059	23.557	15.0865	14.4184	7.3583	14.1489	7.7696	11.3402
8.3873	32.3817	8.6525	31.9769	9.6371	31.0029	7.6982	29.0729	7.6567	28.9844	7.8617	28.7026	26.1762	22.5645	16.8996	19.9577	23.3029	23.7714	14.484	14.3632	7.5078	15.1534	7.2595	11.3399
8.0751	32.3769	8.3755	29.9634	9.5543	30.3125	7.5616	29.7839	7.4593	29.9983	8.0766	29.2864	25.9052	23.8103	15.35	17.2196	23.9039	22.7662	15.2363	13.9381	7.4287	17.0097	7.2971	12.8582
8.0752	32.0009	8.4738	31.1467	8.9378	31.6308	7.4257	29.6553	7.616	29.3005	7.9588	29.4911	27.45	22.1185	13.5461	19.4023	22.6059	22.7849	14.9055	13.2517	7.2787	17.0657	7.3097	14.3007
8.2852	33.4758	8.611	30.5139	8.5139	31.4751	7.5265	29.4404	7.5601	29.849	8.1095	29.1143	26.1502	23.2943	19.0379	19.9482	22.7735	22.0572	13.0929	13.5637	7.5302	17.4814	7.0897	12.5676
8.3002	33.015	8.46	31.2316	9.2377	30.2398	7.5273	29.0986	7.8798	30.1392	8.3298	29.8039	26.2923	24.4295	19.9427	19.991	24.3076	22.8102	13.2254	12.2307	7.3561	15.7179	7.2908	13.4879
8.3196	32.3956	8.5524	31.7929	8.7393	32.2257	7.6328	29.4322	7.4527	29.197	7.9068	29.1053	24.2871	24.079	18.9855	22.3824	23.376	24.0752	13.4406	12.9542	7.5775	18.4803	7.1654	14.1528
8.2538	32.2959	8.2679	32.4339	9.0039	30.4221	7.6402	29.7263	7.6462	29.4899	7.9513	29.0109	25.8292	23.5056	17.8693	22.2642	21.2513	24.7697	13.1851	13.134	7.1994	18.5514	7.2023	13.4792
8.1497	31.9573	8.7051	32.5621	8.7955	30.1485	8.0225	29.9571	7.4566	29.1832	8.0194	28.8467	26.4037	22.5682	17.2731	23.1225	21.5996	23.4354	14.4286	13.063	7.3174	19.5656	6.9519	13.7179
8.4833	31.86	8.4463	31.8033	9.0448	31.0809	7.6404	29.3451	7.5161	29.5184	7.985	29.0689	26.1198	22.6233	17.2647	22.6146	19.6028	25.5846	13.0946	12.8222	7.5087	18.9646	7.2876	14.2845
8.3748	31.0829	8.6161	31.7701	8.7866	31.2491	7.3058	29.7215	7.442	29.6643	8.094	28.7122	26.0438	21.8587	16.4825	21.1769	20.7255	23.7182	11.8693	13.8978	7.4522	20.0434	7.1374	12.2754
8.6983	31.9034	8.2533	30.4335	10.585	30.8567	7.2498	28.8835	7.3876	30.1104	7.6648	28.8746	24.682	24.7258	18.7271	21.032	18.7274	24.344	10.9948	13.7178	7.3491	20.3202	7.4684	13.4874
8.3758	32.4847	8.4077	31.1348	9.1579	31.4206	7.6319	29.4447	8.1549	29.9566	7.9629	28.4131	26.4011	24.9123	20.2369	21.5036	20.5438	23.9691	9.6239	13.502	6.9348	20.4698	7.1851	14.5486
8.1321	31.6399	8.4434	31.5988	9.4636	31.76	8.116	29.3632	7.6892	30.0059	8.0858	28.3514	25.9807	23.1605	21.7296	22.7321	20.1059	25.2309	9.4598	12.6005	7.2455	20.9622	7.2211	13.3552
8.2162	32.2534	8.6232	32.1475	9.2538	30.47	7.6801	29.8135	7.6991	29.3115	8.1454	28.4164	26.8303	24.19	21.6784	21.7911	19.8204	24.912	9.9374	14.0456	7.5932	21.2512	7.5157	14.3212
8.1232	33.2114	8.495	31.8917	9.2206	32.2387	8.0353	29.5217	7.3725	28.8531	8.2049	28.1901	26.6096	24.5034	21.4072	22.0019	20.0393	25.2975	11.2077	13.4443	7.8413	16.3892	7.0702	13.9233
8.7222	31.436	8.2555	31.4204	8.8742	31.3347	8.1509	29.6851	7.4407	29.9856	7.977	28.1475	24.8365	24.0157	22.4031	22.09	20.5115	24.1882	10.7179	13.6108	7.2785	16.3217	7.2529	10.7642
7.9748	30.8478	8.649	31.8897	8.9763	32.1055	8.1564	30.0357	7.8953	29.1873	8.238	27.8747	27.2998	22.7242	23.1929	23.0756	18.136	23.7461	13.1007	14.0444	7.3745	15.8183	7.4424	10.9065
8.4498	31.6686	8.194	32.0217	8.6009	30.6374	7.7991	29.2208	7.7884	29.3695	8.1219	29.5944	26.5327	24.0062	22.18	23.4928	21.311	23.1552	14.1609	11.0061	7.2734	16.4796	7.165	13.2018
8.4185	30.4703	8.6878	32.1236	9.3039	31.1174	7.748	29.017	7.6778	28.4282	8.1699	28.994	26.6135	22.2062	21.1473	24.0851	20.0603	22.8642	13.1324	10.1175	7.5428	16.5158	7.1486	12.9731
8.2234	30.3701	8.5362	33.425	8.8679	31.6386	7.6054	30.6233	7.6448	29.3491	8.0661	28.9424	24.0261	21.8488	19.4306	23.4576	19.1088	24.7662	14.5158	10.7716	7.1836	17.0111	7.4449	13.0851
8.3216	31.7058	8.5782	32.2204	9.073	31.1183	7.7757	28.9073	7.4215	29.3759	8.3182	28.7193	23.3028	22.8483	20.5575	22.331	19.9561	23.2914	15.6053	9.2139	7.4874	18.2997	7.0109	14.8742
8.1658	31.504	8.7119	32.553	8.66	31.285	7.9544	29.083	7.8067	29.3476	8.2064	28.8496	24.8073	21.143	18.1359	22.8438	19.5567	24.0028	15.0648	9.2907	7.5417	16.7735	7.0569	13.4842
8.6301	31.1483	8.8931	32.3862	9.4383	31.9185	8.205	29.0661	7.7035	28.6561	8.1713	28.0937	24.1452	22.4461	20.4453	23.0732	19.4837	24.9172	15.7567	10.4957	7.1805	17.3959	7.4747	14.0487
8.2626	31.1738	8.1251	31.6902	8.4114	31.5281	7.5023	29.0944	7.7444	29.6383	8.2169	29.0892	23.9838	22.635	19.3966	21.8443	20.8792	21.6792	13.9662	9.9712	7.6521	17.6008	7.1393	14.7447
8.1029	31.9794	8.2342	31.064	8.6291	31.9345	7.8315	29.4539	7.758	29.6471	7.8656	29.0465	26.6827	23.561	16.9691	21.5402	21.3131	21.833	13.2394	9.82	7.3084	18.3411	7.2922	12.5999
8.2417	31.8985	8.4461	31.714	9.2693	31.8413	7.6692	29.8819	7.416	29.613	7.7562	28.1736	25.7308	21.9328	17.9598	22.3358	19.9885	21.8039	15.4513	10.3695	7.2416	17.8442	7.1398	13.387
8.4149	30.8296	8.4951	32.3665	8.783	31.1398	8.0748	29.2121	7.7997	28.4561	8.2523	28.9018	24.8574	22.9113	18.3423	23.2042	21.2015	21.9927	14.8125	9.6994	6.9049	16.5208	7.3531	14.1843
8.3938	31.8106	9.7547	31.8064	9.0826	31.988	7.7618	30.1445	7.652	29.01	8.1968	28.3852	25.7692	22.7584	18.4142	22.2325	19.0049	24.4402	14.1213	10.4282	7.3374	17.5411	7.47	13.462
8.0729	31.7751	8.574	31.7033	8.8256	31.8955	7.7717	30.2693	7.5914	29.6174	8.0584	27.7597	25.3873	24.9166	16.3018	22.0333	19.3529	22.8087	13.9498	10.359	7.3046	17.4463	7.239	13.8212
8.2368	30.2284	9.399	30.8325	8.6682	30.8927	7.692	29.6575	7.3616	29.2284	8.0489	28.8778	25.0603	22.6631	19.6881	21.9492	19.9788	23.0724	15.143	8.8964	7.4748	18.1746	7.0456	13.8623
8.4401	31.3496	8.6694	32.2617	9.1749	30.8923	8.0257	30.2147	7.7938	29.6196	7.894	28.6769	25.2114	21.5407	17.7116	21.8084	20.3579	22.5465	15.4545	9.838	7.3322	17.8349	7.4533	13.8531
7.8031	31.5911	8.3935	31.3619	8.5296	30.526	7.7496	29.2753	7.6317	30.2754	7.9031	29.0512	22.9017	23.4081	17.2302	19.8889	22.3171	22.2374	14.5684	9.9141	7.4751	16.803	7.4261	13.5336
7.8173	31.0334	9.6666	31.8	8.4892	29.7009	7.8821	29.2109	7.9126	30.0843	7.7876	30.2435	22.6525	23.083	17.5809	20.422	22.7891	22.9572	14.6827	9.7698	7.7547	18.7086	7.1976	14.3028
8.5894	31.2302	8.3889	32.1751	8.9163	30.4321	7.7015	29.651	7.9873	29.7794	7.8915	29.6555	24.0242	22.6587	20.8976	21.848	20.2318	22.983	15.469	10.2315	7.225	17.8391	7.3487	15.4292
8.5773	32.0706	9.3498	32.9878	8.8281	29.8302	7.7011	29.566	7.753	28.7943	8.0253	29.1221	21.8823	22.7193	20.7176	22.0188	20.3272	22.3893	13.5811	9.4014	7.4719	14.4691	7.078	14.2132
8.0265	32.153	8.4792	31.6913	9.2646	29.5101	7.7246	28.8312	7.6508	28.9984	8.324	29.4464	23.6377	23.3965	21.5383	20.8089	19.5867	23.4435	14.9014	10.3504	7.3634	15.0555	7.1309	13.8689
8.3407	31.9411	8.4921	29.9411	8.6183	30.1752	7.9392	29.9975	7.6647	29.8461	8.3479	29.8144	24.2473	21.3522	22.2877	19.1739	19.6417	23.3463	14.2009	9.9817	7.3018	15.1297	7.3544	13.2303
8.1923	32.302	8.3085	31.5395	8.9586	31.1589	7.5247	29.6061	7.7899	29.4408	8.0507	29.2641	23.5013	21.3638	19.2823	20.084	20.2718	23.2139	14.2843	9.307	7.8365	15.9204	6.9568	13.247
8.4406	31.5672	8.2974	30.7656	8.7792	31.5142	7.762	29.4839	7.6178	30.0104	7.8952	29.3396	24.6185	22.0803	17.726	19.7676	21.161	23.7069	13.5467	7.4828	8.1501	13.9001	7.0649	13.9862
8.2981	31.6618	8.6402	31.7475	9.1329	31.6868	7.4114	29.3235	7.8847	30.5483	7.6217	29.365	24.4815	22.8	16.1882	19.9461	20.0365	22.4558	13.5429	9.8097	7.6623	15.368	7.3324	14.5817
8.6089	30.9898	8.0628	31.9907	8.8118	31.8561	7.7316	29.3397	7.7397	30.1841	7.8719	28.861	24.6093	22.9616	18.424	20.3566	19.3429	23.7241	14.6431	10.3896	7.7375	16.4587	7.1937	14.5418
8.2931	32.3719	9.0992	31.7392	8.5195	31.0604	7.4163	29.0867	7.4647	29.0401	7.8835	29.2015	23.6345	24.0058	20.1764	23.0457	20.2335	22.4987	14.012	10.2707	7.9817	13.5232	7.2382	13.4524
8.0383	30.243	8.2836	31.2295	8.7112	32.354	7.6958	30.0327	7.8537	29.7605	8.0257	28.7832	24.6197	23.3536	20.1563	19.7569	18.4854	23.4136	13.649	12.3907	8.9243	14.479	7.2847	12.7956
8.5212	31.2674	8.3846	31.226	8.7512	31.325	7.9679	29.2242	7.9931	29.3964	8.0451	29.0602	27.0041	21.3227	19.2649	20.5373	19.1303	22.9356	9.9946	12.2397	7.928	15.3363	7.1826	13.5597
8.1565	31.7593	8.4141	32.5912	8.5605	31.6763	8.0738	29.5285	7.8134	29.6878	8.0774	28.5314	25.6053	21.8023	18.2927	22.9136	18.6941	24.191	10.311	9.6255	7.323	15.5752	6.9352	13.6207
8.2305	31.5466	8.6899	32.5204	8.2998	30.5063	7.7059	28.8841	8.1197	30.4734	7.7623	29.5065	24.7215	22.7821	20.6177	21.7777	19.3864	21.6128	12.3122	9.9741	7.3434	15.1322	7.3784	15.1834
[truncated: 28,001 more rows]

## Sheet: Distances_dH
S2 Data: Time series for the median interatomic distances in the dH simulations
dH3_3'_Lin28b_L-DNA	dH3_3'_Lin28b_Dyad	dH3_3'_Widom_L-DNA	dH3_3'_Widom_Dyad	dH3_3'_Esrrb_L-DNA	dH3_3'_Esrrb_Dyad	dH3_5'_Lin28b_L-DNA	dH3_5'_Lin28b_Dyad	dH3_5'_Widom_L-DNA	dH3_5'_Widom_Dyad	dH3_5'_Esrrb_L-DNA	dH3_5'_Esrrb_Dyad	dH2AC_3'_Lin28b_L-DNA	dH2AC_3'_Lin28b_Dyad	dH2AC_3'_Widom_L-DNA	dH2AC_3'_Widom_Dyad	dH2AC_3'_Esrrb_L-DNA	dH2AC_3'_Esrrb_Dyad	dH2AC_5'_Lin28b_L-DNA	dH2AC_5'_Lin28b_Dyad	dH2AC_5'_Widom_L-DNA	dH2AC_5'_Widom_Dyad	dH2AC_5'_Esrrb_L-DNA	dH2AC_5'_Esrrb_Dyad
14.1957	31.2714	9.1853	31.9864	7.9554	32.2188	12.522	29.218	19.427	23.9268	23.331	27.8747	11.646	20.4869	22.9473	19.9445	22.741	18.057	11.433	19.1049	10.781	21.205	6.5162	20.313
15.2819	32.6405	10.1901	31.8662	7.9333	32.4442	11.5824	29.0463	17.8823	24.1805	20.6314	27.7595	11.1569	22.0475	22.1454	19.7119	22.3576	16.8236	11.9164	17.083	9.9672	19.3247	6.3758	17.7794
13.8569	30.5077	10.3244	31.2778	7.6679	31.5823	9.862	29.4063	18.4478	24.2021	20.317	26.6938	11.1926	18.1368	21.5497	19.1242	20.3513	15.8167	11.3829	17.2534	12.1893	17.5883	6.4972	18.7439
13.3711	30.9655	9.4732	31.7772	8.1682	31.6414	10.1404	29.4611	16.5436	22.1051	19.638	27.3968	10.7443	19.9898	21.8312	20.5228	22.0186	16.7279	10.9445	17.735	9.6614	20.6505	6.9008	19.4244
14.9141	30.5981	9.5695	31.7212	8.199	32.483	11.814	28.6084	15.737	20.9916	16.9935	28.0338	9.1832	22.0265	21.1285	20.4827	23.8775	19.6837	11.3502	15.877	9.7063	23.0947	6.5274	19.548
15.2306	32.073	10.2024	32.5066	8.1812	32.2067	8.741	28.5382	18.5802	24.6942	18.097	26.882	9.3618	23.8952	23.6675	20.4162	23.055	20.055	10.6766	16.3484	10.6496	21.1656	7.028	18.3718
13.1523	32.4314	9.6847	32.9039	8.0923	32.6955	9.0649	27.5918	17.7749	22.6015	18.7999	27.9538	10.0068	21.3414	23.99	18.1896	22.9453	20.3871	9.1065	17.0647	10.005	21.8754	7.088	18.5131
13.6928	32.2135	9.847	32.7339	8.3395	31.4942	10.0374	28.3501	18.0604	24.1153	18.7199	29.004	9.8007	22.0734	21.7875	18.0943	22.4529	19.0414	7.8211	19.2891	10.2022	22.9419	6.7429	19.3128
16.1776	33.8671	8.9672	32.2081	8.6546	31.9369	10.9742	28.0786	17.2121	24.867	19.2242	28.8818	12.6495	21.7095	17.0684	19.9711	23.0208	20.5603	7.5449	19.4623	9.5196	23.0982	6.7649	20.2096
16.0822	33.7326	9.5828	32.5408	8.9412	30.9892	10.7981	27.5267	15.528	25.2679	18.3523	28.7711	11.3077	22.2729	21.4307	17.7213	22.3697	18.9414	7.3107	21.2302	10.2612	23.0205	6.8224	19.0103
16.1216	33.5569	9.9431	32.2047	8.9284	31.7368	10.1788	28.1461	17.6521	25.5458	18.7106	28.9083	10.4477	24.0775	17.5697	16.1109	22.4285	18.8933	8.3959	22.5238	8.9691	20.6153	6.4755	19.7006
13.7098	32.7807	9.451	31.7811	8.6374	31.6392	10.3882	28.6542	15.9387	24.9099	18.7799	28.4727	11.1874	22.0769	15.252	17.4876	20.6261	19.7684	8.7827	21.6918	10.0866	20.6438	6.7748	19.9962
13.916	32.8484	9.6858	31.8143	9.0303	31.6935	9.6809	28.3897	16.0084	22.643	19.7266	27.8395	9.239	23.4671	9.9959	19.8216	22.6767	20.51	8.5835	22.2837	10.1473	20.122	6.679	19.9131
15.3791	31.6401	9.9764	32.293	8.909	31.3413	8.9583	29.0633	16.7914	22.7192	16.6597	26.0919	9.697	22.863	13.5641	19.0778	23.6428	20.0963	8.2829	23.6336	9.4987	20.968	7.301	19.7131
14.4563	30.9793	9.8292	31.474	9.4139	32.8798	10.8654	29.1331	15.0163	23.0401	18.1886	26.8849	9.6805	22.9297	12.4407	16.989	21.8084	23.6946	9.1564	22.4898	10.1208	18.6884	7.4417	20.1809
14.323	31.4283	9.4923	31.7597	8.8153	31.3794	10.2145	29.3829	14.8225	23.317	16.7374	26.1814	9.573	24.0803	18.8098	16.7219	22.8705	21.0744	9.6727	22.7471	9.5764	20.0653	7.1299	19.953
15.9213	31.9425	9.979	32.5949	8.9669	31.5395	10.1662	29.6588	16.859	23.6158	18.4388	27.2851	9.6877	23.9253	17.4849	17.4868	22.4209	21.5084	7.9877	22.5878	9.7985	18.4716	11.1247	19.5733
14.0238	31.6355	9.5401	31.1866	8.9112	31.8276	10.328	28.5219	19.3657	22.6495	21.4493	27.6914	10.0296	23.5348	15.0609	16.5062	24.1765	21.0138	7.5988	21.6214	10.4115	18.9804	11.3808	16.7311
11.7351	31.5873	9.3065	32.8084	8.7506	31.9911	9.6772	29.3802	21.5095	22.4804	21.7676	28.228	9.3172	22.8674	15.7487	19.111	24.2549	19.7827	7.2132	21.6616	9.5094	20.4539	7.7849	19.0174
12.0455	31.6679	8.9116	32.4825	9.1753	32.5486	10.2687	28.9291	21.6003	17.3874	18.0568	26.2513	8.0524	22.1417	13.956	18.0078	22.7207	22.7308	8.0224	21.2106	9.0059	20.808	7.4158	18.0585
12.2063	31.0799	9.5738	33.143	8.8148	31.872	10.0361	29.256	20.908	15.2512	14.9707	27.2677	6.6134	22.9263	17.2575	18.0155	25.707	23.0597	8.1449	21.5093	9.0656	18.515	8.1857	19.9459
12.1948	31.7966	9.4537	32.2919	8.6519	31.4498	9.6188	29.0091	22.3666	18.2249	15.0077	27.6593	7.268	23.7255	17.6343	13.6397	25.3049	22.2563	7.9007	22.0368	9.9389	20.6663	8.0819	20.4984
12.3818	31.3201	9.9903	31.8988	8.7357	31.5326	10.9278	28.4969	23.3373	14.95	16.0605	28.5764	6.8508	22.8687	18.3968	19.3223	24.1914	21.0319	7.991	18.4789	8.9959	21.5164	7.2411	20.4589
12.4546	31.5404	10.4136	32.3016	9.1271	31.7425	9.6562	29.4256	22.539	13.7627	16.9156	28.2177	6.6805	21.4189	18.5614	19.481	24.2474	22.7406	7.1627	20.7543	9.2201	22.5255	7.2678	22.5026
12.3352	31.4303	9.4452	32.0144	9.0089	31.6231	10.4765	28.8279	22.8875	16.4296	18.1724	27.2342	7.0471	22.5728	16.1406	18.1593	20.7478	21.6574	7.5763	21.1257	8.9391	22.041	8.8791	21.5618
13.4958	32.2047	10.3938	30.8445	8.9536	30.4836	10.6162	29.6579	23.2357	15.6539	18.426	27.2324	7.2879	22.9089	16.3057	17.1622	21.1338	21.1875	8.7886	19.3602	9.027	23.284	7.5419	20.4677
13.8767	32.0917	10.2052	32.7581	8.848	31.9639	10.5188	29.296	21.002	16.6034	20.3215	28.3796	6.8419	23.086	14.3413	18.1777	21.1066	23.9116	8.8809	20.5016	9.2249	21.7733	7.3439	20.0827
14.8584	32.3987	10.0826	32.2735	9.0397	31.639	11.2291	29.8472	20.7565	14.9712	16.5416	27.865	7.1812	24.9255	14.0481	21.0447	18.9953	22.0304	7.414	21.1239	8.6331	21.2245	6.9041	21.3676
14.0928	31.5883	9.9928	32.8312	8.277	31.709	10.5773	29.0103	19.3007	14.8555	16.7561	25.8772	8.7065	24.6437	14.6873	20.4036	18.2883	23.0956	7.9473	21.1892	8.7785	20.7143	7.6887	20.4444
14.5831	31.5444	10.0442	31.859	9.0507	31.868	10.0878	28.4371	17.8754	15.5068	15.8719	21.9232	7.1965	24.927	14.1917	17.4099	21.8724	23.1247	7.6069	21.2702	8.7708	23.0724	7.3713	21.3212
14.3474	31.8543	9.7408	31.3488	8.7547	31.7768	10.3468	29.0646	15.1051	18.4386	17.6636	24.8245	7.2839	25.2074	12.6739	14.2704	18.7612	24.1007	8.0419	21.2523	9.7491	21.8725	7.831	21.6503
13.4688	31.0451	8.7385	32.5917	8.6857	33.0524	11.2757	29.122	16.0559	20.3336	12.1127	24.269	7.6208	23.4299	13.6209	18.3096	21.1316	24.4636	6.9574	21.1958	9.4456	19.361	7.3977	20.3197
13.6167	31.8261	9.7011	31.3685	9.3234	32.9934	9.8717	29.5933	17.5131	22.5483	12.2442	26.2603	7.1821	24.7541	15.0899	16.7698	19.4877	23.6876	7.2573	22.4611	9.4735	20.3914	7.74	21.669
12.3367	31.0988	9.3472	31.3744	8.9571	32.4233	10.9351	29.6306	16.7342	23.1685	12.3386	26.3369	7.3879	21.5886	14.2695	15.6836	20.6911	23.8926	7.924	22.0482	11.616	21.5515	7.3413	21.0651
13.8541	31.8847	9.5103	31.6544	9.8624	32.924	10.892	29.3488	20.9106	22.5095	13.7193	26.4715	6.956	23.9432	14.6921	15.881	23.3871	25.6636	8.1437	24.33	10.5727	22.8913	7.5776	20.7827
14.5053	31.5302	8.9201	31.9576	8.7225	31.2479	10.4259	29.0591	23.6509	22.8474	12.7756	27.9742	6.976	22.2053	13.2646	17.6445	22.5744	23.5137	8.9787	22.4191	10.2423	23.3323	8.0713	19.349
12.5219	31.4589	9.31	31.9245	8.7706	32.1844	10.0196	29.2653	23.5924	21.9358	11.6301	26.8997	6.8583	22.5161	13.4597	18.0134	19.7644	23.4627	8.5074	23.1746	10.0174	20.7216	8.015	19.2447
12.9051	31.8355	9.6538	32.3441	8.8868	30.8056	9.5029	29.6781	22.4935	22.7477	8.9247	27.7462	7.1935	21.8481	14.2262	19.4156	18.6946	22.7245	9.0049	21.7664	10.1965	21.0122	6.637	20.6387
14.2542	31.5238	10.2466	32.8496	8.6164	31.9429	9.485	30.0036	23.3064	21.3616	9.1255	28.4637	6.9829	22.1301	13.9016	19.6679	19.1621	20.7031	7.7116	23.1982	10.8028	24.9448	7.2868	20.9224
13.4266	31.5414	9.803	32.0284	8.9266	31.6423	9.057	29.5673	23.8866	18.2141	8.329	28.48	8.8483	24.8925	13.5173	18.6834	17.0886	20.5419	7.3351	23.3544	9.4405	24.2612	7.3377	21.7334
13.3877	32.4455	9.7306	32.1474	9.1074	30.8951	9.46	30.5673	23.312	17.7784	9.4987	28.2589	7.1442	24.1246	12.3404	19.4335	17.7714	20.8008	7.2868	24.975	12.3411	24.5319	8.0404	19.8147
15.3824	33.3497	9.4604	32.4496	8.3774	32.7008	9.2776	28.627	21.5958	17.1111	8.4212	28.1705	6.7743	24.8991	12.0085	20.0884	18.5728	23.1057	8.2464	24.6971	11.6858	20.7182	7.6677	22.0183
13.7767	32.279	9.1379	31.9121	9.0706	31.9247	10.5608	28.7918	23.7101	15.7607	9.2499	28.3034	7.3113	24.4236	12.2271	17.7544	16.6661	23.0164	6.8454	25.5785	12.0321	21.075	7.176	21.9072
12.1187	31.9582	9.5147	32.2399	9.2274	33.2848	10.7589	28.703	22.4428	16.5469	8.6108	28.0805	6.9307	22.9573	9.9279	19.3804	16.7613	23.0921	7.4336	23.1903	10.5101	22.1798	7.2951	20.7616
12.4696	32.6609	9.5974	32.5689	9.582	32.7075	9.1879	28.1946	22.4239	17.0842	9.0289	27.5067	7.5393	22.536	9.1961	19.3771	16.8164	23.7395	7.4164	23.1605	8.7676	21.0765	8.5014	20.1082
11.9814	32.2182	9.7523	32.6743	8.9504	32.9442	9.7453	30.0477	21.0843	14.6312	8.5046	27.6701	7.2979	22.6519	9.4452	18.6342	18.7852	25.8087	8.3588	24.4492	9.0071	21.3782	8.586	19.621
12.2858	30.7396	9.1291	32.7562	8.6737	33.3332	9.0848	29.9454	19.6216	16.6917	8.9083	27.5748	6.8415	22.3282	9.3998	19.8497	17.9632	25.4643	7.698	25.0347	8.5548	23.6423	6.7461	20.4492
12.3545	31.0255	9.0871	32.4464	8.4549	33.074	8.5674	29.9135	18.0777	16.5543	8.6555	28.8346	6.9147	21.5781	9.7718	20.1809	18.7721	24.4251	7.8503	23.6557	9.5957	23.7887	7.8886	21.5474
12.3733	31.6166	9.6175	31.0016	8.8488	32.5689	8.8005	28.6963	17.316	14.9402	8.6842	28.2246	6.9024	21.0946	9.3111	18.9679	17.0316	21.8154	7.6361	24.6512	10.0489	24.746	7.1501	20.0746
12.8811	30.9605	9.1913	31.7458	9.0069	32.6521	9.5384	28.8031	18.8661	15.8853	9.1118	27.6281	6.6143	21.7673	7.403	20.1856	18.8503	21.7001	7.199	22.3872	9.1921	23.9289	8.9861	18.8006
13.6831	30.5253	9.373	32.2584	8.657	33.2365	9.1485	29.4924	19.3407	14.3225	8.7384	27.7043	7.1226	21.5332	7.9167	19.3824	16.1105	23.9378	7.4677	22.6779	9.1483	24.0479	7.7952	20.24
14.57	31.7694	8.8266	31.7368	9.186	33.5755	8.9082	29.5394	16.9409	12.1637	8.9793	26.94	6.6544	22.792	7.405	19.4712	19.1495	24.6188	10.5716	20.1408	8.0827	24.0598	7.5432	18.416
14.3112	31.0542	9.4998	31.7662	9.1772	32.889	8.4025	29.3887	16.5888	10.9973	8.7609	27.7253	6.7482	22.0944	7.3953	20.9881	18.7611	23.6117	13.961	21.7646	9.6955	24.4356	7.274	18.3013
13.6485	31.4971	9.3319	32.944	8.7623	33.7006	9.1525	29.0423	15.9436	9.7241	8.981	26.6175	6.9019	22.8345	6.8643	20.8635	18.5956	23.789	17.689	19.926	10.793	22.7528	6.9682	16.4929
13.8336	31.1391	9.6671	32.1409	8.7023	32.2195	8.6071	28.0518	16.5253	8.7854	8.3887	27.9959	6.6975	20.8428	7.4861	19.2146	19.2537	23.3774	17.2834	21.5828	11.48	24.5183	6.9663	19.6635
13.6478	31.3562	9.8785	31.6314	8.5288	32.7103	8.4534	28.4547	14.6798	9.6483	8.7968	27.0047	6.6812	20.8477	6.4214	18.5111	19.4582	23.4209	18.178	21.1892	9.2835	23.4463	6.9252	17.6979
11.8343	31.9693	9.7077	32.8249	8.8454	32.836	8.8826	29.3527	15.3477	8.2667	9.0774	27.5707	6.7485	21.7279	7.0615	17.7045	19.5282	23.1296	19.0376	21.0334	8.7486	23.4001	6.7067	17.9988
13.0912	32.1015	10.3142	32.2413	8.8052	32.3061	8.6777	29.2563	17.3932	8.6258	9.0568	27.3083	6.5484	19.9993	6.8838	16.8011	19.6194	22.0146	17.2679	21.9212	8.6655	25.8868	6.5795	17.1957
13.7227	32.5035	9.6517	32.8774	8.7998	32.931	8.8406	29.6222	17.2375	8.0041	9.096	27.544	6.6695	21.1954	6.8836	17.3584	18.6484	23.8131	18.8975	21.9786	8.5826	24.9642	6.8197	17.5294
12.6444	32.2053	9.8332	32.64	8.8812	33.2592	8.4965	29.8828	18.6354	8.0165	9.4406	26.4697	6.73	20.2042	7.2069	17.7848	18.0664	22.3973	20.2557	20.7949	8.2784	24.7134	6.5323	17.2279
9.1414	32.71	8.8902	32.5661	8.716	31.7857	8.495	29.5424	16.4514	9.611	9.6802	28.0937	6.7275	21.5503	6.9386	19.5459	17.4748	22.2394	19.128	20.9988	8.0062	23.873	6.5159	20.1949
11.703	32.7811	9.332	31.6134	9.5457	32.9193	8.3149	29.4166	19.1767	8.5943	8.6595	27.9992	6.678	22.0886	7.0959	19.0076	16.8245	22.8882	17.4405	22.473	8.6142	24.1121	6.7875	19.8756
11.2297	31.5262	9.586	31.9993	9.0024	33.8353	9.066	29.2123	17.5212	9.347	7.8851	27.9228	7.2867	20.8182	7.3797	18.8802	18.3996	23.4386	13.0448	23.6095	13.5041	21.9703	6.7116	18.7046
10.8395	31.3043	9.5748	31.5525	8.7085	32.7712	8.3449	28.432	16.3937	10.9928	9.0841	27.1033	6.6963	21.4255	6.9007	18.5274	17.3985	23.9681	12.1391	23.3135	12.6462	19.7433	6.6534	16.9534
8.736	31.8322	9.2866	32.0186	9.4272	32.0353	8.8668	28.4579	14.3679	9.7378	9.1708	26.92	6.6453	21.3813	6.9712	20.613	17.1441	22.6711	10.2639	25.2638	12.949	20.6898	6.7161	18.6085
9.3582	31.4584	10.0823	31.347	8.3817	32.2449	8.1981	28.9855	14.1516	12.3516	8.2837	27.202	6.9292	20.277	7.7982	20.7321	16.587	22.7363	13.2957	23.9982	12.283	18.218	6.7118	19.1378
10.5397	31.0976	9.8011	31.4786	8.9554	32.4526	8.7533	28.3508	13.5238	11.2255	8.4517	26.5272	7.2431	19.1878	8.0075	20.4473	18.4842	22.4189	12.4225	23.6921	13.4647	20.1367	6.655	19.2114
9.3425	32.3533	9.4253	32.5396	8.8673	34.0477	8.8039	28.4632	13.3667	12.0359	9.0103	27.2149	7.0737	18.8785	6.7309	19.8312	15.5789	24.3978	12.9543	23.0571	11.7171	18.2453	6.7826	19.2019
12.1534	30.9614	10.3282	31.3917	9.0192	32.0595	8.7143	28.3215	13.3338	12.1542	8.7911	26.5476	7.2201	18.4467	6.9606	17.8581	18.1259	22.1301	10.725	23.2712	12.3838	17.1444	6.7333	19.2992
8.871	30.5397	9.6912	31.5385	8.1654	31.4131	8.6009	28.2526	13.502	11.722	8.4914	27.6462	7.024	18.3841	6.9216	19.7587	17.4874	20.9448	11.9056	23.1403	11.5083	22.4463	6.9108	19.9979
13.7303	31.2726	10.0717	31.29	9.3697	31.8616	9.4525	29.4276	13.5426	13.4866	8.4537	27.5526	7.282	18.9856	6.7666	16.8291	15.8114	22.602	11.5649	24.0579	11.9418	22.3215	6.5602	18.7488
13.4637	30.9515	10.0112	32.4475	8.5708	33.5437	8.6988	28.9772	13.0597	14.2542	8.2367	26.609	6.5589	19.5924	6.6808	17.3093	16.801	24.6562	11.7894	22.6509	10.8986	22.2478	6.6724	19.1239
9.1364	32.0961	10.108	31.8758	8.5928	33.7898	8.9813	28.8005	11.7482	13.7964	7.91	27.3017	7.1841	21.2483	6.3737	19.3574	17.6802	23.0085	13.9932	23.3049	12.2901	19.7527	6.5106	19.5849
8.58	32.3236	9.8854	31.5616	8.6797	33.4781	8.3977	27.8009	12.2908	13.4901	8.2247	26.9611	7.1432	20.2633	6.7184	18.3055	17.8985	21.2116	16.0731	20.9531	10.5525	22.3531	6.8978	19.6721
9.1526	32.0958	9.3486	33.3007	9.0013	33.6284	8.9428	28.9321	11.3722	12.0953	8.8603	26.5744	6.9043	21.3264	6.5379	19.7817	17.8956	21.8123	15.0908	21.8508	15.6477	21.4411	6.8635	19.7384
9.1316	32.7703	10.3229	32.5215	8.6667	32.2569	8.6819	28.2825	11.5883	10.2113	8.3481	26.796	6.7732	21.752	6.4188	19.892	20.6208	19.819	15.1562	22.0115	13.4959	20.2149	7.2818	18.9469
8.5502	31.9944	9.2128	31.5053	8.6882	31.9901	9.2733	28.5213	11.6534	10.4357	8.9639	26.0553	6.7553	21.0117	6.3741	16.2615	18.9565	21.6148	17.2426	20.1691	16.1024	18.6481	6.7513	20.8275
8.0674	31.9029	9.533	31.1588	8.2291	32.7616	8.9424	28.1314	11.8543	11.8379	8.6094	23.4695	6.8694	21.1958	6.6733	17.6539	18.086	23.0458	15.4307	18.5573	14.8006	20.0125	7.05	19.8478
8.0126	32.3187	9.7851	32.2971	8.84	32.12	8.0833	29.7291	13.389	10.7756	9.4155	22.1953	6.6178	21.3677	6.8585	18.857	19.3806	21.6367	18.3049	21.6238	14.8695	19.5415	6.796	20.6173
7.6183	31.2817	10.2316	31.7959	8.7384	32.6723	8.8416	28.8779	12.2386	11.3179	9.4876	23.2967	6.9025	21.8171	6.4203	19.3126	19.0787	18.6859	18.3217	21.5089	14.8445	18.0186	7.13	19.9431
7.6655	31.4305	9.1488	32.1858	8.2817	32.4743	8.7829	29.8609	11.4768	13.2756	8.9399	19.9327	7.3429	22.0579	6.9277	18.1128	19.4284	18.3616	20.6224	21.0606	13.9232	22.0822	6.9677	21.0973
7.8679	32.1428	9.4382	31.6121	9.3283	32.3409	8.6941	29.4731	12.2553	12.1619	8.7442	21.6166	7.0292	22.5191	7.1705	17.0599	18.8118	19.8215	20.6859	19.0037	10.5212	23.0827	6.6205	21.2495
8.1041	32.7497	9.7091	32.7266	8.5598	33.5956	8.5074	29.0163	11.5684	10.6404	8.708	20.9458	7.8274	22.7944	7.0839	18.2826	18.2251	20.4621	19.6546	18.7103	11.1704	23.4154	6.8372	19.9528
7.3039	32.1744	9.4914	32.1776	8.3553	32.6995	8.5614	29.0436	11.6812	11.55	8.4067	18.0564	7.1115	23.7252	6.7363	17.8478	19.1631	19.4473	19.3045	15.8411	11.4313	22.3139	7.0855	20.7189
7.5706	32.4856	9.3184	32.4709	8.9714	32.1713	8.3532	28.6112	11.8715	12.049	7.9908	18.0434	7.5017	21.8838	7.2933	17.5332	19.9144	18.496	21.3905	13.7471	13.8648	23.1802	7.3238	21.307
7.7849	32.6479	8.9917	32.5349	9.0351	32.3235	8.6245	28.7698	12.2386	12.2674	8.285	19.8612	6.5756	21.951	7.2278	14.7772	16.6066	18.6026	21.4963	15.086	14.0899	21.7255	6.9083	18.8155
7.8389	32.7658	8.2502	31.962	8.5146	32.2543	8.6021	28.4436	11.899	12.7851	8.8244	22.1008	6.718	24.177	6.5439	13.5051	16.9826	18.6156	21.0499	16.9262	14.4027	21.1022	7.2905	21.6989
7.5215	32.3828	8.7659	31.963	8.9456	33.3196	8.894	28.1038	12.1885	13.2218	8.4955	17.8073	6.8721	23.0868	6.8402	15.1473	16.4275	20.0603	18.7197	17.3467	17.0406	20.2901	7.1358	20.4781
8.0255	32.2295	8.7728	31.8751	8.6453	33.9034	8.5619	27.8585	11.9673	11.3552	8.0713	16.309	7.1378	21.0648	7.2215	16.3858	17.6198	21.2303	16.8657	14.9258	16.2072	18.0334	7.2472	21.1699
7.6151	32.3444	8.9261	32.7907	8.734	32.8398	8.5992	28.4474	12.397	9.9382	8.1178	19.4142	7.3094	21.548	7.339	17.481	16.3937	19.6665	17.1259	16.1685	14.6303	19.7416	6.9593	21.506
7.943	32.1133	9.6851	32.4313	9.1737	33.6706	8.4452	28.3492	11.6497	9.4745	8.6291	14.888	7.0441	20.8804	6.9257	15.1517	14.9774	21.563	16.4661	17.5883	14.5277	18.8344	7.2561	21.2106
7.7089	32.3187	9.2609	32.0874	8.8677	32.4318	8.6212	28.5186	11.9998	10.6909	8.954	15.4489	7.2565	21.3579	7.3328	17.6693	14.9238	21.5259	15.7381	16.0044	16.193	19.6732	6.9489	21.3525
8.3322	31.8713	8.9794	32.0573	8.6622	33.0339	8.435	29.2941	11.6605	10.178	9.4738	17.7967	7.2239	21.8001	6.6346	18.3019	15.5533	20.1306	16.4044	16.9499	14.5957	19.3162	7.6092	18.4865
7.5685	30.648	9.1422	31.0352	8.7142	31.9839	9.2319	29.6295	10.8306	9.0196	10.4166	21.5206	6.7886	21.1234	6.6363	18.1761	16.6183	19.4772	14.4571	19.2914	11.4688	20.0355	7.1691	18.7642
7.6272	32.0838	9.4758	32.3001	8.9342	32.1614	9.3346	29.274	12.129	10.2763	9.9392	19.1283	7.52	20.2742	6.8691	20.1252	17.9873	19.2186	12.9976	18.931	14.8573	18.8696	6.9386	19.412
7.6355	32.5398	9.3247	31.5041	8.7652	32.5606	8.415	29.1656	12.8589	10.2679	10.7627	20.2022	6.7821	22.1539	6.7528	19.7082	13.2252	18.6128	14.2495	19.7281	15.7787	19.6492	7.1522	21.4615
7.7888	32.8828	9.0949	31.9316	8.7088	33.045	7.9151	29.0386	12.0924	10.0979	10.089	19.6686	6.9671	22.074	7.1782	15.6988	13.9015	18.4184	15.1979	17.4478	17.9433	19.7892	7.2348	19.4659
7.8135	33.2769	8.8565	32.1566	9.1078	33.0544	8.4961	29.2969	12.7964	10.2319	10.2256	19.0518	6.75	21.7108	7.0468	16.6019	14.3798	19.341	16.2339	20.2075	17.1472	21.2111	7.3756	20.0963
7.4112	31.2719	8.1903	32.4939	8.5222	31.5325	8.1101	28.7116	12.3915	10.207	10.1288	20.457	7.3112	21.7818	7.1162	18.7682	16.1262	18.777	18.4778	15.7753	20.78	19.2268	7.4189	20.7828
7.8616	31.54	8.8193	32.2921	8.5884	32.3097	8.7284	28.8528	12.4717	10.2912	9.987	20.9041	7.0615	19.9915	6.7685	18.4504	13.5453	20.3317	17.3858	15.1043	21.9026	21.5433	7.1235	19.843
7.5638	31.6647	8.6185	31.5483	8.5465	33.2643	9.5681	28.3492	12.1399	9.8691	10.5035	20.373	6.8667	20.7672	7.5641	18.8969	14.3406	20.0287	14.9227	17.7211	23.5456	17.2125	7.3867	18.9544
7.9611	31.543	8.8214	33.4437	8.1773	32.6797	8.6632	28.6399	12.2435	9.7097	9.8084	17.9089	6.7298	21.057	6.5836	19.7557	13.7356	20.2803	13.6911	18.6737	21.1876	15.2466	7.1917	19.9907
7.5873	32.1221	8.8327	32.4282	8.8213	32.0485	10.1847	28.9889	12.9325	10.0271	9.0684	17.1141	6.7222	21.8691	7.0286	18.0089	13.6046	20.0365	17.5206	17.1738	19.5243	17.177	7.4974	20.6809
8.2012	31.9193	9.4469	32.4682	8.6565	32.8672	10.155	29.0449	13.0811	10.3379	11.1518	18.5911	6.7789	22.3322	6.5788	21.4887	13.1536	19.3997	19.1989	15.5336	19.2197	16.9835	7.0639	18.1168
7.6347	31.9535	9.2037	32.0875	8.7835	32.5616	10.3425	28.3256	13.6066	10.3764	10.2516	20.7146	7.2174	20.8668	6.7203	21.4963	12.649	19.5819	15.9593	20.3854	17.3694	17.4753	7.2164	19.3231
7.7132	31.336	9.414	31.9762	8.7901	32.6812	10.9772	28.4966	12.8788	9.8562	10.0357	20.8337	7.2717	21.6996	7.0137	21.8933	15.4178	18.2202	17.4536	19.1075	21.2605	16.7287	7.3066	19.1765
7.4715	31.0232	9.1446	30.6255	8.9584	32.3456	9.654	28.3838	13.6372	10.4124	9.3927	18.9416	6.9717	20.3611	7.2552	20.1242	15.6849	18.272	18.5687	18.9543	17.6581	19.0784	7.228	17.7625
7.5782	31.4246	9.1178	31.9814	8.7482	32.1235	8.4118	28.5577	15.5692	11.7594	8.918	14.6511	6.6661	19.8647	6.9866	20.2392	15.8066	16.9873	17.5814	22.6737	11.8467	19.7301	7.3657	18.5908
8.2194	31.6682	8.5694	31.8556	8.4427	32.4847	8.7799	29.1467	16.3973	12.8076	8.7512	14.3811	7.0723	20.5771	6.8671	20.5917	17.4841	18.7243	15.332	22.8525	13.4282	20.8656	7.3502	17.0743
8.4208	31.6083	8.245	30.8787	9.1949	32.8127	9.5662	29.4644	17.123	9.8386	9.228	14.5837	6.8343	19.9544	7.0538	22.3529	15.5415	21.8916	12.2825	23.0379	14.8421	19.4633	7.3067	16.4016
7.8079	32.1485	8.9626	31.8999	10.4146	32.3081	8.2378	28.9808	16.6141	11.3996	9.7829	14.1989	7.0002	21.7783	6.9088	22.0671	14.2971	19.2203	11.841	24.007	15.1843	20.935	7.2849	16.5293
7.459	31.3665	8.5102	33.0666	8.9704	31.2597	8.8921	28.6763	14.6196	12.4876	10.4443	14.8809	6.9339	19.8952	6.7778	22.2986	14.7016	16.5998	12.8082	21.8614	17.2442	22.4525	6.9838	19.218
7.7575	31.6914	8.5036	31.1965	9.2918	30.196	8.7975	29.647	12.5637	12.0355	9.9483	13.081	6.7923	20.5229	7.0314	21.0352	14.624	17.029	15.6295	24.7447	16.8872	21.4866	7.081	18.1322
7.6125	31.8259	8.9474	33.1287	8.7713	30.3668	8.0925	29.0938	14.4019	10.9755	10.179	14.5763	6.6255	22.3396	7.2878	21.249	14.8034	20.5359	16.828	23.5485	17.8682	23.2857	7.2569	19.1521
7.765	32.7166	9.3267	31.9428	8.7537	30.5352	9.2774	29.0167	16.2826	11.3567	11.233	17.0652	6.8216	21.0012	7.2863	19.1291	12.9972	20.9475	18.6042	22.9901	16.4884	23.0801	7.048	20.594
8.2872	31.9938	8.822	31.2321	9.4034	32.3689	8.9296	28.8618	16.2032	12.0618	9.8987	17.8464	6.7561	20.9686	7.1704	19.891	14.8179	19.4264	16.2408	22.2104	15.8982	21.9676	7.0586	18.0024
7.6674	31.9576	10.1714	31.9545	11.0645	31.754	8.7528	28.9952	16.242	11.7755	9.1022	15.3107	7.1357	21.1686	6.5798	18.6657	14.1798	18.6798	16.8378	21.6681	16.8588	23.483	7.0499	19.3837
7.7978	32.1018	9.5986	33.1827	10.5871	30.8345	9.0598	29.0195	16.0951	10.4779	9.6956	15.0722	6.772	20.1781	7.0272	19.4376	14.0495	19.3018	18.0422	19.7185	16.9755	21.6612	7.0081	19.6081
7.3574	32.0128	8.1511	31.7714	8.5993	33.3487	8.7388	28.6582	15.6651	11.4819	9.7269	14.8314	7.0899	20.5284	7.8163	15.0338	13.5043	21.1433	19.5032	17.3845	11.7338	23.0356	7.1759	20.5659
7.2228	32.9194	9.5314	31.5099	9.2084	32.3347	8.9848	28.8883	14.401	11.4277	9.5133	14.9097	6.6031	23.0806	7.0237	15.2508	15.1045	19.7875	20.2481	18.8466	12.2376	26.387	6.76	21.7178
7.7058	32.5408	9.8999	31.8042	9.1088	31.8482	9.3051	28.275	14.1614	11.3146	9.1909	15.6707	6.6989	22.1358	6.9625	15.6478	18.5469	19.8188	16.4117	22.4609	15.0266	26.1829	6.8567	22.5721
7.4545	33.1222	9.5184	30.5806	9.2574	32.6557	9.5383	28.5203	13.207	11.6809	9.8735	17.6756	6.8102	21.1171	7.0999	15.0344	19.5463	20.8899	14.8681	22.4291	10.2859	26.0642	7.2925	22.6803
7.6979	33.1205	9.0948	32.0822	8.7297	32.5803	9.077	29.2466	14.9609	11.3349	9.3054	19.2205	6.7005	22.968	6.7934	15.8226	19.168	20.5548	15.5036	23.6631	13.8917	28.3753	7.172	20.4863
7.4615	32.5048	8.3735	31.9353	8.7125	32.327	8.7204	29.2858	12.8095	11.5423	9.2225	19.3126	6.6835	21.7219	6.7127	17.73	19.3678	21.3911	15.4869	23.0254	15.5235	27.4151	7.2742	20.5326
7.8565	33.1716	8.8959	32.1763	8.5554	33.7819	8.7061	29.0396	13.3515	12.5079	9.9364	20.8923	6.7454	22.3076	6.8148	14.5512	20.0232	23.2553	17.4921	22.8148	16.9813	26.7687	7.039	18.3451
7.7195	32.2758	8.786	30.7862	8.5483	33.4965	8.7892	29.5695	13.008	12.4482	10.51	19.7881	6.8112	21.0916	6.9226	14.8057	20.77	23.0871	12.9382	23.0322	17.7709	28.4849	7.092	19.0709
7.7197	32.2197	8.8617	31.3668	9.0077	32.9757	8.935	28.4068	14.1475	13.3987	9.9988	20.7449	7.2289	19.2634	6.9206	17.6339	19.0166	22.9609	14.0085	23.3532	17.6963	25.9647	7.6417	19.372
7.4202	32.8148	8.3104	31.7349	8.5881	32.5443	10.3584	29.0162	14.4517	14.2861	9.3713	16.151	6.6566	20.9662	6.799	19.5092	18.206	22.4487	14.8562	22.2054	13.1972	24.8749	7.0875	19.7523
7.4673	32.4831	8.6982	32.6985	9.6606	32.0604	9.2734	28.6935	15.3936	13.384	9.3555	15.5972	6.6824	20.2406	7.0273	17.8421	16.7318	20.8409	12.9949	21.0495	8.858	23.5835	7.3819	21.4319
7.5945	31.6569	8.9333	32.2819	8.6383	31.5441	8.6591	29.2492	14.694	14.1048	9.0666	15.6963	7.0392	22.6131	7.3224	15.5993	18.5941	20.7794	12.7598	20.7336	11.2102	22.6656	7.2666	19.5391
7.8237	32.2489	8.7638	32.1983	9.1339	31.9018	9.7272	28.9582	15.7219	12.333	9.1454	14.5573	6.4531	21.0003	7.066	16.0584	17.283	21.1372	13.5225	21.9378	12.9227	22.6793	7.2964	18.7296
7.6564	31.3209	9.2455	31.0701	8.542	32.9626	8.8684	29.8533	14.362	12.1389	9.528	18.4054	6.7656	21.5622	6.9167	14.5029	16.0172	21.2705	17.4884	22.7054	13.0384	24.0691	6.9358	18.2603
7.8317	32.4094	8.2807	31.7331	8.4945	32.1039	8.5939	29.0802	14.8174	12.0551	9.8011	17.6182	6.6911	21.2908	6.8159	15.0675	18.2204	22.5484	18.5232	22.0439	15.6028	25.1335	7.176	18.501
7.6267	31.2786	8.8306	32.2203	8.7953	32.6587	7.8606	29.5188	15.5805	12.0557	9.8404	16.3713	6.8358	20.972	6.8559	15.1649	13.3433	21.5256	15.2616	22.1522	16.5815	22.385	7.1114	21.2575
7.3294	30.4999	8.5263	32.2293	8.926	31.6478	8.6017	29.7191	14.7584	10.1639	9.0034	19.2285	6.9661	19.5946	6.5864	16.8503	13.9837	21.0399	14.0235	23.684	15.4046	20.8502	7.3982	19.0119
7.9115	31.4278	8.6983	31.7749	8.3269	32.1335	8.3522	30.2154	15.2525	11.0287	9.3225	17.8704	6.5358	20.1159	8.4971	16.1278	14.8528	21.4322	15.434	26.0886	16.2974	20.9014	7.5905	18.8168
7.5969	31.774	9.2456	32.1096	9.4157	32.2428	9.0102	29.9172	15.2734	10.7702	9.6782	19.4171	6.7752	18.7513	8.1628	16.2474	19.2257	21.6075	16.6346	23.7792	12.8529	23.7298	7.0376	17.2743
7.957	31.7963	10.3726	31.795	8.675	32.5438	8.2298	29.0842	14.2979	10.0874	8.9283	19.3121	6.61	20.2014	7.9864	16.1645	17.4849	22.753	15.4014	20.1704	12.213	24.2165	7.3993	17.4331
7.5494	32.1799	9.0991	32.0336	9.1627	32.1326	8.6704	29.1485	13.1799	10.1581	8.7322	20.4369	7.0005	20.5225	8.8848	17.6295	19.0851	22.4655	19.4339	20.8632	14.7021	21.4271	7.3314	18.416
7.5015	31.6028	8.5844	31.1209	8.8863	32.5828	8.6582	29.0972	14.7936	9.266	9.7827	18.3768	6.8151	20.5226	7.9057	15.9353	16.7305	22.6997	17.8645	21.6638	17.0076	21.1485	7.5663	18.8935
7.896	30.8779	8.6402	32.115	9.2369	34.3501	8.1096	29.115	17.9083	10.3572	9.2461	17.8357	6.7921	19.8279	8.3639	18.2012	15.4779	23.9969	17.4734	21.1525	16.6738	19.6405	7.1226	18.9544
7.4532	30.8267	9.5653	32.185	9.1399	34.101	8.6938	29.0564	17.9241	8.941	10.4926	18.5853	6.9046	19.129	7.7731	17.836	15.6734	25.0693	18.291	20.6371	17.4527	20.0327	7.432	20.4828
8.2776	30.7551	8.5398	31.9479	8.8236	33.3646	8.6546	28.9795	16.3785	8.774	11.3965	18.9374	6.6264	20.4714	7.7064	19.5093	15.7872	25.2884	18.105	20.3337	14.738	21.6373	7.1556	19.6108
7.8947	30.5732	9.8338	31.5839	8.7671	32.941	8.329	28.5906	18.8913	10.1085	11.9728	21.9058	6.8753	20.244	7.5392	17.2139	17.8223	22.7687	17.3744	21.7847	17.4217	21.9577	6.8026	19.1413
8.293	31.084	9.4675	31.7193	8.4754	33.1969	9.2859	29.4355	16.8794	9.9161	11.4095	20.8752	7.0199	22.1351	8.4271	18.5432	18.0861	21.987	20.7155	21.7361	16.4991	24.2709	6.9744	19.211
8.014	32.2149	10.1686	32.0381	10.0527	32.7983	8.3924	28.9246	17.2411	10.7637	11.3109	18.9646	6.9214	19.9698	8.1877	20.2967	18.688	22.1272	18.9025	20.8435	17.0646	22.511	7.1355	19.0292
7.5244	32.2174	10.288	32.6627	8.7513	33.4437	8.2404	28.1852	15.8605	10.4415	11.0841	19.3074	6.821	21.9109	7.6117	22.0527	18.2441	22.5418	15.7268	21.4813	15.7703	22.5398	6.7438	18.5548
7.6762	33.3005	9.3178	32.5878	8.166	32.1141	8.2295	28.8827	18.0691	10.6492	9.9042	20.0028	6.5079	21.6201	8.261	20.7601	18.5484	21.7462	15.1093	22.6961	17.0008	22.2534	6.5521	20.0811
7.7957	33.1483	9.7583	32.875	9.0684	31.8462	8.314	28.552	17.4199	11.4229	9.3272	19.9919	6.6671	22.7435	7.6166	18.0748	15.7272	19.3837	15.1558	22.0164	16.5714	20.3783	6.5086	20.7427
7.85	31.8494	9.1723	32.3804	8.9599	32.2984	8.5142	29.2896	16.8302	11.4943	10.15	17.8337	7.0376	22.8182	6.9782	19.1982	16.5231	19.3534	10.891	22.9317	17.7605	20.0083	6.56	20.1963
7.6894	31.7459	9.9787	33.5042	8.9973	31.059	8.5596	29.4945	17.6004	10.1306	10.4801	18.6199	6.7155	22.0164	6.8456	21.2559	15.9277	19.5053	16.0157	23.3011	13.8662	17.3213	6.8852	21.2943
8.2047	32.2188	9.4674	31.8825	9.3775	31.4549	8.7758	28.5724	17.6094	11.6943	10.0594	17.881	6.9572	23.7926	7.8827	19.2829	16.5248	20.466	17.9116	20.7135	14.3405	19.601	6.6522	21.9884
7.6773	31.725	9.0638	32.4167	8.2713	33.3791	7.971	28.6691	19.2537	9.3423	9.9694	18.3013	7.0169	22.0743	8.5926	18.9539	15.9971	21.7052	17.1551	21.9273	13.5085	17.9945	6.8769	19.8329
7.786	32.6378	9.6983	32.0	9.9231	32.284	9.2519	28.7422	18.7237	11.9915	10.1354	20.2684	7.1212	22.2513	7.1658	17.977	12.5971	21.2745	18.0008	22.5459	12.0148	18.195	6.9033	20.4101
7.8672	30.8808	9.6188	32.3022	9.1412	32.7296	8.3581	29.6004	19.1119	10.7642	9.6195	19.0851	6.7499	21.1689	7.4679	17.4007	14.156	21.2371	18.3093	25.5952	12.2662	16.1518	7.1839	19.2572
8.0772	31.0711	9.5786	32.1233	8.6312	32.9215	8.8556	28.9107	17.5531	9.8694	10.7328	15.5848	6.9272	20.3349	7.2816	19.1502	14.8622	18.7776	19.0093	22.4005	12.8075	15.4114	6.6696	19.1163
8.3081	30.9112	9.8447	32.7719	9.2264	32.3969	8.9169	29.2923	17.194	9.525	9.3487	17.1218	6.8925	21.141	7.1973	18.9683	16.3245	21.0445	21.281	19.6521	12.8674	16.4369	6.7772	21.0754
8.4516	32.0456	9.5518	32.0615	9.41	31.6573	9.0807	28.2602	18.0688	10.5638	10.2371	16.0357	6.9367	22.8836	8.4066	20.153	13.4824	21.1378	20.4554	20.3752	14.5705	17.8677	6.7064	20.1179
7.9183	32.1762	9.6259	33.6241	8.5265	33.5065	9.1136	28.5133	18.6602	9.9159	9.3213	18.2036	6.9724	22.8971	7.8429	21.1757	13.1452	23.876	20.3736	21.499	13.6411	15.4238	6.6186	21.9389
8.026	31.2817	9.3768	31.7333	9.4967	32.2623	8.5404	28.9281	19.7456	9.0532	9.6341	16.4443	6.7725	21.7588	7.5764	18.6212	14.2075	20.3799	20.263	21.8374	13.6916	14.8862	6.7241	21.496
7.9288	30.6303	10.0697	32.8031	9.3405	32.4987	10.4208	28.7643	19.3837	8.3784	10.1582	16.6586	6.6933	21.0159	7.8549	21.0608	14.4437	22.6829	20.1587	22.225	14.3512	15.666	6.5996	20.6787
8.2816	32.2645	9.3088	32.5889	8.6054	32.1332	9.4007	28.8612	19.7734	8.6131	11.6535	16.875	6.9478	21.2109	7.7204	17.1054	17.061	20.5707	23.8362	23.9769	16.632	18.2943	6.6775	21.8204
7.8416	31.5769	8.6811	31.8842	8.6921	31.8972	8.7161	29.7286	18.7274	9.4135	9.7769	17.4512	7.1314	21.2634	7.2098	17.383	14.5624	19.2004	23.7955	22.4095	14.7069	19.9794	6.5578	22.5152
8.1726	31.4868	9.68	32.0493	8.9706	32.3066	8.9917	29.7359	17.0269	8.0955	9.2643	16.1493	6.7063	20.9623	7.5679	18.2761	12.6028	20.0905	22.9973	23.0978	12.4295	20.2358	6.8326	22.4514
7.7558	31.6728	9.179	32.2304	8.7712	31.2373	8.9091	28.9754	16.3747	10.3365	9.6386	18.8339	6.8289	20.795	7.0069	19.4113	11.5302	21.1722	24.7747	24.3741	15.3855	19.806	6.8425	22.3845
8.0843	32.1207	9.1702	31.6483	9.0978	32.7831	8.8555	29.0761	14.6804	10.496	10.3771	19.2221	6.9537	21.6501	7.2826	18.4032	12.8357	20.7547	25.2896	26.0198	15.4598	19.8707	6.616	20.6802
7.6172	32.687	9.3323	31.9876	8.605	32.3456	8.8251	28.5284	16.0162	9.9653	11.9622	19.0371	6.6051	22.7763	6.8123	17.3029	12.6253	20.1717	24.7226	21.114	17.018	20.7838	6.752	20.1257
7.8162	32.1537	9.7399	31.6504	8.7896	32.7368	9.5566	28.5078	15.6802	10.8691	10.9686	19.2037	6.4834	20.64	8.3775	17.9448	14.6775	22.3392	26.4744	23.6629	15.0631	19.976	6.7923	20.9484
7.8172	31.6387	10.3704	31.6724	8.8582	32.1628	8.2951	29.286	16.0144	9.8645	10.8677	19.3544	6.5912	17.4844	7.2403	18.9172	14.3138	20.7795	25.2492	23.3842	17.7578	20.5626	6.6241	22.011
7.8085	30.7919	9.3422	32.2443	8.4124	32.8901	8.5001	29.9933	19.5245	10.802	10.7949	20.3264	7.0628	16.3693	7.0594	18.0935	14.7411	20.8357	24.4919	24.4621	14.4553	21.3137	6.5797	20.9998
8.0534	31.2528	9.4305	33.2168	9.0335	32.1164	8.6376	29.5878	20.2549	10.7777	10.3043	20.0049	6.8497	17.3621	7.5928	20.2722	15.761	20.7288	25.5755	23.2337	12.3685	20.7153	6.664	21.6632
7.8308	31.71	8.6576	32.5714	8.3346	31.8595	8.2829	29.1057	18.7909	10.06	11.4443	18.8125	7.0859	18.6795	7.0883	19.6315	17.0315	19.6034	26.8056	22.1736	15.7303	19.825	6.6759	22.3365
7.6979	32.1705	8.987	33.2281	8.572	32.3426	8.3317	28.843	19.527	10.2832	11.3228	19.9702	6.7724	19.6956	7.2733	20.2997	17.4117	22.1886	27.2274	22.5208	15.4874	18.2331	6.8246	21.9781
8.0265	31.2702	9.0364	32.9051	8.2765	32.641	8.6213	28.412	19.2823	9.2902	9.8712	19.0639	6.8261	20.2032	7.4675	19.8334	16.6778	19.042	24.3415	22.1473	14.7978	18.4264	7.057	21.4881
7.9177	32.5051	9.3868	31.4737	9.4118	32.6872	8.2608	29.2811	20.703	9.9587	10.6359	19.591	6.7425	23.1375	6.7975	17.7466	15.8134	19.8841	24.1034	24.9326	13.8472	20.0732	7.1914	21.1932
8.2101	32.713	9.9688	31.2184	8.7129	31.8713	8.6587	28.7616	20.508	9.7036	10.3456	19.6557	6.8816	21.6223	7.3295	17.0036	15.9997	19.5881	25.3795	23.5479	14.6409	20.3513	7.0273	21.0341
7.9298	33.0989	10.3033	31.9822	9.2843	31.9138	8.6426	28.6046	18.4917	8.235	12.7507	18.9288	6.6412	21.9912	7.3611	18.7205	14.2246	19.7653	20.7373	22.9662	15.1949	21.434	7.0191	20.2734
[truncated: 29,822 more rows]

## Sheet: Contacts_hH
S2 Data: Time series for the number of contacts between H3 and H2AC tails and the DNA in the hH simulations
[truncated: 30,001 more rows]

[truncated: 1 more sheets: Contacts_dH]
